# Supplementary material for: The Influence of the Selection at the Amino Acid Level on Synonymous Codon Usage from the Viewpoint of Alternative Genetic Codes
Source: Int J Mol Sci. 2023 Jan 7;24(2):1185. doi: 10.3390/ijms24021185 (PMC9866869; doi:10.3390/ijms24021185)
Supplement: Supplementary file 1 [file ijms-24-01185-s001.zip]

Archive with 3 entries (2 files):
- data_set/
- data_set/data.txt
- data_set/Software.zip
