# Supplementary material for: The Influence of the Selection at the Amino Acid Level on Synonymous Codon Usage from the Viewpoint of Alternative Genetic Codes
Source: Int J Mol Sci. 2023 Jan 7;24(2):1185. doi: 10.3390/ijms24021185 (PMC9866869; doi:10.3390/ijms24021185)
Supplement: Supplementary file 1 [file ijms-24-01185-s001.zip › data_set/data.txt]

"A" "T" "G" "C" "F_pi" "code"
0.05 0.05 0.05 0.85 1.96294 1
0.05 0.05 0.06 0.84 3.44234 1
0.05 0.05 0.07 0.83 3.027 1
0.05 0.05 0.08 0.82 1.89475 1
0.05 0.05 0.09 0.81 1.69879 1
0.05 0.05 0.1 0.8 1.41892 1
0.05 0.05 0.11 0.79 1.67386 1
0.05 0.05 0.12 0.78 1.43455 1
0.05 0.05 0.13 0.77 1.56043 1
0.05 0.05 0.14 0.76 1.64801 1
0.05 0.05 0.15 0.75 1.38362 1
0.05 0.05 0.16 0.74 1.52244 1
0.05 0.05 0.17 0.73 0.571145 1
0.05 0.05 0.18 0.72 0.651856 1
0.05 0.05 0.19 0.71 0.687121 1
0.05 0.05 0.2 0.7 1.23286 1
0.05 0.05 0.21 0.69 1.12825 1
0.05 0.05 0.22 0.68 0.614986 1
0.05 0.05 0.23 0.67 1.38405 1
0.05 0.05 0.24 0.66 1.06669 1
0.05 0.05 0.25 0.65 0.281595 1
0.05 0.05 0.26 0.64 0.327959 1
0.05 0.05 0.27 0.63 0.303452 1
0.05 0.05 0.28 0.62 0.675721 1
0.05 0.05 0.29 0.61 0.571974 1
0.05 0.05 0.3 0.6 0.362366 1
0.05 0.05 0.31 0.59 0.668233 1
0.05 0.05 0.32 0.58 0.381052 1
0.05 0.05 0.33 0.57 0.605579 1
0.05 0.05 0.34 0.56 0.687982 1
0.05 0.05 0.35 0.55 0.398282 1
0.05 0.05 0.36 0.54 0.371183 1
0.05 0.05 0.37 0.53 0.442743 1
0.05 0.05 0.38 0.52 0.394009 1
0.05 0.05 0.39 0.51 0.692152 1
0.05 0.05 0.4 0.5 0.414412 1
0.05 0.05 0.41 0.49 0.481121 1
0.05 0.05 0.42 0.48 0.663107 1
0.05 0.05 0.43 0.47 0.400844 1
0.05 0.05 0.44 0.46 0.67029 1
0.05 0.05 0.45 0.45 0.584795 1
0.05 0.05 0.46 0.44 0.674444 1
0.05 0.05 0.47 0.43 0.627398 1
0.05 0.05 0.48 0.42 0.664082 1
0.05 0.05 0.49 0.41 0.55372 1
0.05 0.05 0.5 0.4 0.670566 1
0.05 0.05 0.51 0.39 0.668802 1
0.05 0.05 0.52 0.38 0.707293 1
0.05 0.05 0.53 0.37 0.669489 1
0.05 0.05 0.54 0.36 0.586141 1
0.05 0.05 0.55 0.35 0.665655 1
0.05 0.05 0.56 0.34 0.64319 1
0.05 0.05 0.57 0.33 0.640799 1
0.05 0.05 0.58 0.32 0.685184 1
0.05 0.05 0.59 0.31 0.789201 1
0.05 0.05 0.6 0.3 0.716985 1
0.05 0.05 0.61 0.29 0.676695 1
0.05 0.05 0.62 0.28 0.76143 1
0.05 0.05 0.63 0.27 0.668487 1
0.05 0.05 0.64 0.26 0.689789 1
0.05 0.05 0.65 0.25 0.677605 1
0.05 0.05 0.66 0.24 0.73781 1
0.05 0.05 0.67 0.23 0.775754 1
0.05 0.05 0.68 0.22 0.959852 1
0.05 0.05 0.69 0.21 0.759262 1
0.05 0.05 0.7 0.2 0.749444 1
0.05 0.05 0.71 0.19 0.911237 1
0.05 0.05 0.72 0.18 0.690777 1
0.05 0.05 0.73 0.17 0.637571 1
0.05 0.05 0.74 0.16 1.15346 1
0.05 0.05 0.75 0.15 1.42412 1
0.05 0.05 0.76 0.14 1.40488 1
0.05 0.05 0.77 0.13 1.35176 1
0.05 0.05 0.78 0.12 1.68487 1
0.05 0.05 0.79 0.11 1.77869 1
0.05 0.05 0.8 0.1 1.53075 1
0.05 0.05 0.81 0.09 1.50783 1
0.05 0.05 0.82 0.08 1.69219 1
0.05 0.05 0.83 0.07 2.33119 1
0.05 0.05 0.84 0.06 2.14815 1
0.05 0.06 0.05 0.84 3.56445 1
0.05 0.06 0.06 0.83 2.93472 1
0.05 0.06 0.07 0.82 3.02032 1
0.05 0.06 0.08 0.81 1.70265 1
0.05 0.06 0.09 0.8 2.93211 1
0.05 0.06 0.1 0.79 1.76598 1
0.05 0.06 0.11 0.78 2.36261 1
0.05 0.06 0.12 0.77 2.46383 1
0.05 0.06 0.13 0.76 1.92374 1
0.05 0.06 0.14 0.75 1.3459 1
0.05 0.06 0.15 0.74 1.84983 1
0.05 0.06 0.16 0.73 1.33289 1
0.05 0.06 0.17 0.72 1.30544 1
0.05 0.06 0.18 0.71 1.68402 1
0.05 0.06 0.19 0.7 2.30183 1
0.05 0.06 0.2 0.69 0.246819 1
0.05 0.06 0.21 0.68 1.06564 1
0.05 0.06 0.22 0.67 0.787104 1
0.05 0.06 0.23 0.66 1.03895 1
0.05 0.06 0.24 0.65 1.21877 1
0.05 0.06 0.25 0.64 0.947884 1
0.05 0.06 0.26 0.63 0.30878 1
0.05 0.06 0.27 0.62 1.0993 1
0.05 0.06 0.28 0.61 0.332901 1
0.05 0.06 0.29 0.6 0.823461 1
0.05 0.06 0.3 0.59 0.400885 1
0.05 0.06 0.31 0.58 0.364781 1
0.05 0.06 0.32 0.57 0.611544 1
0.05 0.06 0.33 0.56 0.385276 1
0.05 0.06 0.34 0.55 0.351576 1
0.05 0.06 0.35 0.54 0.746044 1
0.05 0.06 0.36 0.53 0.361962 1
0.05 0.06 0.37 0.52 0.655043 1
0.05 0.06 0.38 0.51 0.683193 1
0.05 0.06 0.39 0.5 0.40503 1
0.05 0.06 0.4 0.49 0.669488 1
0.05 0.06 0.41 0.48 0.503455 1
0.05 0.06 0.42 0.47 0.697717 1
0.05 0.06 0.43 0.46 0.804718 1
0.05 0.06 0.44 0.45 0.396436 1
0.05 0.06 0.45 0.44 0.725901 1
0.05 0.06 0.46 0.43 0.60938 1
0.05 0.06 0.47 0.42 0.667348 1
0.05 0.06 0.48 0.41 0.59064 1
0.05 0.06 0.49 0.4 0.611621 1
0.05 0.06 0.5 0.39 0.696921 1
0.05 0.06 0.51 0.38 0.527632 1
0.05 0.06 0.52 0.37 0.646288 1
0.05 0.06 0.53 0.36 0.713753 1
0.05 0.06 0.54 0.35 0.65072 1
0.05 0.06 0.55 0.34 0.741875 1
0.05 0.06 0.56 0.33 0.653971 1
0.05 0.06 0.57 0.32 0.641 1
0.05 0.06 0.58 0.31 0.666019 1
0.05 0.06 0.59 0.3 0.731062 1
0.05 0.06 0.6 0.29 0.64519 1
0.05 0.06 0.61 0.28 0.668879 1
0.05 0.06 0.62 0.27 0.723301 1
0.05 0.06 0.63 0.26 0.786708 1
0.05 0.06 0.64 0.25 0.86316 1
0.05 0.06 0.65 0.24 0.786582 1
0.05 0.06 0.66 0.23 0.970728 1
0.05 0.06 0.67 0.22 0.801816 1
0.05 0.06 0.68 0.21 0.894149 1
0.05 0.06 0.69 0.2 0.665118 1
0.05 0.06 0.7 0.19 0.967467 1
0.05 0.06 0.71 0.18 0.996977 1
0.05 0.06 0.72 0.17 0.738599 1
0.05 0.06 0.73 0.16 1.36031 1
0.05 0.06 0.74 0.15 1.16209 1
0.05 0.06 0.75 0.14 1.1975 1
0.05 0.06 0.76 0.13 1.29906 1
0.05 0.06 0.77 0.12 1.56519 1
0.05 0.06 0.78 0.11 1.62788 1
0.05 0.06 0.79 0.1 1.66767 1
0.05 0.06 0.8 0.09 1.79879 1
0.05 0.06 0.81 0.08 1.85584 1
0.05 0.06 0.82 0.07 1.71318 1
0.05 0.06 0.83 0.06 0.4534 1
0.05 0.07 0.05 0.83 3.5663 1
0.05 0.07 0.06 0.82 3.40739 1
0.05 0.07 0.07 0.81 1.70229 1
0.05 0.07 0.08 0.8 3.47752 1
0.05 0.07 0.09 0.79 1.74141 1
0.05 0.07 0.1 0.78 1.3014 1
0.05 0.07 0.11 0.77 2.38873 1
0.05 0.07 0.12 0.76 1.69462 1
0.05 0.07 0.13 0.75 1.43317 1
0.05 0.07 0.14 0.74 1.52386 1
0.05 0.07 0.15 0.73 0.676514 1
0.05 0.07 0.16 0.72 1.45591 1
0.05 0.07 0.17 0.71 2.04037 1
0.05 0.07 0.18 0.7 0.555726 1
0.05 0.07 0.19 0.69 1.91509 1
0.05 0.07 0.2 0.68 0.245085 1
0.05 0.07 0.21 0.67 1.89425 1
0.05 0.07 0.22 0.66 1.13913 1
0.05 0.07 0.23 0.65 0.705693 1
0.05 0.07 0.24 0.64 1.22135 1
0.05 0.07 0.25 0.63 0.74614 1
0.05 0.07 0.26 0.62 0.94637 1
0.05 0.07 0.27 0.61 0.311894 1
0.05 0.07 0.28 0.6 0.296233 1
0.05 0.07 0.29 0.59 0.835501 1
0.05 0.07 0.3 0.58 0.563251 1
0.05 0.07 0.31 0.57 0.687615 1
0.05 0.07 0.32 0.56 0.665109 1
0.05 0.07 0.33 0.55 0.651976 1
0.05 0.07 0.34 0.54 0.651427 1
0.05 0.07 0.35 0.53 0.541482 1
0.05 0.07 0.36 0.52 0.598258 1
0.05 0.07 0.37 0.51 0.411878 1
0.05 0.07 0.38 0.5 0.66318 1
0.05 0.07 0.39 0.49 0.659187 1
0.05 0.07 0.4 0.48 0.689679 1
0.05 0.07 0.41 0.47 0.670283 1
0.05 0.07 0.42 0.46 0.462911 1
0.05 0.07 0.43 0.45 0.651492 1
0.05 0.07 0.44 0.44 0.639568 1
0.05 0.07 0.45 0.43 0.415471 1
0.05 0.07 0.46 0.42 0.555254 1
0.05 0.07 0.47 0.41 0.65225 1
0.05 0.07 0.48 0.4 0.535556 1
0.05 0.07 0.49 0.39 0.571871 1
0.05 0.07 0.5 0.38 0.634799 1
0.05 0.07 0.51 0.37 0.610548 1
0.05 0.07 0.52 0.36 0.68985 1
0.05 0.07 0.53 0.35 0.635314 1
0.05 0.07 0.54 0.34 0.577085 1
0.05 0.07 0.55 0.33 0.642604 1
0.05 0.07 0.56 0.32 0.67664 1
0.05 0.07 0.57 0.31 0.668279 1
0.05 0.07 0.58 0.3 0.675052 1
0.05 0.07 0.59 0.29 0.792125 1
0.05 0.07 0.6 0.28 0.61864 1
0.05 0.07 0.61 0.27 0.642949 1
0.05 0.07 0.62 0.26 0.787947 1
0.05 0.07 0.63 0.25 0.729954 1
0.05 0.07 0.64 0.24 0.882123 1
0.05 0.07 0.65 0.23 0.863413 1
0.05 0.07 0.66 0.22 0.973953 1
0.05 0.07 0.67 0.21 1.02763 1
0.05 0.07 0.68 0.2 0.892932 1
0.05 0.07 0.69 0.19 0.66173 1
0.05 0.07 0.7 0.18 1.03212 1
0.05 0.07 0.71 0.17 1.03567 1
0.05 0.07 0.72 0.16 1.2919 1
0.05 0.07 0.73 0.15 1.20639 1
0.05 0.07 0.74 0.14 1.14705 1
0.05 0.07 0.75 0.13 1.20122 1
0.05 0.07 0.76 0.12 1.34076 1
0.05 0.07 0.77 0.11 1.71099 1
0.05 0.07 0.78 0.1 1.53252 1
0.05 0.07 0.79 0.09 1.57794 1
0.05 0.07 0.8 0.08 1.49407 1
0.05 0.07 0.81 0.07 1.80752 1
0.05 0.07 0.82 0.06 2.00671 1
0.05 0.08 0.05 0.82 3.92973 1
0.05 0.08 0.06 0.81 3.60023 1
0.05 0.08 0.07 0.8 3.20895 1
0.05 0.08 0.08 0.79 3.07843 1
0.05 0.08 0.09 0.78 3.17409 1
0.05 0.08 0.1 0.77 0.54074 1
0.05 0.08 0.11 0.76 0.7469 1
0.05 0.08 0.12 0.75 2.18429 1
0.05 0.08 0.13 0.74 1.56968 1
0.05 0.08 0.14 0.73 1.29482 1
0.05 0.08 0.15 0.72 2.14884 1
0.05 0.08 0.16 0.71 1.14995 1
0.05 0.08 0.17 0.7 1.22777 1
0.05 0.08 0.18 0.69 1.58994 1
0.05 0.08 0.19 0.68 1.61812 1
0.05 0.08 0.2 0.67 1.19167 1
0.05 0.08 0.21 0.66 1.24435 1
0.05 0.08 0.22 0.65 1.38824 1
0.05 0.08 0.23 0.64 1.03502 1
0.05 0.08 0.24 0.63 0.557225 1
0.05 0.08 0.25 0.62 1.02382 1
0.05 0.08 0.26 0.61 1.09288 1
0.05 0.08 0.27 0.6 0.535721 1
0.05 0.08 0.28 0.59 0.290277 1
0.05 0.08 0.29 0.58 0.671915 1
0.05 0.08 0.3 0.57 0.92628 1
0.05 0.08 0.31 0.56 0.422361 1
0.05 0.08 0.32 0.55 0.402159 1
0.05 0.08 0.33 0.54 0.645811 1
0.05 0.08 0.34 0.53 0.695948 1
0.05 0.08 0.35 0.52 0.376689 1
0.05 0.08 0.36 0.51 0.62613 1
0.05 0.08 0.37 0.5 0.394908 1
0.05 0.08 0.38 0.49 0.851249 1
0.05 0.08 0.39 0.48 0.544164 1
0.05 0.08 0.4 0.47 0.576462 1
0.05 0.08 0.41 0.46 0.441307 1
0.05 0.08 0.42 0.45 0.514059 1
0.05 0.08 0.43 0.44 0.631853 1
0.05 0.08 0.44 0.43 0.65754 1
0.05 0.08 0.45 0.42 0.504106 1
0.05 0.08 0.46 0.41 0.709122 1
0.05 0.08 0.47 0.4 0.632968 1
0.05 0.08 0.48 0.39 0.586323 1
0.05 0.08 0.49 0.38 0.649489 1
0.05 0.08 0.5 0.37 0.556281 1
0.05 0.08 0.51 0.36 0.591222 1
0.05 0.08 0.52 0.35 0.654618 1
0.05 0.08 0.53 0.34 0.602544 1
0.05 0.08 0.54 0.33 0.551203 1
0.05 0.08 0.55 0.32 0.556223 1
0.05 0.08 0.56 0.31 0.62467 1
0.05 0.08 0.57 0.3 0.616282 1
0.05 0.08 0.58 0.29 0.551297 1
0.05 0.08 0.59 0.28 0.669358 1
0.05 0.08 0.6 0.27 0.729673 1
0.05 0.08 0.61 0.26 0.687299 1
0.05 0.08 0.62 0.25 0.664654 1
0.05 0.08 0.63 0.24 0.72447 1
0.05 0.08 0.64 0.23 0.745103 1
0.05 0.08 0.65 0.22 0.888463 1
0.05 0.08 0.66 0.21 1.0474 1
0.05 0.08 0.67 0.2 1.02082 1
0.05 0.08 0.68 0.19 0.954057 1
0.05 0.08 0.69 0.18 0.874723 1
0.05 0.08 0.7 0.17 1.09019 1
0.05 0.08 0.71 0.16 1.14551 1
0.05 0.08 0.72 0.15 1.1871 1
0.05 0.08 0.73 0.14 1.22944 1
0.05 0.08 0.74 0.13 1.26243 1
0.05 0.08 0.75 0.12 1.5532 1
0.05 0.08 0.76 0.11 1.40032 1
0.05 0.08 0.77 0.1 1.5732 1
0.05 0.08 0.78 0.09 1.6758 1
0.05 0.08 0.79 0.08 1.73985 1
0.05 0.08 0.8 0.07 1.83465 1
0.05 0.08 0.81 0.06 1.96227 1
0.05 0.09 0.05 0.81 3.46277 1
0.05 0.09 0.06 0.8 3.26594 1
0.05 0.09 0.07 0.79 1.7913 1
0.05 0.09 0.08 0.78 1.43067 1
0.05 0.09 0.09 0.77 3.13284 1
0.05 0.09 0.1 0.76 2.74207 1
0.05 0.09 0.11 0.75 2.95416 1
0.05 0.09 0.12 0.74 2.43433 1
0.05 0.09 0.13 0.73 1.63122 1
0.05 0.09 0.14 0.72 1.37439 1
0.05 0.09 0.15 0.71 1.59758 1
0.05 0.09 0.16 0.7 2.18301 1
0.05 0.09 0.17 0.69 1.4396 1
0.05 0.09 0.18 0.68 1.5821 1
0.05 0.09 0.19 0.67 1.9724 1
0.05 0.09 0.2 0.66 1.06223 1
0.05 0.09 0.21 0.65 1.16014 1
0.05 0.09 0.22 0.64 1.11925 1
0.05 0.09 0.23 0.63 1.20055 1
0.05 0.09 0.24 0.62 1.18318 1
0.05 0.09 0.25 0.61 0.662556 1
0.05 0.09 0.26 0.6 1.11615 1
0.05 0.09 0.27 0.59 0.628236 1
0.05 0.09 0.28 0.58 1.06912 1
0.05 0.09 0.29 0.57 0.295812 1
0.05 0.09 0.3 0.56 0.764983 1
0.05 0.09 0.31 0.55 0.582604 1
0.05 0.09 0.32 0.54 0.78352 1
0.05 0.09 0.33 0.53 0.335641 1
0.05 0.09 0.34 0.52 0.69561 1
0.05 0.09 0.35 0.51 0.362639 1
0.05 0.09 0.36 0.5 0.438669 1
0.05 0.09 0.37 0.49 0.384002 1
0.05 0.09 0.38 0.48 0.410187 1
0.05 0.09 0.39 0.47 0.612023 1
0.05 0.09 0.4 0.46 0.450909 1
0.05 0.09 0.41 0.45 0.646867 1
0.05 0.09 0.42 0.44 0.557453 1
0.05 0.09 0.43 0.43 0.427383 1
0.05 0.09 0.44 0.42 0.580846 1
0.05 0.09 0.45 0.41 0.639221 1
0.05 0.09 0.46 0.4 0.611069 1
0.05 0.09 0.47 0.39 0.604999 1
0.05 0.09 0.48 0.38 0.539099 1
0.05 0.09 0.49 0.37 0.595164 1
0.05 0.09 0.5 0.36 0.584863 1
0.05 0.09 0.51 0.35 0.675655 1
0.05 0.09 0.52 0.34 0.634953 1
0.05 0.09 0.53 0.33 0.562493 1
0.05 0.09 0.54 0.32 0.597016 1
0.05 0.09 0.55 0.31 0.63762 1
0.05 0.09 0.56 0.3 0.642386 1
0.05 0.09 0.57 0.29 0.65058 1
0.05 0.09 0.58 0.28 0.724287 1
0.05 0.09 0.59 0.27 0.71563 1
0.05 0.09 0.6 0.26 0.644431 1
0.05 0.09 0.61 0.25 0.694082 1
0.05 0.09 0.62 0.24 0.796546 1
0.05 0.09 0.63 0.23 0.574819 1
0.05 0.09 0.64 0.22 0.760674 1
0.05 0.09 0.65 0.21 0.882825 1
0.05 0.09 0.66 0.2 0.972157 1
0.05 0.09 0.67 0.19 0.949472 1
0.05 0.09 0.68 0.18 0.645651 1
0.05 0.09 0.69 0.17 0.821879 1
0.05 0.09 0.7 0.16 1.13038 1
0.05 0.09 0.71 0.15 1.23391 1
0.05 0.09 0.72 0.14 1.21327 1
0.05 0.09 0.73 0.13 0.978025 1
0.05 0.09 0.74 0.12 1.1268 1
0.05 0.09 0.75 0.11 1.50068 1
0.05 0.09 0.76 0.1 1.59134 1
0.05 0.09 0.77 0.09 0.675725 1
0.05 0.09 0.78 0.08 0.740985 1
0.05 0.09 0.79 0.07 1.85292 1
0.05 0.09 0.8 0.06 1.88523 1
0.05 0.1 0.05 0.8 3.38654 1
0.05 0.1 0.06 0.79 3.47841 1
0.05 0.1 0.07 0.78 3.47008 1
0.05 0.1 0.08 0.77 3.17093 1
0.05 0.1 0.09 0.76 2.68304 1
0.05 0.1 0.1 0.75 1.59987 1
0.05 0.1 0.11 0.74 2.79524 1
0.05 0.1 0.12 0.73 2.57872 1
0.05 0.1 0.13 0.72 1.44846 1
0.05 0.1 0.14 0.71 1.4339 1
0.05 0.1 0.15 0.7 2.24994 1
0.05 0.1 0.16 0.69 1.25935 1
0.05 0.1 0.17 0.68 2.05977 1
0.05 0.1 0.18 0.67 1.40028 1
0.05 0.1 0.19 0.66 1.84575 1
0.05 0.1 0.2 0.65 1.19794 1
0.05 0.1 0.21 0.64 0.625764 1
0.05 0.1 0.22 0.63 0.670049 1
0.05 0.1 0.23 0.62 0.626022 1
0.05 0.1 0.24 0.61 1.36131 1
0.05 0.1 0.25 0.6 1.03862 1
0.05 0.1 0.26 0.59 1.02396 1
0.05 0.1 0.27 0.58 0.499675 1
0.05 0.1 0.28 0.57 0.578423 1
0.05 0.1 0.29 0.56 1.0684 1
0.05 0.1 0.3 0.55 0.375886 1
0.05 0.1 0.31 0.54 0.371805 1
0.05 0.1 0.32 0.53 0.353767 1
0.05 0.1 0.33 0.52 0.316882 1
0.05 0.1 0.34 0.51 0.608609 1
0.05 0.1 0.35 0.5 0.574234 1
0.05 0.1 0.36 0.49 0.629051 1
0.05 0.1 0.37 0.48 0.396483 1
0.05 0.1 0.38 0.47 0.51056 1
0.05 0.1 0.39 0.46 0.62232 1
0.05 0.1 0.4 0.45 0.419534 1
0.05 0.1 0.41 0.44 0.63804 1
0.05 0.1 0.42 0.43 0.421956 1
0.05 0.1 0.43 0.42 0.435772 1
0.05 0.1 0.44 0.41 0.628644 1
0.05 0.1 0.45 0.4 0.568103 1
0.05 0.1 0.46 0.39 0.572549 1
0.05 0.1 0.47 0.38 0.61718 1
0.05 0.1 0.48 0.37 0.56314 1
0.05 0.1 0.49 0.36 0.511696 1
0.05 0.1 0.5 0.35 0.569009 1
0.05 0.1 0.51 0.34 0.615411 1
0.05 0.1 0.52 0.33 0.569809 1
0.05 0.1 0.53 0.32 0.578767 1
0.05 0.1 0.54 0.31 0.570243 1
0.05 0.1 0.55 0.3 0.649534 1
0.05 0.1 0.56 0.29 0.6466 1
0.05 0.1 0.57 0.28 0.614113 1
0.05 0.1 0.58 0.27 0.59925 1
0.05 0.1 0.59 0.26 0.650722 1
0.05 0.1 0.6 0.25 0.789277 1
0.05 0.1 0.61 0.24 0.715555 1
0.05 0.1 0.62 0.23 0.785368 1
0.05 0.1 0.63 0.22 0.700241 1
0.05 0.1 0.64 0.21 0.943381 1
0.05 0.1 0.65 0.2 0.896226 1
0.05 0.1 0.66 0.19 0.945281 1
0.05 0.1 0.67 0.18 0.982403 1
0.05 0.1 0.68 0.17 1.06844 1
0.05 0.1 0.69 0.16 1.07118 1
0.05 0.1 0.7 0.15 1.2277 1
0.05 0.1 0.71 0.14 1.0745 1
0.05 0.1 0.72 0.13 0.916805 1
0.05 0.1 0.73 0.12 1.33946 1
0.05 0.1 0.74 0.11 1.14888 1
0.05 0.1 0.75 0.1 1.25339 1
0.05 0.1 0.76 0.09 1.35774 1
0.05 0.1 0.77 0.08 0.941938 1
0.05 0.1 0.78 0.07 1.7977 1
0.05 0.1 0.79 0.06 1.93211 1
0.05 0.11 0.05 0.79 1.55068 1
0.05 0.11 0.06 0.78 3.38241 1
0.05 0.11 0.07 0.77 1.4269 1
0.05 0.11 0.08 0.76 2.95163 1
0.05 0.11 0.09 0.75 2.64197 1
0.05 0.11 0.1 0.74 2.76837 1
0.05 0.11 0.11 0.73 3.07234 1
0.05 0.11 0.12 0.72 2.78611 1
0.05 0.11 0.13 0.71 2.29776 1
0.05 0.11 0.14 0.7 2.42538 1
0.05 0.11 0.15 0.69 2.22453 1
0.05 0.11 0.16 0.68 0.433689 1
0.05 0.11 0.17 0.67 2.07385 1
0.05 0.11 0.18 0.66 1.16698 1
0.05 0.11 0.19 0.65 1.24231 1
0.05 0.11 0.2 0.64 2.17942 1
0.05 0.11 0.21 0.63 1.2228 1
0.05 0.11 0.22 0.62 1.13889 1
0.05 0.11 0.23 0.61 0.653309 1
0.05 0.11 0.24 0.6 1.09774 1
0.05 0.11 0.25 0.59 1.08345 1
0.05 0.11 0.26 0.58 0.597572 1
0.05 0.11 0.27 0.57 1.55308 1
0.05 0.11 0.28 0.56 0.528482 1
0.05 0.11 0.29 0.55 0.802984 1
0.05 0.11 0.3 0.54 0.628342 1
0.05 0.11 0.31 0.53 0.356668 1
0.05 0.11 0.32 0.52 0.32406 1
0.05 0.11 0.33 0.51 0.314625 1
0.05 0.11 0.34 0.5 0.614943 1
0.05 0.11 0.35 0.49 0.666155 1
0.05 0.11 0.36 0.48 0.888733 1
0.05 0.11 0.37 0.47 0.653514 1
0.05 0.11 0.38 0.46 0.471608 1
0.05 0.11 0.39 0.45 0.417402 1
0.05 0.11 0.4 0.44 0.63499 1
0.05 0.11 0.41 0.43 0.579909 1
0.05 0.11 0.42 0.42 0.624632 1
0.05 0.11 0.43 0.41 0.643909 1
0.05 0.11 0.44 0.4 0.425911 1
0.05 0.11 0.45 0.39 0.600756 1
0.05 0.11 0.46 0.38 0.468799 1
0.05 0.11 0.47 0.37 0.569733 1
0.05 0.11 0.48 0.36 0.559686 1
0.05 0.11 0.49 0.35 0.56544 1
0.05 0.11 0.5 0.34 0.506422 1
0.05 0.11 0.51 0.33 0.59934 1
0.05 0.11 0.52 0.32 0.633078 1
0.05 0.11 0.53 0.31 0.580819 1
0.05 0.11 0.54 0.3 0.601536 1
0.05 0.11 0.55 0.29 0.551371 1
0.05 0.11 0.56 0.28 0.555424 1
0.05 0.11 0.57 0.27 0.731172 1
0.05 0.11 0.58 0.26 0.584703 1
0.05 0.11 0.59 0.25 0.652868 1
0.05 0.11 0.6 0.24 0.695768 1
0.05 0.11 0.61 0.23 0.808208 1
0.05 0.11 0.62 0.22 0.699414 1
0.05 0.11 0.63 0.21 0.76042 1
0.05 0.11 0.64 0.2 0.670759 1
0.05 0.11 0.65 0.19 0.924256 1
0.05 0.11 0.66 0.18 1.07269 1
0.05 0.11 0.67 0.17 0.902138 1
0.05 0.11 0.68 0.16 1.08986 1
0.05 0.11 0.69 0.15 0.875671 1
0.05 0.11 0.7 0.14 1.2941 1
0.05 0.11 0.71 0.13 1.1626 1
0.05 0.11 0.72 0.12 0.796752 1
0.05 0.11 0.73 0.11 1.42713 1
0.05 0.11 0.74 0.1 1.52564 1
0.05 0.11 0.75 0.09 1.23948 1
0.05 0.11 0.76 0.08 1.60776 1
0.05 0.11 0.77 0.07 1.53767 1
0.05 0.11 0.78 0.06 1.66642 1
0.05 0.12 0.05 0.78 3.36575 1
0.05 0.12 0.06 0.77 3.3347 1
0.05 0.12 0.07 0.76 3.40445 1
0.05 0.12 0.08 0.75 2.91733 1
0.05 0.12 0.09 0.74 1.15922 1
0.05 0.12 0.1 0.73 2.77249 1
0.05 0.12 0.11 0.72 1.57025 1
0.05 0.12 0.12 0.71 1.44273 1
0.05 0.12 0.13 0.7 2.41272 1
0.05 0.12 0.14 0.69 2.20822 1
0.05 0.12 0.15 0.68 1.38956 1
0.05 0.12 0.16 0.67 0.572028 1
0.05 0.12 0.17 0.66 0.593401 1
0.05 0.12 0.18 0.65 2.18271 1
0.05 0.12 0.19 0.64 1.18552 1
0.05 0.12 0.2 0.63 1.92896 1
0.05 0.12 0.21 0.62 0.608365 1
0.05 0.12 0.22 0.61 1.75274 1
0.05 0.12 0.23 0.6 1.10199 1
0.05 0.12 0.24 0.59 1.56973 1
0.05 0.12 0.25 0.58 1.44444 1
0.05 0.12 0.26 0.57 1.50567 1
0.05 0.12 0.27 0.56 0.506888 1
0.05 0.12 0.28 0.55 1.33817 1
0.05 0.12 0.29 0.54 0.602907 1
0.05 0.12 0.3 0.53 0.332978 1
0.05 0.12 0.31 0.52 0.598755 1
0.05 0.12 0.32 0.51 0.567112 1
0.05 0.12 0.33 0.5 1.12729 1
0.05 0.12 0.34 0.49 0.39952 1
0.05 0.12 0.35 0.48 0.639972 1
0.05 0.12 0.36 0.47 0.629128 1
0.05 0.12 0.37 0.46 0.554082 1
0.05 0.12 0.38 0.45 0.576187 1
0.05 0.12 0.39 0.44 0.418893 1
0.05 0.12 0.4 0.43 0.602013 1
0.05 0.12 0.41 0.42 0.567066 1
0.05 0.12 0.42 0.41 0.596455 1
0.05 0.12 0.43 0.4 0.571166 1
0.05 0.12 0.44 0.39 0.565657 1
0.05 0.12 0.45 0.38 0.468878 1
0.05 0.12 0.46 0.37 0.633224 1
0.05 0.12 0.47 0.36 0.609636 1
0.05 0.12 0.48 0.35 0.505664 1
0.05 0.12 0.49 0.34 0.571139 1
0.05 0.12 0.5 0.33 0.618089 1
0.05 0.12 0.51 0.32 0.618381 1
0.05 0.12 0.52 0.31 0.639282 1
0.05 0.12 0.53 0.3 0.585525 1
0.05 0.12 0.54 0.29 0.584155 1
0.05 0.12 0.55 0.28 0.552266 1
0.05 0.12 0.56 0.27 0.736431 1
0.05 0.12 0.57 0.26 0.592365 1
0.05 0.12 0.58 0.25 0.734353 1
0.05 0.12 0.59 0.24 0.576309 1
0.05 0.12 0.6 0.23 0.362054 1
0.05 0.12 0.61 0.22 0.584895 1
0.05 0.12 0.62 0.21 0.732459 1
0.05 0.12 0.63 0.2 0.669814 1
0.05 0.12 0.64 0.19 0.937103 1
0.05 0.12 0.65 0.18 0.901858 1
0.05 0.12 0.66 0.17 0.898019 1
0.05 0.12 0.67 0.16 1.03885 1
0.05 0.12 0.68 0.15 1.1458 1
0.05 0.12 0.69 0.14 0.987551 1
0.05 0.12 0.7 0.13 1.16811 1
0.05 0.12 0.71 0.12 1.23447 1
0.05 0.12 0.72 0.11 1.09745 1
0.05 0.12 0.73 0.1 1.39438 1
0.05 0.12 0.74 0.09 1.3336 1
0.05 0.12 0.75 0.08 1.62623 1
0.05 0.12 0.76 0.07 1.76673 1
0.05 0.12 0.77 0.06 1.8606 1
0.05 0.13 0.05 0.77 3.47891 1
0.05 0.13 0.06 0.76 3.20499 1
0.05 0.13 0.07 0.75 2.80479 1
0.05 0.13 0.08 0.74 2.98128 1
0.05 0.13 0.09 0.73 2.82944 1
0.05 0.13 0.1 0.72 2.61139 1
0.05 0.13 0.11 0.71 2.98148 1
0.05 0.13 0.12 0.7 2.49192 1
0.05 0.13 0.13 0.69 2.22038 1
0.05 0.13 0.14 0.68 1.53166 1
0.05 0.13 0.15 0.67 1.08873 1
0.05 0.13 0.16 0.66 1.43937 1
0.05 0.13 0.17 0.65 2.09564 1
0.05 0.13 0.18 0.64 1.51483 1
0.05 0.13 0.19 0.63 1.81625 1
0.05 0.13 0.2 0.62 1.11761 1
0.05 0.13 0.21 0.61 1.72062 1
0.05 0.13 0.22 0.6 1.72997 1
0.05 0.13 0.23 0.59 1.86523 1
0.05 0.13 0.24 0.58 0.484098 1
0.05 0.13 0.25 0.57 1.01902 1
0.05 0.13 0.26 0.56 1.42507 1
0.05 0.13 0.27 0.55 1.57544 1
0.05 0.13 0.28 0.54 0.329566 1
0.05 0.13 0.29 0.53 0.641972 1
0.05 0.13 0.3 0.52 0.610733 1
0.05 0.13 0.31 0.51 0.640591 1
0.05 0.13 0.32 0.5 0.343262 1
0.05 0.13 0.33 0.49 0.624018 1
0.05 0.13 0.34 0.48 0.355817 1
0.05 0.13 0.35 0.47 0.655517 1
0.05 0.13 0.36 0.46 0.329242 1
0.05 0.13 0.37 0.45 0.373817 1
0.05 0.13 0.38 0.44 0.596586 1
0.05 0.13 0.39 0.43 0.561002 1
0.05 0.13 0.4 0.42 0.414193 1
0.05 0.13 0.41 0.41 0.596311 1
0.05 0.13 0.42 0.4 0.5117 1
0.05 0.13 0.43 0.39 0.443856 1
0.05 0.13 0.44 0.38 0.433722 1
0.05 0.13 0.45 0.37 0.529225 1
0.05 0.13 0.46 0.36 0.545632 1
0.05 0.13 0.47 0.35 0.556035 1
0.05 0.13 0.48 0.34 0.572972 1
0.05 0.13 0.49 0.33 0.53704 1
0.05 0.13 0.5 0.32 0.513147 1
0.05 0.13 0.51 0.31 0.48818 1
0.05 0.13 0.52 0.3 0.636996 1
0.05 0.13 0.53 0.29 0.595692 1
0.05 0.13 0.54 0.28 0.614732 1
0.05 0.13 0.55 0.27 0.741431 1
0.05 0.13 0.56 0.26 0.611929 1
0.05 0.13 0.57 0.25 0.716935 1
0.05 0.13 0.58 0.24 0.647413 1
0.05 0.13 0.59 0.23 0.718854 1
0.05 0.13 0.6 0.22 0.741833 1
0.05 0.13 0.61 0.21 0.760836 1
0.05 0.13 0.62 0.2 0.792423 1
0.05 0.13 0.63 0.19 0.958063 1
0.05 0.13 0.64 0.18 0.844915 1
0.05 0.13 0.65 0.17 0.866294 1
0.05 0.13 0.66 0.16 0.961995 1
0.05 0.13 0.67 0.15 1.18685 1
0.05 0.13 0.68 0.14 1.12114 1
0.05 0.13 0.69 0.13 1.02134 1
0.05 0.13 0.7 0.12 1.11649 1
0.05 0.13 0.71 0.11 1.23113 1
0.05 0.13 0.72 0.1 1.3558 1
0.05 0.13 0.73 0.09 1.4438 1
0.05 0.13 0.74 0.08 1.64476 1
0.05 0.13 0.75 0.07 1.6848 1
0.05 0.13 0.76 0.06 1.68143 1
0.05 0.14 0.05 0.76 1.29481 1
0.05 0.14 0.06 0.75 3.21134 1
0.05 0.14 0.07 0.74 3.22023 1
0.05 0.14 0.08 0.73 2.92711 1
0.05 0.14 0.09 0.72 2.92287 1
0.05 0.14 0.1 0.71 2.81816 1
0.05 0.14 0.11 0.7 2.45845 1
0.05 0.14 0.12 0.69 2.35704 1
0.05 0.14 0.13 0.68 0.473153 1
0.05 0.14 0.14 0.67 2.44533 1
0.05 0.14 0.15 0.66 2.11269 1
0.05 0.14 0.16 0.65 2.19885 1
0.05 0.14 0.17 0.64 2.1437 1
0.05 0.14 0.18 0.63 2.07769 1
0.05 0.14 0.19 0.62 1.92171 1
0.05 0.14 0.2 0.61 1.9664 1
0.05 0.14 0.21 0.6 0.66863 1
0.05 0.14 0.22 0.59 1.538 1
0.05 0.14 0.23 0.58 1.87863 1
0.05 0.14 0.24 0.57 1.70122 1
0.05 0.14 0.25 0.56 1.49569 1
0.05 0.14 0.26 0.55 0.648463 1
0.05 0.14 0.27 0.54 1.04121 1
0.05 0.14 0.28 0.53 0.621573 1
0.05 0.14 0.29 0.52 0.504365 1
0.05 0.14 0.3 0.51 0.329251 1
0.05 0.14 0.31 0.5 1.02233 1
0.05 0.14 0.32 0.49 0.521374 1
0.05 0.14 0.33 0.48 0.540052 1
0.05 0.14 0.34 0.47 0.570624 1
0.05 0.14 0.35 0.46 0.865657 1
0.05 0.14 0.36 0.45 0.58425 1
0.05 0.14 0.37 0.44 1.12278 1
0.05 0.14 0.38 0.43 0.624425 1
0.05 0.14 0.39 0.42 1.03731 1
0.05 0.14 0.4 0.41 0.671937 1
0.05 0.14 0.41 0.4 0.55488 1
0.05 0.14 0.42 0.39 0.578433 1
0.05 0.14 0.43 0.38 0.452219 1
0.05 0.14 0.44 0.37 0.420442 1
0.05 0.14 0.45 0.36 0.476213 1
0.05 0.14 0.46 0.35 0.471317 1
0.05 0.14 0.47 0.34 0.581178 1
0.05 0.14 0.48 0.33 0.676832 1
0.05 0.14 0.49 0.32 0.581001 1
0.05 0.14 0.5 0.31 0.567476 1
0.05 0.14 0.51 0.3 0.562145 1
0.05 0.14 0.52 0.29 0.600905 1
0.05 0.14 0.53 0.28 0.519474 1
0.05 0.14 0.54 0.27 0.619748 1
0.05 0.14 0.55 0.26 0.557026 1
0.05 0.14 0.56 0.25 0.569173 1
0.05 0.14 0.57 0.24 0.64681 1
0.05 0.14 0.58 0.23 0.729565 1
0.05 0.14 0.59 0.22 0.585443 1
0.05 0.14 0.6 0.21 0.795009 1
0.05 0.14 0.61 0.2 0.60722 1
0.05 0.14 0.62 0.19 0.627847 1
0.05 0.14 0.63 0.18 0.912259 1
0.05 0.14 0.64 0.17 0.928492 1
0.05 0.14 0.65 0.16 0.966017 1
0.05 0.14 0.66 0.15 0.969416 1
0.05 0.14 0.67 0.14 1.11931 1
0.05 0.14 0.68 0.13 1.09997 1
0.05 0.14 0.69 0.12 0.982377 1
0.05 0.14 0.7 0.11 0.663479 1
0.05 0.14 0.71 0.1 1.23669 1
0.05 0.14 0.72 0.09 1.53311 1
0.05 0.14 0.73 0.08 1.50624 1
0.05 0.14 0.74 0.07 1.96739 1
0.05 0.14 0.75 0.06 1.97296 1
0.05 0.15 0.05 0.75 3.10253 1
0.05 0.15 0.06 0.74 3.08206 1
0.05 0.15 0.07 0.73 2.90259 1
0.05 0.15 0.08 0.72 2.77945 1
0.05 0.15 0.09 0.71 2.90363 1
0.05 0.15 0.1 0.7 2.95956 1
0.05 0.15 0.11 0.69 2.3949 1
0.05 0.15 0.12 0.68 2.84023 1
0.05 0.15 0.13 0.67 2.46707 1
0.05 0.15 0.14 0.66 2.49627 1
0.05 0.15 0.15 0.65 0.53946 1
0.05 0.15 0.16 0.64 2.37841 1
0.05 0.15 0.17 0.63 1.18569 1
0.05 0.15 0.18 0.62 1.77432 1
0.05 0.15 0.19 0.61 2.04009 1
0.05 0.15 0.2 0.6 2.00048 1
0.05 0.15 0.21 0.59 1.89681 1
0.05 0.15 0.22 0.58 0.519751 1
0.05 0.15 0.23 0.57 1.66896 1
0.05 0.15 0.24 0.56 1.60297 1
0.05 0.15 0.25 0.55 1.70102 1
0.05 0.15 0.26 0.54 0.624967 1
0.05 0.15 0.27 0.53 0.598063 1
0.05 0.15 0.28 0.52 0.971747 1
0.05 0.15 0.29 0.51 0.960407 1
0.05 0.15 0.3 0.5 0.53275 1
0.05 0.15 0.31 0.49 0.355342 1
0.05 0.15 0.32 0.48 0.619422 1
0.05 0.15 0.33 0.47 1.32515 1
0.05 0.15 0.34 0.46 1.43283 1
0.05 0.15 0.35 0.45 1.03665 1
0.05 0.15 0.36 0.44 0.615334 1
0.05 0.15 0.37 0.43 1.18166 1
0.05 0.15 0.38 0.42 0.526956 1
0.05 0.15 0.39 0.41 1.11471 1
0.05 0.15 0.4 0.4 0.526301 1
0.05 0.15 0.41 0.39 0.566064 1
0.05 0.15 0.42 0.38 0.591216 1
0.05 0.15 0.43 0.37 0.575257 1
0.05 0.15 0.44 0.36 0.542626 1
0.05 0.15 0.45 0.35 0.550753 1
0.05 0.15 0.46 0.34 0.492663 1
0.05 0.15 0.47 0.33 0.513833 1
0.05 0.15 0.48 0.32 0.736933 1
0.05 0.15 0.49 0.31 0.607191 1
0.05 0.15 0.5 0.3 0.568516 1
0.05 0.15 0.51 0.29 0.571056 1
0.05 0.15 0.52 0.28 0.645293 1
0.05 0.15 0.53 0.27 0.599423 1
0.05 0.15 0.54 0.26 0.692994 1
0.05 0.15 0.55 0.25 0.585915 1
0.05 0.15 0.56 0.24 0.641874 1
0.05 0.15 0.57 0.23 0.604511 1
0.05 0.15 0.58 0.22 0.736513 1
0.05 0.15 0.59 0.21 0.624884 1
0.05 0.15 0.6 0.2 1.04085 1
0.05 0.15 0.61 0.19 0.567606 1
0.05 0.15 0.62 0.18 0.701242 1
0.05 0.15 0.63 0.17 0.6463 1
0.05 0.15 0.64 0.16 0.919989 1
0.05 0.15 0.65 0.15 0.969604 1
0.05 0.15 0.66 0.14 0.995298 1
0.05 0.15 0.67 0.13 1.00957 1
0.05 0.15 0.68 0.12 1.11247 1
0.05 0.15 0.69 0.11 1.2356 1
0.05 0.15 0.7 0.1 1.30657 1
0.05 0.15 0.71 0.09 1.58645 1
0.05 0.15 0.72 0.08 1.42401 1
0.05 0.15 0.73 0.07 1.66012 1
0.05 0.15 0.74 0.06 1.89833 1
0.05 0.16 0.05 0.74 3.04917 1
0.05 0.16 0.06 0.73 3.08293 1
0.05 0.16 0.07 0.72 3.07914 1
0.05 0.16 0.08 0.71 2.7588 1
0.05 0.16 0.09 0.7 2.7909 1
0.05 0.16 0.1 0.69 2.8465 1
0.05 0.16 0.11 0.68 2.64993 1
0.05 0.16 0.12 0.67 2.419 1
0.05 0.16 0.13 0.66 2.29775 1
0.05 0.16 0.14 0.65 2.39269 1
0.05 0.16 0.15 0.64 2.43761 1
0.05 0.16 0.16 0.63 2.19131 1
0.05 0.16 0.17 0.62 2.4371 1
0.05 0.16 0.18 0.61 1.74614 1
0.05 0.16 0.19 0.6 1.93783 1
0.05 0.16 0.2 0.59 1.25386 1
0.05 0.16 0.21 0.58 1.89553 1
0.05 0.16 0.22 0.57 1.73721 1
0.05 0.16 0.23 0.56 1.92881 1
0.05 0.16 0.24 0.55 1.85299 1
0.05 0.16 0.25 0.54 0.592512 1
0.05 0.16 0.26 0.53 0.984676 1
0.05 0.16 0.27 0.52 1.57367 1
0.05 0.16 0.28 0.51 0.637195 1
0.05 0.16 0.29 0.5 0.677986 1
0.05 0.16 0.3 0.49 0.642846 1
0.05 0.16 0.31 0.48 0.592692 1
0.05 0.16 0.32 0.47 1.36413 1
0.05 0.16 0.33 0.46 0.632244 1
0.05 0.16 0.34 0.45 0.812641 1
0.05 0.16 0.35 0.44 0.371693 1
0.05 0.16 0.36 0.43 0.577756 1
0.05 0.16 0.37 0.42 0.394977 1
0.05 0.16 0.38 0.41 0.619819 1
0.05 0.16 0.39 0.4 0.491219 1
0.05 0.16 0.4 0.39 0.56252 1
0.05 0.16 0.41 0.38 0.544953 1
0.05 0.16 0.42 0.37 0.554764 1
0.05 0.16 0.43 0.36 0.525493 1
0.05 0.16 0.44 0.35 0.511606 1
0.05 0.16 0.45 0.34 0.508894 1
0.05 0.16 0.46 0.33 0.588726 1
0.05 0.16 0.47 0.32 0.592123 1
0.05 0.16 0.48 0.31 0.845135 1
0.05 0.16 0.49 0.3 0.646604 1
0.05 0.16 0.5 0.29 0.669539 1
0.05 0.16 0.51 0.28 0.524308 1
0.05 0.16 0.52 0.27 0.661286 1
0.05 0.16 0.53 0.26 0.564778 1
0.05 0.16 0.54 0.25 0.655933 1
0.05 0.16 0.55 0.24 0.610637 1
0.05 0.16 0.56 0.23 0.723691 1
0.05 0.16 0.57 0.22 0.649572 1
0.05 0.16 0.58 0.21 0.823535 1
0.05 0.16 0.59 0.2 1.02397 1
0.05 0.16 0.6 0.19 0.734322 1
0.05 0.16 0.61 0.18 0.846387 1
0.05 0.16 0.62 0.17 0.813509 1
0.05 0.16 0.63 0.16 0.926314 1
0.05 0.16 0.64 0.15 0.607447 1
0.05 0.16 0.65 0.14 1.19804 1
0.05 0.16 0.66 0.13 1.15751 1
0.05 0.16 0.67 0.12 0.981463 1
0.05 0.16 0.68 0.11 1.08015 1
0.05 0.16 0.69 0.1 1.578 1
0.05 0.16 0.7 0.09 1.5834 1
0.05 0.16 0.71 0.08 1.56846 1
0.05 0.16 0.72 0.07 1.89328 1
0.05 0.16 0.73 0.06 1.98373 1
0.05 0.17 0.05 0.73 0.549009 1
0.05 0.17 0.06 0.72 2.95309 1
0.05 0.17 0.07 0.71 2.94617 1
0.05 0.17 0.08 0.7 2.89685 1
0.05 0.17 0.09 0.69 2.83513 1
0.05 0.17 0.1 0.68 2.80652 1
0.05 0.17 0.11 0.67 2.48632 1
0.05 0.17 0.12 0.66 2.44889 1
0.05 0.17 0.13 0.65 0.620307 1
0.05 0.17 0.14 0.64 2.30339 1
0.05 0.17 0.15 0.63 2.41115 1
0.05 0.17 0.16 0.62 0.518901 1
0.05 0.17 0.17 0.61 2.07042 1
0.05 0.17 0.18 0.6 2.03978 1
0.05 0.17 0.19 0.59 1.93245 1
0.05 0.17 0.2 0.58 0.586348 1
0.05 0.17 0.21 0.57 0.597843 1
0.05 0.17 0.22 0.56 0.491408 1
0.05 0.17 0.23 0.55 1.76127 1
0.05 0.17 0.24 0.54 1.78847 1
0.05 0.17 0.25 0.53 1.72244 1
0.05 0.17 0.26 0.52 0.600493 1
0.05 0.17 0.27 0.51 1.65235 1
0.05 0.17 0.28 0.5 0.562318 1
0.05 0.17 0.29 0.49 1.00969 1
0.05 0.17 0.3 0.48 1.57445 1
0.05 0.17 0.31 0.47 1.27865 1
0.05 0.17 0.32 0.46 0.54623 1
0.05 0.17 0.33 0.45 0.689341 1
0.05 0.17 0.34 0.44 1.08382 1
0.05 0.17 0.35 0.43 0.65778 1
0.05 0.17 0.36 0.42 0.55198 1
0.05 0.17 0.37 0.41 0.530281 1
0.05 0.17 0.38 0.4 0.467519 1
0.05 0.17 0.39 0.39 0.462945 1
0.05 0.17 0.4 0.38 0.573528 1
0.05 0.17 0.41 0.37 0.590202 1
0.05 0.17 0.42 0.36 0.573849 1
0.05 0.17 0.43 0.35 0.519387 1
0.05 0.17 0.44 0.34 0.462957 1
0.05 0.17 0.45 0.33 0.507008 1
0.05 0.17 0.46 0.32 0.753929 1
0.05 0.17 0.47 0.31 0.561285 1
0.05 0.17 0.48 0.3 0.528064 1
0.05 0.17 0.49 0.29 0.556942 1
0.05 0.17 0.5 0.28 0.632489 1
0.05 0.17 0.51 0.27 0.604209 1
0.05 0.17 0.52 0.26 0.552813 1
0.05 0.17 0.53 0.25 0.57373 1
0.05 0.17 0.54 0.24 0.577406 1
0.05 0.17 0.55 0.23 0.62854 1
0.05 0.17 0.56 0.22 0.708351 1
0.05 0.17 0.57 0.21 0.671756 1
0.05 0.17 0.58 0.2 0.696009 1
0.05 0.17 0.59 0.19 0.865087 1
0.05 0.17 0.6 0.18 0.811325 1
0.05 0.17 0.61 0.17 0.84953 1
0.05 0.17 0.62 0.16 0.945435 1
0.05 0.17 0.63 0.15 0.986729 1
0.05 0.17 0.64 0.14 1.23216 1
0.05 0.17 0.65 0.13 1.50178 1
0.05 0.17 0.66 0.12 1.1166 1
0.05 0.17 0.67 0.11 1.39791 1
0.05 0.17 0.68 0.1 1.26269 1
0.05 0.17 0.69 0.09 1.82854 1
0.05 0.17 0.7 0.08 1.8242 1
0.05 0.17 0.71 0.07 1.70753 1
0.05 0.17 0.72 0.06 2.07395 1
0.05 0.18 0.05 0.72 2.90748 1
0.05 0.18 0.06 0.71 3.04545 1
0.05 0.18 0.07 0.7 0.534113 1
0.05 0.18 0.08 0.69 2.94948 1
0.05 0.18 0.09 0.68 2.69858 1
0.05 0.18 0.1 0.67 2.81152 1
0.05 0.18 0.11 0.66 2.54158 1
0.05 0.18 0.12 0.65 2.64038 1
0.05 0.18 0.13 0.64 2.65447 1
0.05 0.18 0.14 0.63 2.27186 1
0.05 0.18 0.15 0.62 2.27251 1
0.05 0.18 0.16 0.61 1.68162 1
0.05 0.18 0.17 0.6 2.00155 1
0.05 0.18 0.18 0.59 2.05984 1
0.05 0.18 0.19 0.58 1.1206 1
0.05 0.18 0.2 0.57 1.16382 1
0.05 0.18 0.21 0.56 1.8484 1
0.05 0.18 0.22 0.55 1.79543 1
0.05 0.18 0.23 0.54 0.606166 1
0.05 0.18 0.24 0.53 1.70732 1
0.05 0.18 0.25 0.52 0.648465 1
0.05 0.18 0.26 0.51 1.42917 1
0.05 0.18 0.27 0.5 0.600801 1
0.05 0.18 0.28 0.49 0.55496 1
0.05 0.18 0.29 0.48 1.23144 1
0.05 0.18 0.3 0.47 1.69906 1
0.05 0.18 0.31 0.46 0.6168 1
0.05 0.18 0.32 0.45 0.526524 1
0.05 0.18 0.33 0.44 1.42334 1
0.05 0.18 0.34 0.43 0.547316 1
0.05 0.18 0.35 0.42 0.582502 1
0.05 0.18 0.36 0.41 0.62036 1
0.05 0.18 0.37 0.4 0.535908 1
0.05 0.18 0.38 0.39 0.578923 1
0.05 0.18 0.39 0.38 1.19344 1
0.05 0.18 0.4 0.37 0.561229 1
0.05 0.18 0.41 0.36 0.634332 1
0.05 0.18 0.42 0.35 0.680225 1
0.05 0.18 0.43 0.34 0.619292 1
0.05 0.18 0.44 0.33 0.48718 1
0.05 0.18 0.45 0.32 0.432511 1
0.05 0.18 0.46 0.31 0.574421 1
0.05 0.18 0.47 0.3 0.471431 1
0.05 0.18 0.48 0.29 0.452346 1
0.05 0.18 0.49 0.28 0.66601 1
0.05 0.18 0.5 0.27 0.639215 1
0.05 0.18 0.51 0.26 0.657869 1
0.05 0.18 0.52 0.25 0.623131 1
0.05 0.18 0.53 0.24 0.832181 1
0.05 0.18 0.54 0.23 1.0413 1
0.05 0.18 0.55 0.22 0.680987 1
0.05 0.18 0.56 0.21 0.732168 1
0.05 0.18 0.57 0.2 0.684281 1
0.05 0.18 0.58 0.19 0.932635 1
0.05 0.18 0.59 0.18 0.664051 1
0.05 0.18 0.6 0.17 0.851832 1
0.05 0.18 0.61 0.16 0.903629 1
0.05 0.18 0.62 0.15 1.56665 1
0.05 0.18 0.63 0.14 1.09245 1
0.05 0.18 0.64 0.13 1.34841 1
0.05 0.18 0.65 0.12 1.1437 1
0.05 0.18 0.66 0.11 1.33644 1
0.05 0.18 0.67 0.1 1.73364 1
0.05 0.18 0.68 0.09 1.79655 1
0.05 0.18 0.69 0.08 1.67015 1
0.05 0.18 0.7 0.07 1.62787 1
0.05 0.18 0.71 0.06 2.11686 1
0.05 0.19 0.05 0.71 3.00614 1
0.05 0.19 0.06 0.7 3.18537 1
0.05 0.19 0.07 0.69 2.7645 1
0.05 0.19 0.08 0.68 2.94298 1
0.05 0.19 0.09 0.67 2.82561 1
0.05 0.19 0.1 0.66 2.70084 1
0.05 0.19 0.11 0.65 2.60953 1
0.05 0.19 0.12 0.64 2.61768 1
0.05 0.19 0.13 0.63 2.20194 1
0.05 0.19 0.14 0.62 2.51927 1
0.05 0.19 0.15 0.61 2.16719 1
0.05 0.19 0.16 0.6 2.09718 1
0.05 0.19 0.17 0.59 2.23568 1
0.05 0.19 0.18 0.58 2.04947 1
0.05 0.19 0.19 0.57 1.31808 1
0.05 0.19 0.2 0.56 0.66334 1
0.05 0.19 0.21 0.55 1.78717 1
0.05 0.19 0.22 0.54 1.90904 1
0.05 0.19 0.23 0.53 1.71248 1
0.05 0.19 0.24 0.52 1.72157 1
0.05 0.19 0.25 0.51 1.61343 1
0.05 0.19 0.26 0.5 1.75291 1
0.05 0.19 0.27 0.49 1.66781 1
0.05 0.19 0.28 0.48 1.45349 1
0.05 0.19 0.29 0.47 0.488024 1
0.05 0.19 0.3 0.46 1.25134 1
0.05 0.19 0.31 0.45 0.581277 1
0.05 0.19 0.32 0.44 0.65438 1
0.05 0.19 0.33 0.43 1.39299 1
0.05 0.19 0.34 0.42 0.365139 1
0.05 0.19 0.35 0.41 1.25582 1
0.05 0.19 0.36 0.4 0.593667 1
0.05 0.19 0.37 0.39 1.24359 1
0.05 0.19 0.38 0.38 0.630965 1
0.05 0.19 0.39 0.37 0.581565 1
0.05 0.19 0.4 0.36 0.552559 1
0.05 0.19 0.41 0.35 0.467459 1
0.05 0.19 0.42 0.34 0.957597 1
0.05 0.19 0.43 0.33 0.570942 1
0.05 0.19 0.44 0.32 0.448993 1
0.05 0.19 0.45 0.31 0.478504 1
0.05 0.19 0.46 0.3 0.835681 1
0.05 0.19 0.47 0.29 0.682834 1
0.05 0.19 0.48 0.28 0.607334 1
0.05 0.19 0.49 0.27 0.469398 1
0.05 0.19 0.5 0.26 0.455781 1
0.05 0.19 0.51 0.25 0.568636 1
0.05 0.19 0.52 0.24 0.591717 1
0.05 0.19 0.53 0.23 0.688587 1
0.05 0.19 0.54 0.22 0.631355 1
0.05 0.19 0.55 0.21 0.874879 1
0.05 0.19 0.56 0.2 0.708182 1
0.05 0.19 0.57 0.19 0.69786 1
0.05 0.19 0.58 0.18 1.1391 1
0.05 0.19 0.59 0.17 0.8952 1
0.05 0.19 0.6 0.16 0.985695 1
0.05 0.19 0.61 0.15 1.2011 1
0.05 0.19 0.62 0.14 1.08921 1
0.05 0.19 0.63 0.13 1.02553 1
0.05 0.19 0.64 0.12 1.23047 1
0.05 0.19 0.65 0.11 1.74326 1
0.05 0.19 0.66 0.1 1.64814 1
0.05 0.19 0.67 0.09 1.54881 1
0.05 0.19 0.68 0.08 1.66372 1
0.05 0.19 0.69 0.07 1.97356 1
0.05 0.19 0.7 0.06 2.10713 1
0.05 0.2 0.05 0.7 2.91294 1
0.05 0.2 0.06 0.69 0.571604 1
0.05 0.2 0.07 0.68 0.680254 1
0.05 0.2 0.08 0.67 2.72174 1
0.05 0.2 0.09 0.66 2.56928 1
0.05 0.2 0.1 0.65 2.64168 1
0.05 0.2 0.11 0.64 2.55943 1
0.05 0.2 0.12 0.63 2.40222 1
0.05 0.2 0.13 0.62 2.34687 1
0.05 0.2 0.14 0.61 2.27765 1
0.05 0.2 0.15 0.6 2.00843 1
0.05 0.2 0.16 0.59 1.89119 1
0.05 0.2 0.17 0.58 0.533111 1
0.05 0.2 0.18 0.57 2.14676 1
0.05 0.2 0.19 0.56 1.76833 1
0.05 0.2 0.2 0.55 2.14119 1
0.05 0.2 0.21 0.54 1.89864 1
0.05 0.2 0.22 0.53 0.546978 1
0.05 0.2 0.23 0.52 0.614862 1
0.05 0.2 0.24 0.51 1.85765 1
0.05 0.2 0.25 0.5 1.47281 1
0.05 0.2 0.26 0.49 1.62833 1
0.05 0.2 0.27 0.48 1.60046 1
0.05 0.2 0.28 0.47 1.57025 1
0.05 0.2 0.29 0.46 1.42802 1
0.05 0.2 0.3 0.45 1.43719 1
0.05 0.2 0.31 0.44 1.39324 1
0.05 0.2 0.32 0.43 1.44673 1
0.05 0.2 0.33 0.42 1.2098 1
0.05 0.2 0.34 0.41 0.574176 1
0.05 0.2 0.35 0.4 0.588338 1
0.05 0.2 0.36 0.39 1.16028 1
0.05 0.2 0.37 0.38 1.18569 1
0.05 0.2 0.38 0.37 1.19811 1
0.05 0.2 0.39 0.36 0.536523 1
0.05 0.2 0.4 0.35 0.415788 1
0.05 0.2 0.41 0.34 1.01918 1
0.05 0.2 0.42 0.33 0.597536 1
0.05 0.2 0.43 0.32 0.558535 1
0.05 0.2 0.44 0.31 0.568548 1
0.05 0.2 0.45 0.3 0.563533 1
0.05 0.2 0.46 0.29 0.564683 1
0.05 0.2 0.47 0.28 0.594291 1
0.05 0.2 0.48 0.27 0.686177 1
0.05 0.2 0.49 0.26 0.701037 1
0.05 0.2 0.5 0.25 0.511856 1
0.05 0.2 0.51 0.24 0.663787 1
0.05 0.2 0.52 0.23 0.634671 1
0.05 0.2 0.53 0.22 0.747565 1
0.05 0.2 0.54 0.21 1.04491 1
0.05 0.2 0.55 0.2 0.6742 1
0.05 0.2 0.56 0.19 0.869172 1
0.05 0.2 0.57 0.18 0.822566 1
0.05 0.2 0.58 0.17 0.888864 1
0.05 0.2 0.59 0.16 0.930398 1
0.05 0.2 0.6 0.15 0.714297 1
0.05 0.2 0.61 0.14 1.12512 1
0.05 0.2 0.62 0.13 0.791008 1
0.05 0.2 0.63 0.12 1.46976 1
0.05 0.2 0.64 0.11 1.26205 1
0.05 0.2 0.65 0.1 1.60633 1
0.05 0.2 0.66 0.09 1.3831 1
0.05 0.2 0.67 0.08 1.62011 1
0.05 0.2 0.68 0.07 1.63712 1
0.05 0.2 0.69 0.06 1.74146 1
0.05 0.21 0.05 0.69 3.13337 1
0.05 0.21 0.06 0.68 2.9492 1
0.05 0.21 0.07 0.67 2.72596 1
0.05 0.21 0.08 0.66 2.70082 1
0.05 0.21 0.09 0.65 2.82652 1
0.05 0.21 0.1 0.64 2.70335 1
0.05 0.21 0.11 0.63 2.55963 1
0.05 0.21 0.12 0.62 2.59035 1
0.05 0.21 0.13 0.61 0.458553 1
0.05 0.21 0.14 0.6 2.15964 1
0.05 0.21 0.15 0.59 2.3728 1
0.05 0.21 0.16 0.58 2.04627 1
0.05 0.21 0.17 0.57 2.14344 1
0.05 0.21 0.18 0.56 2.00994 1
0.05 0.21 0.19 0.55 1.96751 1
0.05 0.21 0.2 0.54 1.99409 1
0.05 0.21 0.21 0.53 1.51889 1
0.05 0.21 0.22 0.52 1.56485 1
0.05 0.21 0.23 0.51 1.58808 1
0.05 0.21 0.24 0.5 1.66674 1
0.05 0.21 0.25 0.49 1.60874 1
0.05 0.21 0.26 0.48 0.714641 1
0.05 0.21 0.27 0.47 1.47962 1
0.05 0.21 0.28 0.46 1.51475 1
0.05 0.21 0.29 0.45 1.5084 1
0.05 0.21 0.3 0.44 1.72139 1
0.05 0.21 0.31 0.43 0.51076 1
0.05 0.21 0.32 0.42 0.651748 1
0.05 0.21 0.33 0.41 0.559059 1
0.05 0.21 0.34 0.4 0.57952 1
0.05 0.21 0.35 0.39 0.59228 1
0.05 0.21 0.36 0.38 0.678263 1
0.05 0.21 0.37 0.37 0.503123 1
0.05 0.21 0.38 0.36 0.520636 1
0.05 0.21 0.39 0.35 0.551901 1
0.05 0.21 0.4 0.34 0.596881 1
0.05 0.21 0.41 0.33 0.549553 1
0.05 0.21 0.42 0.32 0.56956 1
0.05 0.21 0.43 0.31 0.533454 1
0.05 0.21 0.44 0.3 1.11826 1
0.05 0.21 0.45 0.29 0.581542 1
0.05 0.21 0.46 0.28 0.781023 1
0.05 0.21 0.47 0.27 0.71558 1
0.05 0.21 0.48 0.26 0.418223 1
0.05 0.21 0.49 0.25 0.513811 1
0.05 0.21 0.5 0.24 0.826221 1
0.05 0.21 0.51 0.23 0.887923 1
0.05 0.21 0.52 0.22 0.587584 1
0.05 0.21 0.53 0.21 0.556536 1
0.05 0.21 0.54 0.2 1.0111 1
0.05 0.21 0.55 0.19 0.677955 1
0.05 0.21 0.56 0.18 1.13951 1
0.05 0.21 0.57 0.17 0.894204 1
0.05 0.21 0.58 0.16 1.17593 1
0.05 0.21 0.59 0.15 1.10673 1
0.05 0.21 0.6 0.14 1.08634 1
0.05 0.21 0.61 0.13 1.30118 1
0.05 0.21 0.62 0.12 1.49806 1
0.05 0.21 0.63 0.11 1.90259 1
0.05 0.21 0.64 0.1 1.75607 1
0.05 0.21 0.65 0.09 1.47329 1
0.05 0.21 0.66 0.08 1.67877 1
0.05 0.21 0.67 0.07 1.83984 1
0.05 0.21 0.68 0.06 1.9004 1
0.05 0.22 0.05 0.68 0.765101 1
0.05 0.22 0.06 0.67 2.80919 1
0.05 0.22 0.07 0.66 1.26423 1
0.05 0.22 0.08 0.65 2.8126 1
0.05 0.22 0.09 0.64 2.59835 1
0.05 0.22 0.1 0.63 2.40611 1
0.05 0.22 0.11 0.62 2.67311 1
0.05 0.22 0.12 0.61 2.42783 1
0.05 0.22 0.13 0.6 2.15147 1
0.05 0.22 0.14 0.59 0.564675 1
0.05 0.22 0.15 0.58 0.512189 1
0.05 0.22 0.16 0.57 2.03681 1
0.05 0.22 0.17 0.56 0.500077 1
0.05 0.22 0.18 0.55 1.93594 1
0.05 0.22 0.19 0.54 1.73729 1
0.05 0.22 0.2 0.53 2.15109 1
0.05 0.22 0.21 0.52 0.423452 1
0.05 0.22 0.22 0.51 0.641836 1
0.05 0.22 0.23 0.5 1.63695 1
0.05 0.22 0.24 0.49 1.74663 1
0.05 0.22 0.25 0.48 1.64055 1
0.05 0.22 0.26 0.47 0.534539 1
0.05 0.22 0.27 0.46 1.16244 1
0.05 0.22 0.28 0.45 1.40456 1
0.05 0.22 0.29 0.44 0.591549 1
0.05 0.22 0.3 0.43 0.488099 1
0.05 0.22 0.31 0.42 1.35777 1
0.05 0.22 0.32 0.41 0.569212 1
0.05 0.22 0.33 0.4 0.572456 1
0.05 0.22 0.34 0.39 0.576984 1
0.05 0.22 0.35 0.38 0.538003 1
0.05 0.22 0.36 0.37 0.594035 1
0.05 0.22 0.37 0.36 1.14437 1
0.05 0.22 0.38 0.35 0.561178 1
0.05 0.22 0.39 0.34 0.605608 1
0.05 0.22 0.4 0.33 0.702748 1
0.05 0.22 0.41 0.32 0.760567 1
0.05 0.22 0.42 0.31 0.790114 1
0.05 0.22 0.43 0.3 0.63052 1
0.05 0.22 0.44 0.29 1.0245 1
0.05 0.22 0.45 0.28 0.970489 1
0.05 0.22 0.46 0.27 0.864595 1
0.05 0.22 0.47 0.26 0.610856 1
0.05 0.22 0.48 0.25 0.679045 1
0.05 0.22 0.49 0.24 0.768801 1
0.05 0.22 0.5 0.23 0.579111 1
0.05 0.22 0.51 0.22 0.626492 1
0.05 0.22 0.52 0.21 0.706879 1
0.05 0.22 0.53 0.2 0.618783 1
0.05 0.22 0.54 0.19 0.509311 1
0.05 0.22 0.55 0.18 1.11556 1
0.05 0.22 0.56 0.17 1.38401 1
0.05 0.22 0.57 0.16 0.847153 1
0.05 0.22 0.58 0.15 1.12792 1
0.05 0.22 0.59 0.14 0.890582 1
0.05 0.22 0.6 0.13 0.994384 1
0.05 0.22 0.61 0.12 1.12135 1
0.05 0.22 0.62 0.11 1.1575 1
0.05 0.22 0.63 0.1 1.56005 1
0.05 0.22 0.64 0.09 1.63492 1
0.05 0.22 0.65 0.08 1.50107 1
0.05 0.22 0.66 0.07 1.85214 1
0.05 0.22 0.67 0.06 1.5558 1
0.05 0.23 0.05 0.67 2.84224 1
0.05 0.23 0.06 0.66 2.92605 1
0.05 0.23 0.07 0.65 2.84334 1
0.05 0.23 0.08 0.64 2.63761 1
0.05 0.23 0.09 0.63 0.46595 1
0.05 0.23 0.1 0.62 2.70058 1
0.05 0.23 0.11 0.61 2.61466 1
0.05 0.23 0.12 0.6 2.49736 1
0.05 0.23 0.13 0.59 2.51308 1
0.05 0.23 0.14 0.58 2.24762 1
0.05 0.23 0.15 0.57 1.98018 1
0.05 0.23 0.16 0.56 0.506669 1
0.05 0.23 0.17 0.55 2.11042 1
0.05 0.23 0.18 0.54 2.01049 1
0.05 0.23 0.19 0.53 1.84285 1
0.05 0.23 0.2 0.52 0.571954 1
0.05 0.23 0.21 0.51 2.02617 1
0.05 0.23 0.22 0.5 0.521993 1
0.05 0.23 0.23 0.49 1.75792 1
0.05 0.23 0.24 0.48 1.17382 1
0.05 0.23 0.25 0.47 1.76539 1
0.05 0.23 0.26 0.46 1.58614 1
0.05 0.23 0.27 0.45 0.652718 1
0.05 0.23 0.28 0.44 1.4875 1
0.05 0.23 0.29 0.43 1.63813 1
0.05 0.23 0.3 0.42 0.890422 1
0.05 0.23 0.31 0.41 0.529665 1
0.05 0.23 0.32 0.4 0.586074 1
0.05 0.23 0.33 0.39 1.16559 1
0.05 0.23 0.34 0.38 0.650121 1
0.05 0.23 0.35 0.37 1.07136 1
0.05 0.23 0.36 0.36 0.627761 1
0.05 0.23 0.37 0.35 0.557567 1
0.05 0.23 0.38 0.34 0.53995 1
0.05 0.23 0.39 0.33 0.554307 1
0.05 0.23 0.4 0.32 0.597442 1
0.05 0.23 0.41 0.31 1.08466 1
0.05 0.23 0.42 0.3 0.78297 1
0.05 0.23 0.43 0.29 0.6056 1
0.05 0.23 0.44 0.28 0.601802 1
0.05 0.23 0.45 0.27 1.1003 1
0.05 0.23 0.46 0.26 0.621402 1
0.05 0.23 0.47 0.25 0.569783 1
0.05 0.23 0.48 0.24 0.923046 1
0.05 0.23 0.49 0.23 0.701177 1
0.05 0.23 0.5 0.22 0.771263 1
0.05 0.23 0.51 0.21 0.643506 1
0.05 0.23 0.52 0.2 0.66828 1
0.05 0.23 0.53 0.19 1.0471 1
0.05 0.23 0.54 0.18 1.03556 1
0.05 0.23 0.55 0.17 0.703908 1
0.05 0.23 0.56 0.16 1.38785 1
0.05 0.23 0.57 0.15 1.01257 1
0.05 0.23 0.58 0.14 1.37446 1
0.05 0.23 0.59 0.13 0.999414 1
0.05 0.23 0.6 0.12 1.31985 1
0.05 0.23 0.61 0.11 1.72449 1
0.05 0.23 0.62 0.1 1.29772 1
0.05 0.23 0.63 0.09 1.47476 1
0.05 0.23 0.64 0.08 2.09778 1
0.05 0.23 0.65 0.07 1.73753 1
0.05 0.23 0.66 0.06 1.91402 1
0.05 0.24 0.05 0.66 2.95773 1
0.05 0.24 0.06 0.65 1.41123 1
0.05 0.24 0.07 0.64 2.82581 1
0.05 0.24 0.08 0.63 2.58458 1
0.05 0.24 0.09 0.62 0.502868 1
0.05 0.24 0.1 0.61 2.49886 1
0.05 0.24 0.11 0.6 2.58396 1
0.05 0.24 0.12 0.59 2.38773 1
0.05 0.24 0.13 0.58 2.34891 1
0.05 0.24 0.14 0.57 2.4268 1
0.05 0.24 0.15 0.56 2.23477 1
0.05 0.24 0.16 0.55 2.28101 1
0.05 0.24 0.17 0.54 2.23462 1
0.05 0.24 0.18 0.53 1.76675 1
0.05 0.24 0.19 0.52 1.04849 1
0.05 0.24 0.2 0.51 1.99624 1
0.05 0.24 0.21 0.5 1.77962 1
0.05 0.24 0.22 0.49 1.73139 1
0.05 0.24 0.23 0.48 1.43704 1
0.05 0.24 0.24 0.47 1.64721 1
0.05 0.24 0.25 0.46 0.619076 1
0.05 0.24 0.26 0.45 1.5316 1
0.05 0.24 0.27 0.44 1.50842 1
0.05 0.24 0.28 0.43 0.568403 1
0.05 0.24 0.29 0.42 1.48528 1
0.05 0.24 0.3 0.41 0.516024 1
0.05 0.24 0.31 0.4 0.476606 1
0.05 0.24 0.32 0.39 0.536885 1
0.05 0.24 0.33 0.38 1.10192 1
0.05 0.24 0.34 0.37 1.24468 1
0.05 0.24 0.35 0.36 1.1891 1
0.05 0.24 0.36 0.35 0.73168 1
0.05 0.24 0.37 0.34 0.621502 1
0.05 0.24 0.38 0.33 0.649424 1
0.05 0.24 0.39 0.32 1.07881 1
0.05 0.24 0.4 0.31 0.518538 1
0.05 0.24 0.41 0.3 0.575719 1
0.05 0.24 0.42 0.29 0.562831 1
0.05 0.24 0.43 0.28 0.878206 1
0.05 0.24 0.44 0.27 0.833556 1
0.05 0.24 0.45 0.26 0.578002 1
0.05 0.24 0.46 0.25 0.658686 1
0.05 0.24 0.47 0.24 1.02591 1
0.05 0.24 0.48 0.23 0.569778 1
0.05 0.24 0.49 0.22 0.6489 1
0.05 0.24 0.5 0.21 0.943631 1
0.05 0.24 0.51 0.2 0.830993 1
0.05 0.24 0.52 0.19 0.854847 1
0.05 0.24 0.53 0.18 1.15244 1
0.05 0.24 0.54 0.17 0.919039 1
0.05 0.24 0.55 0.16 1.13877 1
0.05 0.24 0.56 0.15 1.06587 1
0.05 0.24 0.57 0.14 1.10062 1
0.05 0.24 0.58 0.13 1.49812 1
0.05 0.24 0.59 0.12 1.26125 1
0.05 0.24 0.6 0.11 1.44722 1
0.05 0.24 0.61 0.1 1.30102 1
0.05 0.24 0.62 0.09 1.96252 1
0.05 0.24 0.63 0.08 1.70377 1
0.05 0.24 0.64 0.07 1.848 1
0.05 0.24 0.65 0.06 1.86078 1
0.05 0.25 0.05 0.65 0.696047 1
0.05 0.25 0.06 0.64 2.84689 1
0.05 0.25 0.07 0.63 2.76643 1
0.05 0.25 0.08 0.62 2.7534 1
0.05 0.25 0.09 0.61 2.72317 1
0.05 0.25 0.1 0.6 2.2396 1
0.05 0.25 0.11 0.59 0.594798 1
0.05 0.25 0.12 0.58 2.49588 1
0.05 0.25 0.13 0.57 2.12577 1
0.05 0.25 0.14 0.56 2.12302 1
0.05 0.25 0.15 0.55 2.231 1
0.05 0.25 0.16 0.54 2.02866 1
0.05 0.25 0.17 0.53 2.14242 1
0.05 0.25 0.18 0.52 2.02872 1
0.05 0.25 0.19 0.51 1.92439 1
0.05 0.25 0.2 0.5 1.942 1
0.05 0.25 0.21 0.49 1.72706 1
0.05 0.25 0.22 0.48 1.65878 1
0.05 0.25 0.23 0.47 1.6542 1
0.05 0.25 0.24 0.46 1.66173 1
0.05 0.25 0.25 0.45 1.69654 1
0.05 0.25 0.26 0.44 1.51549 1
0.05 0.25 0.27 0.43 1.48966 1
0.05 0.25 0.28 0.42 1.37776 1
0.05 0.25 0.29 0.41 0.645096 1
0.05 0.25 0.3 0.4 0.912178 1
0.05 0.25 0.31 0.39 1.2921 1
0.05 0.25 0.32 0.38 1.12567 1
0.05 0.25 0.33 0.37 0.625021 1
0.05 0.25 0.34 0.36 0.563584 1
0.05 0.25 0.35 0.35 0.751146 1
0.05 0.25 0.36 0.34 1.0406 1
0.05 0.25 0.37 0.33 0.607811 1
0.05 0.25 0.38 0.32 0.705109 1
0.05 0.25 0.39 0.31 0.596673 1
0.05 0.25 0.4 0.3 0.708318 1
0.05 0.25 0.41 0.29 1.02228 1
0.05 0.25 0.42 0.28 0.684648 1
0.05 0.25 0.43 0.27 0.560153 1
0.05 0.25 0.44 0.26 0.736281 1
0.05 0.25 0.45 0.25 0.870857 1
0.05 0.25 0.46 0.24 0.573956 1
0.05 0.25 0.47 0.23 0.885931 1
0.05 0.25 0.48 0.22 0.92188 1
0.05 0.25 0.49 0.21 0.627628 1
0.05 0.25 0.5 0.2 0.86487 1
0.05 0.25 0.51 0.19 0.928936 1
0.05 0.25 0.52 0.18 0.954488 1
0.05 0.25 0.53 0.17 0.769393 1
0.05 0.25 0.54 0.16 0.816308 1
0.05 0.25 0.55 0.15 1.4096 1
0.05 0.25 0.56 0.14 1.06164 1
0.05 0.25 0.57 0.13 1.0887 1
0.05 0.25 0.58 0.12 0.966401 1
0.05 0.25 0.59 0.11 1.30372 1
0.05 0.25 0.6 0.1 1.59243 1
0.05 0.25 0.61 0.09 1.42192 1
0.05 0.25 0.62 0.08 1.31076 1
0.05 0.25 0.63 0.07 1.78165 1
0.05 0.25 0.64 0.06 1.6408 1
0.05 0.26 0.05 0.64 2.63305 1
0.05 0.26 0.06 0.63 0.693986 1
0.05 0.26 0.07 0.62 0.496176 1
0.05 0.26 0.08 0.61 2.45153 1
0.05 0.26 0.09 0.6 2.60946 1
0.05 0.26 0.1 0.59 2.65174 1
0.05 0.26 0.11 0.58 0.498629 1
0.05 0.26 0.12 0.57 0.596059 1
0.05 0.26 0.13 0.56 2.3204 1
0.05 0.26 0.14 0.55 2.2315 1
0.05 0.26 0.15 0.54 2.1819 1
0.05 0.26 0.16 0.53 2.26381 1
0.05 0.26 0.17 0.52 1.85795 1
0.05 0.26 0.18 0.51 1.90187 1
0.05 0.26 0.19 0.5 1.61798 1
0.05 0.26 0.2 0.49 1.8778 1
0.05 0.26 0.21 0.48 1.7661 1
0.05 0.26 0.22 0.47 0.849147 1
0.05 0.26 0.23 0.46 1.62952 1
0.05 0.26 0.24 0.45 1.52876 1
0.05 0.26 0.25 0.44 1.70159 1
0.05 0.26 0.26 0.43 0.508452 1
0.05 0.26 0.27 0.42 1.43123 1
0.05 0.26 0.28 0.41 1.33911 1
0.05 0.26 0.29 0.4 1.56474 1
0.05 0.26 0.3 0.39 0.370008 1
0.05 0.26 0.31 0.38 1.23922 1
0.05 0.26 0.32 0.37 1.24398 1
0.05 0.26 0.33 0.36 0.606349 1
0.05 0.26 0.34 0.35 0.66052 1
0.05 0.26 0.35 0.34 0.79814 1
0.05 0.26 0.36 0.33 1.25827 1
0.05 0.26 0.37 0.32 0.771597 1
0.05 0.26 0.38 0.31 0.77081 1
0.05 0.26 0.39 0.3 0.990789 1
0.05 0.26 0.4 0.29 0.590446 1
0.05 0.26 0.41 0.28 0.589724 1
0.05 0.26 0.42 0.27 0.62046 1
0.05 0.26 0.43 0.26 1.16747 1
0.05 0.26 0.44 0.25 0.776378 1
0.05 0.26 0.45 0.24 0.805632 1
0.05 0.26 0.46 0.23 0.823704 1
0.05 0.26 0.47 0.22 0.652476 1
0.05 0.26 0.48 0.21 0.818817 1
0.05 0.26 0.49 0.2 0.679771 1
0.05 0.26 0.5 0.19 1.07912 1
0.05 0.26 0.51 0.18 1.55416 1
0.05 0.26 0.52 0.17 1.14913 1
0.05 0.26 0.53 0.16 0.9265 1
0.05 0.26 0.54 0.15 1.47348 1
0.05 0.26 0.55 0.14 1.11385 1
0.05 0.26 0.56 0.13 1.52835 1
0.05 0.26 0.57 0.12 1.42868 1
0.05 0.26 0.58 0.11 1.05795 1
0.05 0.26 0.59 0.1 1.49426 1
0.05 0.26 0.6 0.09 1.49976 1
0.05 0.26 0.61 0.08 1.82131 1
0.05 0.26 0.62 0.07 1.92653 1
0.05 0.26 0.63 0.06 1.8213 1
0.05 0.27 0.05 0.63 2.73132 1
0.05 0.27 0.06 0.62 2.79465 1
0.05 0.27 0.07 0.61 2.5179 1
0.05 0.27 0.08 0.6 2.70261 1
0.05 0.27 0.09 0.59 2.54489 1
0.05 0.27 0.1 0.58 2.43351 1
0.05 0.27 0.11 0.57 2.42361 1
0.05 0.27 0.12 0.56 2.35036 1
0.05 0.27 0.13 0.55 2.25059 1
0.05 0.27 0.14 0.54 1.97702 1
0.05 0.27 0.15 0.53 2.01102 1
0.05 0.27 0.16 0.52 0.557661 1
0.05 0.27 0.17 0.51 1.97713 1
0.05 0.27 0.18 0.5 2.01073 1
0.05 0.27 0.19 0.49 1.89909 1
0.05 0.27 0.2 0.48 1.9489 1
0.05 0.27 0.21 0.47 1.66281 1
0.05 0.27 0.22 0.46 0.685972 1
0.05 0.27 0.23 0.45 1.72947 1
0.05 0.27 0.24 0.44 1.53528 1
0.05 0.27 0.25 0.43 0.822807 1
0.05 0.27 0.26 0.42 1.09972 1
0.05 0.27 0.27 0.41 0.452072 1
0.05 0.27 0.28 0.4 0.648862 1
0.05 0.27 0.29 0.39 1.48415 1
0.05 0.27 0.3 0.38 1.4964 1
0.05 0.27 0.31 0.37 1.12647 1
0.05 0.27 0.32 0.36 0.811523 1
0.05 0.27 0.33 0.35 0.56103 1
0.05 0.27 0.34 0.34 1.19897 1
0.05 0.27 0.35 0.33 1.09401 1
0.05 0.27 0.36 0.32 0.714448 1
0.05 0.27 0.37 0.31 1.13238 1
0.05 0.27 0.38 0.3 0.572386 1
0.05 0.27 0.39 0.29 0.593254 1
0.05 0.27 0.4 0.28 0.653578 1
0.05 0.27 0.41 0.27 1.07028 1
0.05 0.27 0.42 0.26 0.762083 1
0.05 0.27 0.43 0.25 0.631542 1
0.05 0.27 0.44 0.24 1.07888 1
0.05 0.27 0.45 0.23 1.03844 1
0.05 0.27 0.46 0.22 0.86754 1
0.05 0.27 0.47 0.21 0.588479 1
0.05 0.27 0.48 0.2 1.03588 1
0.05 0.27 0.49 0.19 0.968676 1
0.05 0.27 0.5 0.18 0.941677 1
0.05 0.27 0.51 0.17 1.24811 1
0.05 0.27 0.52 0.16 1.19439 1
0.05 0.27 0.53 0.15 1.06308 1
0.05 0.27 0.54 0.14 1.25335 1
0.05 0.27 0.55 0.13 1.78114 1
0.05 0.27 0.56 0.12 1.21859 1
0.05 0.27 0.57 0.11 1.80371 1
0.05 0.27 0.58 0.1 1.56326 1
0.05 0.27 0.59 0.09 1.63126 1
0.05 0.27 0.6 0.08 1.67318 1
0.05 0.27 0.61 0.07 1.81124 1
0.05 0.27 0.62 0.06 1.86419 1
0.05 0.28 0.05 0.62 2.49888 1
0.05 0.28 0.06 0.61 0.759807 1
0.05 0.28 0.07 0.6 0.716193 1
0.05 0.28 0.08 0.59 2.97186 1
0.05 0.28 0.09 0.58 2.43304 1
0.05 0.28 0.1 0.57 2.3565 1
0.05 0.28 0.11 0.56 0.649183 1
0.05 0.28 0.12 0.55 2.33835 1
0.05 0.28 0.13 0.54 0.482724 1
0.05 0.28 0.14 0.53 2.22133 1
0.05 0.28 0.15 0.52 1.96032 1
0.05 0.28 0.16 0.51 1.97125 1
0.05 0.28 0.17 0.5 2.14881 1
0.05 0.28 0.18 0.49 1.94404 1
0.05 0.28 0.19 0.48 2.00382 1
0.05 0.28 0.2 0.47 1.8566 1
0.05 0.28 0.21 0.46 0.519562 1
0.05 0.28 0.22 0.45 1.6238 1
0.05 0.28 0.23 0.44 0.555818 1
0.05 0.28 0.24 0.43 1.70765 1
0.05 0.28 0.25 0.42 1.49193 1
0.05 0.28 0.26 0.41 1.5585 1
0.05 0.28 0.27 0.4 1.49138 1
0.05 0.28 0.28 0.39 1.50753 1
0.05 0.28 0.29 0.38 1.34096 1
0.05 0.28 0.3 0.37 0.801993 1
0.05 0.28 0.31 0.36 0.506577 1
0.05 0.28 0.32 0.35 1.31367 1
0.05 0.28 0.33 0.34 1.21005 1
0.05 0.28 0.34 0.33 0.461289 1
0.05 0.28 0.35 0.32 0.596688 1
0.05 0.28 0.36 0.31 0.574342 1
0.05 0.28 0.37 0.3 1.04972 1
0.05 0.28 0.38 0.29 1.09733 1
0.05 0.28 0.39 0.28 0.576285 1
0.05 0.28 0.4 0.27 0.849711 1
0.05 0.28 0.41 0.26 0.567677 1
0.05 0.28 0.42 0.25 0.669195 1
0.05 0.28 0.43 0.24 0.604383 1
0.05 0.28 0.44 0.23 0.856166 1
0.05 0.28 0.45 0.22 1.08792 1
0.05 0.28 0.46 0.21 1.10858 1
0.05 0.28 0.47 0.2 0.880282 1
0.05 0.28 0.48 0.19 0.927209 1
0.05 0.28 0.49 0.18 0.916025 1
0.05 0.28 0.5 0.17 0.992923 1
0.05 0.28 0.51 0.16 1.24158 1
0.05 0.28 0.52 0.15 0.917656 1
0.05 0.28 0.53 0.14 0.955608 1
0.05 0.28 0.54 0.13 0.914021 1
0.05 0.28 0.55 0.12 1.33298 1
0.05 0.28 0.56 0.11 1.37771 1
0.05 0.28 0.57 0.1 1.80112 1
0.05 0.28 0.58 0.09 1.47549 1
0.05 0.28 0.59 0.08 1.56742 1
0.05 0.28 0.6 0.07 2.20756 1
0.05 0.28 0.61 0.06 1.75572 1
0.05 0.29 0.05 0.61 0.617315 1
0.05 0.29 0.06 0.6 2.5745 1
0.05 0.29 0.07 0.59 2.92976 1
0.05 0.29 0.08 0.58 0.614864 1
0.05 0.29 0.09 0.57 0.719795 1
0.05 0.29 0.1 0.56 2.39795 1
0.05 0.29 0.11 0.55 2.52149 1
0.05 0.29 0.12 0.54 2.29108 1
0.05 0.29 0.13 0.53 0.623653 1
0.05 0.29 0.14 0.52 0.482456 1
0.05 0.29 0.15 0.51 2.30332 1
0.05 0.29 0.16 0.5 2.05645 1
0.05 0.29 0.17 0.49 0.646179 1
0.05 0.29 0.18 0.48 1.77495 1
0.05 0.29 0.19 0.47 1.93845 1
0.05 0.29 0.2 0.46 0.498677 1
0.05 0.29 0.21 0.45 1.72338 1
0.05 0.29 0.22 0.44 0.715931 1
0.05 0.29 0.23 0.43 0.950705 1
0.05 0.29 0.24 0.42 1.52976 1
0.05 0.29 0.25 0.41 1.41436 1
0.05 0.29 0.26 0.4 1.37039 1
0.05 0.29 0.27 0.39 0.647855 1
0.05 0.29 0.28 0.38 1.60644 1
0.05 0.29 0.29 0.37 0.754297 1
0.05 0.29 0.3 0.36 1.33219 1
0.05 0.29 0.31 0.35 1.41562 1
0.05 0.29 0.32 0.34 1.20665 1
0.05 0.29 0.33 0.33 0.739937 1
0.05 0.29 0.34 0.32 1.06055 1
0.05 0.29 0.35 0.31 0.752656 1
0.05 0.29 0.36 0.3 0.575454 1
0.05 0.29 0.37 0.29 0.737391 1
0.05 0.29 0.38 0.28 0.879145 1
0.05 0.29 0.39 0.27 0.729334 1
0.05 0.29 0.4 0.26 0.971781 1
0.05 0.29 0.41 0.25 0.938406 1
0.05 0.29 0.42 0.24 0.784589 1
0.05 0.29 0.43 0.23 1.01812 1
0.05 0.29 0.44 0.22 1.22463 1
0.05 0.29 0.45 0.21 0.631713 1
0.05 0.29 0.46 0.2 0.903336 1
0.05 0.29 0.47 0.19 0.973258 1
0.05 0.29 0.48 0.18 1.21662 1
0.05 0.29 0.49 0.17 1.07441 1
0.05 0.29 0.5 0.16 1.42002 1
0.05 0.29 0.51 0.15 1.23871 1
0.05 0.29 0.52 0.14 1.32756 1
0.05 0.29 0.53 0.13 1.04734 1
0.05 0.29 0.54 0.12 1.3978 1
0.05 0.29 0.55 0.11 1.17376 1
0.05 0.29 0.56 0.1 1.29688 1
0.05 0.29 0.57 0.09 1.70843 1
0.05 0.29 0.58 0.08 1.67418 1
0.05 0.29 0.59 0.07 1.64961 1
0.05 0.29 0.6 0.06 1.73892 1
0.05 0.3 0.05 0.6 2.62055 1
0.05 0.3 0.06 0.59 2.57269 1
0.05 0.3 0.07 0.58 0.655992 1
0.05 0.3 0.08 0.57 0.535084 1
0.05 0.3 0.09 0.56 2.42393 1
0.05 0.3 0.1 0.55 2.37327 1
0.05 0.3 0.11 0.54 2.33401 1
0.05 0.3 0.12 0.53 2.34783 1
0.05 0.3 0.13 0.52 2.32839 1
0.05 0.3 0.14 0.51 2.14386 1
0.05 0.3 0.15 0.5 2.08786 1
0.05 0.3 0.16 0.49 0.511581 1
0.05 0.3 0.17 0.48 1.92162 1
0.05 0.3 0.18 0.47 1.87965 1
0.05 0.3 0.19 0.46 1.82985 1
0.05 0.3 0.2 0.45 1.83977 1
0.05 0.3 0.21 0.44 1.75868 1
0.05 0.3 0.22 0.43 0.796546 1
0.05 0.3 0.23 0.42 1.70962 1
0.05 0.3 0.24 0.41 1.56975 1
0.05 0.3 0.25 0.4 0.488829 1
0.05 0.3 0.26 0.39 0.640807 1
0.05 0.3 0.27 0.38 1.41995 1
0.05 0.3 0.28 0.37 1.52387 1
0.05 0.3 0.29 0.36 0.876475 1
0.05 0.3 0.3 0.35 1.17829 1
0.05 0.3 0.31 0.34 1.40414 1
0.05 0.3 0.32 0.33 1.13259 1
0.05 0.3 0.33 0.32 0.753385 1
0.05 0.3 0.34 0.31 0.689385 1
0.05 0.3 0.35 0.3 0.906891 1
0.05 0.3 0.36 0.29 0.618173 1
0.05 0.3 0.37 0.28 0.892835 1
0.05 0.3 0.38 0.27 0.809842 1
0.05 0.3 0.39 0.26 0.906547 1
0.05 0.3 0.4 0.25 1.08538 1
0.05 0.3 0.41 0.24 0.678623 1
0.05 0.3 0.42 0.23 0.964249 1
0.05 0.3 0.43 0.22 0.928949 1
0.05 0.3 0.44 0.21 0.899895 1
0.05 0.3 0.45 0.2 0.767163 1
0.05 0.3 0.46 0.19 0.714121 1
0.05 0.3 0.47 0.18 0.943354 1
0.05 0.3 0.48 0.17 1.42855 1
0.05 0.3 0.49 0.16 0.993263 1
0.05 0.3 0.5 0.15 1.09198 1
0.05 0.3 0.51 0.14 1.52406 1
0.05 0.3 0.52 0.13 1.1968 1
0.05 0.3 0.53 0.12 1.16459 1
0.05 0.3 0.54 0.11 1.77084 1
0.05 0.3 0.55 0.1 1.35888 1
0.05 0.3 0.56 0.09 2.06705 1
0.05 0.3 0.57 0.08 1.67648 1
0.05 0.3 0.58 0.07 1.38245 1
0.05 0.3 0.59 0.06 1.94414 1
0.05 0.31 0.05 0.59 2.66001 1
0.05 0.31 0.06 0.58 0.707788 1
0.05 0.31 0.07 0.57 0.779209 1
0.05 0.31 0.08 0.56 2.38701 1
0.05 0.31 0.09 0.55 2.34246 1
0.05 0.31 0.1 0.54 2.34902 1
0.05 0.31 0.11 0.53 0.593649 1
0.05 0.31 0.12 0.52 2.2807 1
0.05 0.31 0.13 0.51 2.1335 1
0.05 0.31 0.14 0.5 0.608257 1
0.05 0.31 0.15 0.49 2.13236 1
0.05 0.31 0.16 0.48 0.776557 1
0.05 0.31 0.17 0.47 2.06771 1
0.05 0.31 0.18 0.46 0.589201 1
0.05 0.31 0.19 0.45 0.48659 1
0.05 0.31 0.2 0.44 1.6064 1
0.05 0.31 0.21 0.43 0.625359 1
0.05 0.31 0.22 0.42 0.531756 1
0.05 0.31 0.23 0.41 0.682172 1
0.05 0.31 0.24 0.4 1.54331 1
0.05 0.31 0.25 0.39 1.49375 1
0.05 0.31 0.26 0.38 1.50129 1
0.05 0.31 0.27 0.37 0.903288 1
0.05 0.31 0.28 0.36 1.337 1
0.05 0.31 0.29 0.35 1.26759 1
0.05 0.31 0.3 0.34 1.2826 1
0.05 0.31 0.31 0.33 0.53381 1
0.05 0.31 0.32 0.32 1.02407 1
0.05 0.31 0.33 0.31 0.743697 1
0.05 0.31 0.34 0.3 0.807518 1
0.05 0.31 0.35 0.29 0.740963 1
0.05 0.31 0.36 0.28 1.07186 1
0.05 0.31 0.37 0.27 0.647818 1
0.05 0.31 0.38 0.26 0.768154 1
0.05 0.31 0.39 0.25 0.762737 1
0.05 0.31 0.4 0.24 0.688065 1
0.05 0.31 0.41 0.23 0.992428 1
0.05 0.31 0.42 0.22 0.562123 1
0.05 0.31 0.43 0.21 0.805136 1
0.05 0.31 0.44 0.2 1.04847 1
0.05 0.31 0.45 0.19 0.947579 1
0.05 0.31 0.46 0.18 0.72476 1
0.05 0.31 0.47 0.17 0.898473 1
0.05 0.31 0.48 0.16 0.942759 1
0.05 0.31 0.49 0.15 0.978245 1
0.05 0.31 0.5 0.14 1.16868 1
0.05 0.31 0.51 0.13 1.24298 1
0.05 0.31 0.52 0.12 1.14641 1
0.05 0.31 0.53 0.11 1.43839 1
0.05 0.31 0.54 0.1 1.38035 1
0.05 0.31 0.55 0.09 2.01246 1
0.05 0.31 0.56 0.08 1.47123 1
0.05 0.31 0.57 0.07 1.55501 1
0.05 0.31 0.58 0.06 1.61543 1
0.05 0.32 0.05 0.58 0.591169 1
0.05 0.32 0.06 0.57 0.671382 1
0.05 0.32 0.07 0.56 2.44351 1
0.05 0.32 0.08 0.55 0.748856 1
0.05 0.32 0.09 0.54 0.514079 1
0.05 0.32 0.1 0.53 2.46861 1
0.05 0.32 0.11 0.52 2.23839 1
0.05 0.32 0.12 0.51 0.604861 1
0.05 0.32 0.13 0.5 2.16261 1
0.05 0.32 0.14 0.49 2.09269 1
0.05 0.32 0.15 0.48 1.11883 1
0.05 0.32 0.16 0.47 1.97322 1
0.05 0.32 0.17 0.46 1.90607 1
0.05 0.32 0.18 0.45 1.92724 1
0.05 0.32 0.19 0.44 1.81816 1
0.05 0.32 0.2 0.43 0.684858 1
0.05 0.32 0.21 0.42 1.67116 1
0.05 0.32 0.22 0.41 1.64777 1
0.05 0.32 0.23 0.4 1.61374 1
0.05 0.32 0.24 0.39 1.57719 1
0.05 0.32 0.25 0.38 1.54847 1
0.05 0.32 0.26 0.37 1.40435 1
0.05 0.32 0.27 0.36 1.49015 1
0.05 0.32 0.28 0.35 1.27862 1
0.05 0.32 0.29 0.34 1.19915 1
0.05 0.32 0.3 0.33 1.28345 1
0.05 0.32 0.31 0.32 1.1443 1
0.05 0.32 0.32 0.31 1.18013 1
0.05 0.32 0.33 0.3 0.701949 1
0.05 0.32 0.34 0.29 1.08157 1
0.05 0.32 0.35 0.28 1.06686 1
0.05 0.32 0.36 0.27 0.908556 1
0.05 0.32 0.37 0.26 0.756495 1
0.05 0.32 0.38 0.25 1.10763 1
0.05 0.32 0.39 0.24 1.06602 1
0.05 0.32 0.4 0.23 0.88776 1
0.05 0.32 0.41 0.22 0.655881 1
0.05 0.32 0.42 0.21 0.891045 1
0.05 0.32 0.43 0.2 0.616369 1
0.05 0.32 0.44 0.19 0.800346 1
0.05 0.32 0.45 0.18 1.15692 1
0.05 0.32 0.46 0.17 0.838308 1
0.05 0.32 0.47 0.16 1.03241 1
0.05 0.32 0.48 0.15 1.27669 1
0.05 0.32 0.49 0.14 1.27392 1
0.05 0.32 0.5 0.13 1.52486 1
0.05 0.32 0.51 0.12 1.15475 1
0.05 0.32 0.52 0.11 1.26868 1
0.05 0.32 0.53 0.1 1.18199 1
0.05 0.32 0.54 0.09 1.43911 1
0.05 0.32 0.55 0.08 1.51443 1
0.05 0.32 0.56 0.07 1.37142 1
0.05 0.32 0.57 0.06 2.2686 1
0.05 0.33 0.05 0.57 2.44359 1
0.05 0.33 0.06 0.56 0.697022 1
0.05 0.33 0.07 0.55 0.660217 1
0.05 0.33 0.08 0.54 0.720823 1
0.05 0.33 0.09 0.53 2.23862 1
0.05 0.33 0.1 0.52 2.46719 1
0.05 0.33 0.11 0.51 2.23304 1
0.05 0.33 0.12 0.5 2.05815 1
0.05 0.33 0.13 0.49 2.06503 1
0.05 0.33 0.14 0.48 0.552205 1
0.05 0.33 0.15 0.47 0.623452 1
0.05 0.33 0.16 0.46 1.90318 1
0.05 0.33 0.17 0.45 1.82836 1
0.05 0.33 0.18 0.44 1.88651 1
0.05 0.33 0.19 0.43 1.75502 1
0.05 0.33 0.2 0.42 1.55031 1
0.05 0.33 0.21 0.41 1.58407 1
0.05 0.33 0.22 0.4 1.73747 1
0.05 0.33 0.23 0.39 1.70345 1
0.05 0.33 0.24 0.38 1.57038 1
0.05 0.33 0.25 0.37 1.34716 1
0.05 0.33 0.26 0.36 1.31825 1
0.05 0.33 0.27 0.35 0.601474 1
0.05 0.33 0.28 0.34 1.2844 1
0.05 0.33 0.29 0.33 0.661971 1
0.05 0.33 0.3 0.32 1.25304 1
0.05 0.33 0.31 0.31 0.789631 1
0.05 0.33 0.32 0.3 0.929108 1
0.05 0.33 0.33 0.29 0.637038 1
0.05 0.33 0.34 0.28 1.12374 1
0.05 0.33 0.35 0.27 0.510935 1
0.05 0.33 0.36 0.26 0.63917 1
0.05 0.33 0.37 0.25 0.840729 1
0.05 0.33 0.38 0.24 0.832645 1
0.05 0.33 0.39 0.23 0.866098 1
0.05 0.33 0.4 0.22 0.866421 1
0.05 0.33 0.41 0.21 1.01059 1
0.05 0.33 0.42 0.2 0.883279 1
0.05 0.33 0.43 0.19 1.05811 1
0.05 0.33 0.44 0.18 0.863087 1
0.05 0.33 0.45 0.17 1.00118 1
0.05 0.33 0.46 0.16 1.04178 1
0.05 0.33 0.47 0.15 0.942761 1
0.05 0.33 0.48 0.14 1.05525 1
0.05 0.33 0.49 0.13 1.13786 1
0.05 0.33 0.5 0.12 1.96847 1
0.05 0.33 0.51 0.11 1.26711 1
0.05 0.33 0.52 0.1 1.95156 1
0.05 0.33 0.53 0.09 1.36457 1
0.05 0.33 0.54 0.08 2.0933 1
0.05 0.33 0.55 0.07 1.79997 1
0.05 0.33 0.56 0.06 2.53232 1
0.05 0.34 0.05 0.56 2.54192 1
0.05 0.34 0.06 0.55 2.31843 1
0.05 0.34 0.07 0.54 2.49139 1
0.05 0.34 0.08 0.53 2.17542 1
0.05 0.34 0.09 0.52 2.46332 1
0.05 0.34 0.1 0.51 2.10185 1
0.05 0.34 0.11 0.5 2.07971 1
0.05 0.34 0.12 0.49 1.94082 1
0.05 0.34 0.13 0.48 0.548877 1
0.05 0.34 0.14 0.47 2.13946 1
0.05 0.34 0.15 0.46 1.88668 1
0.05 0.34 0.16 0.45 1.88982 1
0.05 0.34 0.17 0.44 1.88696 1
0.05 0.34 0.18 0.43 1.73823 1
0.05 0.34 0.19 0.42 1.67748 1
0.05 0.34 0.2 0.41 1.61302 1
0.05 0.34 0.21 0.4 0.48952 1
0.05 0.34 0.22 0.39 1.5562 1
0.05 0.34 0.23 0.38 0.553556 1
0.05 0.34 0.24 0.37 0.975655 1
0.05 0.34 0.25 0.36 0.713914 1
0.05 0.34 0.26 0.35 1.46198 1
0.05 0.34 0.27 0.34 0.844216 1
0.05 0.34 0.28 0.33 1.22322 1
0.05 0.34 0.29 0.32 0.655591 1
0.05 0.34 0.3 0.31 1.19852 1
0.05 0.34 0.31 0.3 0.556864 1
0.05 0.34 0.32 0.29 1.08594 1
0.05 0.34 0.33 0.28 0.691156 1
0.05 0.34 0.34 0.27 1.07109 1
0.05 0.34 0.35 0.26 0.541778 1
0.05 0.34 0.36 0.25 0.604646 1
0.05 0.34 0.37 0.24 0.785103 1
0.05 0.34 0.38 0.23 1.06767 1
0.05 0.34 0.39 0.22 1.09442 1
0.05 0.34 0.4 0.21 0.858516 1
0.05 0.34 0.41 0.2 1.00302 1
0.05 0.34 0.42 0.19 0.866414 1
0.05 0.34 0.43 0.18 0.94147 1
0.05 0.34 0.44 0.17 1.10243 1
0.05 0.34 0.45 0.16 1.06775 1
0.05 0.34 0.46 0.15 1.16344 1
0.05 0.34 0.47 0.14 1.16515 1
0.05 0.34 0.48 0.13 1.26576 1
0.05 0.34 0.49 0.12 1.33445 1
0.05 0.34 0.5 0.11 1.28004 1
0.05 0.34 0.51 0.1 1.87907 1
0.05 0.34 0.52 0.09 1.38947 1
0.05 0.34 0.53 0.08 1.34265 1
0.05 0.34 0.54 0.07 1.7494 1
0.05 0.34 0.55 0.06 1.51158 1
0.05 0.35 0.05 0.55 0.731617 1
0.05 0.35 0.06 0.54 0.869509 1
0.05 0.35 0.07 0.53 0.706891 1
0.05 0.35 0.08 0.52 2.37297 1
0.05 0.35 0.09 0.51 0.555627 1
0.05 0.35 0.1 0.5 2.08191 1
0.05 0.35 0.11 0.49 2.09366 1
0.05 0.35 0.12 0.48 1.95665 1
0.05 0.35 0.13 0.47 0.598544 1
0.05 0.35 0.14 0.46 2.02487 1
0.05 0.35 0.15 0.45 2.11276 1
0.05 0.35 0.16 0.44 1.94993 1
0.05 0.35 0.17 0.43 0.645682 1
0.05 0.35 0.18 0.42 1.86367 1
0.05 0.35 0.19 0.41 1.65985 1
0.05 0.35 0.2 0.4 1.55118 1
0.05 0.35 0.21 0.39 1.58708 1
0.05 0.35 0.22 0.38 0.566675 1
0.05 0.35 0.23 0.37 1.45919 1
0.05 0.35 0.24 0.36 1.61813 1
0.05 0.35 0.25 0.35 1.46896 1
0.05 0.35 0.26 0.34 1.36682 1
0.05 0.35 0.27 0.33 0.671475 1
0.05 0.35 0.28 0.32 1.2044 1
0.05 0.35 0.29 0.31 1.18122 1
0.05 0.35 0.3 0.3 0.619858 1
0.05 0.35 0.31 0.29 0.687877 1
0.05 0.35 0.32 0.28 0.619293 1
0.05 0.35 0.33 0.27 0.8032 1
0.05 0.35 0.34 0.26 0.66614 1
0.05 0.35 0.35 0.25 0.672776 1
0.05 0.35 0.36 0.24 0.924255 1
0.05 0.35 0.37 0.23 0.887311 1
0.05 0.35 0.38 0.22 0.711954 1
0.05 0.35 0.39 0.21 1.06176 1
0.05 0.35 0.4 0.2 1.11045 1
0.05 0.35 0.41 0.19 1.15517 1
0.05 0.35 0.42 0.18 1.13798 1
0.05 0.35 0.43 0.17 1.14299 1
0.05 0.35 0.44 0.16 1.06624 1
0.05 0.35 0.45 0.15 0.93861 1
0.05 0.35 0.46 0.14 1.20677 1
0.05 0.35 0.47 0.13 1.33805 1
0.05 0.35 0.48 0.12 1.35439 1
0.05 0.35 0.49 0.11 1.23886 1
0.05 0.35 0.5 0.1 1.57053 1
0.05 0.35 0.51 0.09 1.3773 1
0.05 0.35 0.52 0.08 1.44071 1
0.05 0.35 0.53 0.07 2.21301 1
0.05 0.35 0.54 0.06 1.90145 1
0.05 0.36 0.05 0.54 2.59047 1
0.05 0.36 0.06 0.53 0.77397 1
0.05 0.36 0.07 0.52 2.37374 1
0.05 0.36 0.08 0.51 2.53205 1
0.05 0.36 0.09 0.5 2.25849 1
0.05 0.36 0.1 0.49 2.04552 1
0.05 0.36 0.11 0.48 0.608153 1
0.05 0.36 0.12 0.47 0.61841 1
0.05 0.36 0.13 0.46 1.94662 1
0.05 0.36 0.14 0.45 0.60543 1
0.05 0.36 0.15 0.44 2.02088 1
0.05 0.36 0.16 0.43 1.01671 1
0.05 0.36 0.17 0.42 1.84098 1
0.05 0.36 0.18 0.41 0.58758 1
0.05 0.36 0.19 0.4 1.74117 1
0.05 0.36 0.2 0.39 1.57363 1
0.05 0.36 0.21 0.38 1.53825 1
0.05 0.36 0.22 0.37 1.45059 1
0.05 0.36 0.23 0.36 0.524264 1
0.05 0.36 0.24 0.35 1.46189 1
0.05 0.36 0.25 0.34 0.674377 1
0.05 0.36 0.26 0.33 1.46524 1
0.05 0.36 0.27 0.32 0.999062 1
0.05 0.36 0.28 0.31 0.810786 1
0.05 0.36 0.29 0.3 1.1247 1
0.05 0.36 0.3 0.29 0.855315 1
0.05 0.36 0.31 0.28 0.517574 1
0.05 0.36 0.32 0.27 1.01795 1
0.05 0.36 0.33 0.26 0.693085 1
0.05 0.36 0.34 0.25 1.15394 1
0.05 0.36 0.35 0.24 0.70304 1
0.05 0.36 0.36 0.23 0.7395 1
0.05 0.36 0.37 0.22 0.884062 1
0.05 0.36 0.38 0.21 0.684107 1
0.05 0.36 0.39 0.2 1.04951 1
0.05 0.36 0.4 0.19 1.08152 1
0.05 0.36 0.41 0.18 1.08602 1
0.05 0.36 0.42 0.17 0.951201 1
0.05 0.36 0.43 0.16 1.1971 1
0.05 0.36 0.44 0.15 1.35494 1
0.05 0.36 0.45 0.14 1.2314 1
0.05 0.36 0.46 0.13 1.05196 1
0.05 0.36 0.47 0.12 1.06799 1
0.05 0.36 0.48 0.11 1.30705 1
0.05 0.36 0.49 0.1 1.33365 1
0.05 0.36 0.5 0.09 1.49399 1
0.05 0.36 0.51 0.08 1.94583 1
0.05 0.36 0.52 0.07 1.5858 1
0.05 0.36 0.53 0.06 2.30135 1
0.05 0.37 0.05 0.53 2.44961 1
0.05 0.37 0.06 0.52 0.775436 1
0.05 0.37 0.07 0.51 2.23125 1
0.05 0.37 0.08 0.5 2.34635 1
0.05 0.37 0.09 0.49 2.49076 1
0.05 0.37 0.1 0.48 0.782121 1
0.05 0.37 0.11 0.47 2.16311 1
0.05 0.37 0.12 0.46 0.629134 1
0.05 0.37 0.13 0.45 1.98176 1
0.05 0.37 0.14 0.44 1.99842 1
0.05 0.37 0.15 0.43 1.87194 1
0.05 0.37 0.16 0.42 0.57758 1
0.05 0.37 0.17 0.41 1.82524 1
0.05 0.37 0.18 0.4 1.73624 1
0.05 0.37 0.19 0.39 1.62539 1
0.05 0.37 0.2 0.38 1.60835 1
0.05 0.37 0.21 0.37 1.03002 1
0.05 0.37 0.22 0.36 1.42149 1
0.05 0.37 0.23 0.35 1.28622 1
0.05 0.37 0.24 0.34 1.49004 1
0.05 0.37 0.25 0.33 1.38372 1
0.05 0.37 0.26 0.32 1.31558 1
0.05 0.37 0.27 0.31 1.13693 1
0.05 0.37 0.28 0.3 0.569841 1
0.05 0.37 0.29 0.29 1.14466 1
0.05 0.37 0.3 0.28 0.829708 1
0.05 0.37 0.31 0.27 1.17996 1
0.05 0.37 0.32 0.26 1.04793 1
0.05 0.37 0.33 0.25 0.627819 1
0.05 0.37 0.34 0.24 0.624828 1
0.05 0.37 0.35 0.23 1.04893 1
0.05 0.37 0.36 0.22 0.758393 1
0.05 0.37 0.37 0.21 0.969777 1
0.05 0.37 0.38 0.2 0.977868 1
0.05 0.37 0.39 0.19 0.842428 1
0.05 0.37 0.4 0.18 0.885037 1
0.05 0.37 0.41 0.17 1.37803 1
0.05 0.37 0.42 0.16 1.16581 1
0.05 0.37 0.43 0.15 1.13977 1
0.05 0.37 0.44 0.14 1.12119 1
0.05 0.37 0.45 0.13 1.24528 1
0.05 0.37 0.46 0.12 1.7882 1
0.05 0.37 0.47 0.11 1.35359 1
0.05 0.37 0.48 0.1 1.71482 1
0.05 0.37 0.49 0.09 1.42214 1
0.05 0.37 0.5 0.08 2.08975 1
0.05 0.37 0.51 0.07 1.64282 1
0.05 0.37 0.52 0.06 1.59625 1
0.05 0.38 0.05 0.52 0.775675 1
0.05 0.38 0.06 0.51 0.690534 1
0.05 0.38 0.07 0.5 2.45222 1
0.05 0.38 0.08 0.49 0.679758 1
0.05 0.38 0.09 0.48 0.667362 1
0.05 0.38 0.1 0.47 1.79338 1
0.05 0.38 0.11 0.46 0.656646 1
0.05 0.38 0.12 0.45 0.712323 1
0.05 0.38 0.13 0.44 1.88166 1
0.05 0.38 0.14 0.43 1.97558 1
0.05 0.38 0.15 0.42 0.609324 1
0.05 0.38 0.16 0.41 1.78346 1
0.05 0.38 0.17 0.4 1.84092 1
0.05 0.38 0.18 0.39 0.541654 1
0.05 0.38 0.19 0.38 0.572078 1
0.05 0.38 0.2 0.37 1.41655 1
0.05 0.38 0.21 0.36 1.57639 1
0.05 0.38 0.22 0.35 1.48505 1
0.05 0.38 0.23 0.34 0.602812 1
0.05 0.38 0.24 0.33 1.31173 1
0.05 0.38 0.25 0.32 1.16105 1
0.05 0.38 0.26 0.31 0.535628 1
0.05 0.38 0.27 0.3 0.656212 1
0.05 0.38 0.28 0.29 1.14987 1
0.05 0.38 0.29 0.28 1.15489 1
0.05 0.38 0.3 0.27 1.21476 1
0.05 0.38 0.31 0.26 1.06733 1
0.05 0.38 0.32 0.25 1.10621 1
0.05 0.38 0.33 0.24 0.618396 1
0.05 0.38 0.34 0.23 1.17365 1
0.05 0.38 0.35 0.22 0.905122 1
0.05 0.38 0.36 0.21 1.03578 1
0.05 0.38 0.37 0.2 1.23691 1
0.05 0.38 0.38 0.19 0.744805 1
0.05 0.38 0.39 0.18 0.88754 1
0.05 0.38 0.4 0.17 1.08382 1
0.05 0.38 0.41 0.16 0.782265 1
0.05 0.38 0.42 0.15 1.25091 1
0.05 0.38 0.43 0.14 0.9913 1
0.05 0.38 0.44 0.13 1.43599 1
0.05 0.38 0.45 0.12 1.32846 1
0.05 0.38 0.46 0.11 1.09638 1
0.05 0.38 0.47 0.1 1.55001 1
0.05 0.38 0.48 0.09 1.67236 1
0.05 0.38 0.49 0.08 1.47614 1
0.05 0.38 0.5 0.07 1.7454 1
0.05 0.38 0.51 0.06 2.33329 1
0.05 0.39 0.05 0.51 2.49238 1
0.05 0.39 0.06 0.5 0.675785 1
0.05 0.39 0.07 0.49 0.720778 1
0.05 0.39 0.08 0.48 2.43467 1
0.05 0.39 0.09 0.47 2.11856 1
0.05 0.39 0.1 0.46 0.672291 1
0.05 0.39 0.11 0.45 2.13172 1
0.05 0.39 0.12 0.44 2.0319 1
0.05 0.39 0.13 0.43 2.03849 1
0.05 0.39 0.14 0.42 0.643811 1
0.05 0.39 0.15 0.41 0.625008 1
0.05 0.39 0.16 0.4 1.84919 1
0.05 0.39 0.17 0.39 0.631754 1
0.05 0.39 0.18 0.38 0.680826 1
0.05 0.39 0.19 0.37 1.77013 1
0.05 0.39 0.2 0.36 1.64352 1
0.05 0.39 0.21 0.35 0.573914 1
0.05 0.39 0.22 0.34 1.44913 1
0.05 0.39 0.23 0.33 1.35892 1
0.05 0.39 0.24 0.32 1.41156 1
0.05 0.39 0.25 0.31 0.70632 1
0.05 0.39 0.26 0.3 1.26941 1
0.05 0.39 0.27 0.29 1.11503 1
0.05 0.39 0.28 0.28 1.1417 1
0.05 0.39 0.29 0.27 0.611783 1
0.05 0.39 0.3 0.26 0.681802 1
0.05 0.39 0.31 0.25 1.08544 1
0.05 0.39 0.32 0.24 1.09339 1
0.05 0.39 0.33 0.23 1.02336 1
0.05 0.39 0.34 0.22 1.13249 1
0.05 0.39 0.35 0.21 0.712998 1
0.05 0.39 0.36 0.2 1.2025 1
0.05 0.39 0.37 0.19 1.21081 1
0.05 0.39 0.38 0.18 0.903801 1
0.05 0.39 0.39 0.17 1.147 1
0.05 0.39 0.4 0.16 0.942381 1
0.05 0.39 0.41 0.15 1.33668 1
0.05 0.39 0.42 0.14 1.06487 1
0.05 0.39 0.43 0.13 1.21016 1
0.05 0.39 0.44 0.12 1.37981 1
0.05 0.39 0.45 0.11 1.31469 1
0.05 0.39 0.46 0.1 1.60071 1
0.05 0.39 0.47 0.09 1.43221 1
0.05 0.39 0.48 0.08 1.51152 1
0.05 0.39 0.49 0.07 1.90169 1
0.05 0.39 0.5 0.06 1.8953 1
0.05 0.4 0.05 0.5 0.784849 1
0.05 0.4 0.06 0.49 2.2332 1
0.05 0.4 0.07 0.48 0.70562 1
0.05 0.4 0.08 0.47 0.702138 1
0.05 0.4 0.09 0.46 2.28598 1
0.05 0.4 0.1 0.45 2.22167 1
0.05 0.4 0.11 0.44 2.02844 1
0.05 0.4 0.12 0.43 0.597587 1
0.05 0.4 0.13 0.42 0.625197 1
0.05 0.4 0.14 0.41 0.593138 1
0.05 0.4 0.15 0.4 0.657308 1
0.05 0.4 0.16 0.39 1.89676 1
0.05 0.4 0.17 0.38 1.79228 1
0.05 0.4 0.18 0.37 1.48294 1
0.05 0.4 0.19 0.36 1.55801 1
0.05 0.4 0.2 0.35 1.05787 1
0.05 0.4 0.21 0.34 1.48833 1
0.05 0.4 0.22 0.33 1.16465 1
0.05 0.4 0.23 0.32 1.42757 1
0.05 0.4 0.24 0.31 1.46049 1
0.05 0.4 0.25 0.3 0.984923 1
0.05 0.4 0.26 0.29 1.24854 1
0.05 0.4 0.27 0.28 0.829076 1
0.05 0.4 0.28 0.27 1.08072 1
0.05 0.4 0.29 0.26 1.0513 1
0.05 0.4 0.3 0.25 1.13941 1
0.05 0.4 0.31 0.24 1.12089 1
0.05 0.4 0.32 0.23 1.13507 1
0.05 0.4 0.33 0.22 0.756874 1
0.05 0.4 0.34 0.21 1.05778 1
0.05 0.4 0.35 0.2 1.09798 1
0.05 0.4 0.36 0.19 1.06665 1
0.05 0.4 0.37 0.18 1.16159 1
0.05 0.4 0.38 0.17 1.16631 1
0.05 0.4 0.39 0.16 1.18513 1
0.05 0.4 0.4 0.15 1.03322 1
0.05 0.4 0.41 0.14 1.32063 1
0.05 0.4 0.42 0.13 1.27392 1
0.05 0.4 0.43 0.12 1.10952 1
0.05 0.4 0.44 0.11 1.1998 1
0.05 0.4 0.45 0.1 1.92479 1
0.05 0.4 0.46 0.09 1.24714 1
0.05 0.4 0.47 0.08 1.42856 1
0.05 0.4 0.48 0.07 1.47531 1
0.05 0.4 0.49 0.06 1.56217 1
0.05 0.41 0.05 0.49 0.778763 1
0.05 0.41 0.06 0.48 0.871157 1
0.05 0.41 0.07 0.47 2.01195 1
0.05 0.41 0.08 0.46 2.2603 1
0.05 0.41 0.09 0.45 0.732084 1
0.05 0.41 0.1 0.44 0.771699 1
0.05 0.41 0.11 0.43 2.11732 1
0.05 0.41 0.12 0.42 2.00336 1
0.05 0.41 0.13 0.41 1.90953 1
0.05 0.41 0.14 0.4 0.616863 1
0.05 0.41 0.15 0.39 1.93073 1
0.05 0.41 0.16 0.38 0.67969 1
0.05 0.41 0.17 0.37 1.58648 1
0.05 0.41 0.18 0.36 1.73039 1
0.05 0.41 0.19 0.35 0.637154 1
0.05 0.41 0.2 0.34 0.996792 1
0.05 0.41 0.21 0.33 1.52959 1
0.05 0.41 0.22 0.32 0.778136 1
0.05 0.41 0.23 0.31 0.588572 1
0.05 0.41 0.24 0.3 0.715886 1
0.05 0.41 0.25 0.29 1.11888 1
0.05 0.41 0.26 0.28 1.30693 1
0.05 0.41 0.27 0.27 1.09033 1
0.05 0.41 0.28 0.26 0.633819 1
0.05 0.41 0.29 0.25 1.03072 1
0.05 0.41 0.3 0.24 1.01918 1
0.05 0.41 0.31 0.23 1.06219 1
0.05 0.41 0.32 0.22 1.20342 1
0.05 0.41 0.33 0.21 1.11939 1
0.05 0.41 0.34 0.2 0.91325 1
0.05 0.41 0.35 0.19 1.09622 1
0.05 0.41 0.36 0.18 1.4682 1
0.05 0.41 0.37 0.17 1.02219 1
0.05 0.41 0.38 0.16 1.28259 1
0.05 0.41 0.39 0.15 1.12517 1
0.05 0.41 0.4 0.14 1.31107 1
0.05 0.41 0.41 0.13 1.26835 1
0.05 0.41 0.42 0.12 1.19244 1
0.05 0.41 0.43 0.11 1.2934 1
0.05 0.41 0.44 0.1 1.41219 1
0.05 0.41 0.45 0.09 1.48396 1
0.05 0.41 0.46 0.08 1.40153 1
0.05 0.41 0.47 0.07 1.48115 1
0.05 0.41 0.48 0.06 2.36842 1
0.05 0.42 0.05 0.48 0.93764 1
0.05 0.42 0.06 0.47 1.49212 1
0.05 0.42 0.07 0.46 2.33083 1
0.05 0.42 0.08 0.45 0.978812 1
0.05 0.42 0.09 0.44 0.815536 1
0.05 0.42 0.1 0.43 0.708284 1
0.05 0.42 0.11 0.42 1.95682 1
0.05 0.42 0.12 0.41 0.607943 1
0.05 0.42 0.13 0.4 0.646496 1
0.05 0.42 0.14 0.39 0.86689 1
0.05 0.42 0.15 0.38 1.79013 1
0.05 0.42 0.16 0.37 0.605452 1
0.05 0.42 0.17 0.36 1.63973 1
0.05 0.42 0.18 0.35 1.7129 1
0.05 0.42 0.19 0.34 1.40909 1
0.05 0.42 0.2 0.33 0.55935 1
0.05 0.42 0.21 0.32 1.48861 1
0.05 0.42 0.22 0.31 1.06518 1
0.05 0.42 0.23 0.3 1.11142 1
0.05 0.42 0.24 0.29 1.15739 1
0.05 0.42 0.25 0.28 0.851735 1
0.05 0.42 0.26 0.27 0.672628 1
0.05 0.42 0.27 0.26 1.1007 1
0.05 0.42 0.28 0.25 1.00306 1
0.05 0.42 0.29 0.24 0.617466 1
0.05 0.42 0.3 0.23 1.13241 1
0.05 0.42 0.31 0.22 1.05775 1
0.05 0.42 0.32 0.21 1.17858 1
0.05 0.42 0.33 0.2 0.727172 1
0.05 0.42 0.34 0.19 1.02727 1
0.05 0.42 0.35 0.18 1.1289 1
0.05 0.42 0.36 0.17 0.852791 1
0.05 0.42 0.37 0.16 1.25625 1
0.05 0.42 0.38 0.15 1.4951 1
0.05 0.42 0.39 0.14 1.19954 1
0.05 0.42 0.4 0.13 1.60424 1
0.05 0.42 0.41 0.12 1.28576 1
0.05 0.42 0.42 0.11 1.25465 1
0.05 0.42 0.43 0.1 1.24936 1
0.05 0.42 0.44 0.09 2.0261 1
0.05 0.42 0.45 0.08 2.11981 1
0.05 0.42 0.46 0.07 2.21043 1
0.05 0.42 0.47 0.06 2.43149 1
0.05 0.43 0.05 0.47 0.827546 1
0.05 0.43 0.06 0.46 2.43894 1
0.05 0.43 0.07 0.45 2.26276 1
0.05 0.43 0.08 0.44 1.61712 1
0.05 0.43 0.09 0.43 0.745018 1
0.05 0.43 0.1 0.42 1.95868 1
0.05 0.43 0.11 0.41 1.99472 1
0.05 0.43 0.12 0.4 0.683544 1
0.05 0.43 0.13 0.39 1.73978 1
0.05 0.43 0.14 0.38 1.76632 1
0.05 0.43 0.15 0.37 1.66315 1
0.05 0.43 0.16 0.36 0.742691 1
0.05 0.43 0.17 0.35 1.69189 1
0.05 0.43 0.18 0.34 1.64145 1
0.05 0.43 0.19 0.33 1.51054 1
0.05 0.43 0.2 0.32 1.49611 1
0.05 0.43 0.21 0.31 0.718435 1
0.05 0.43 0.22 0.3 1.36337 1
0.05 0.43 0.23 0.29 0.549086 1
0.05 0.43 0.24 0.28 1.14968 1
0.05 0.43 0.25 0.27 1.08345 1
0.05 0.43 0.26 0.26 0.674667 1
0.05 0.43 0.27 0.25 0.679094 1
0.05 0.43 0.28 0.24 1.03657 1
0.05 0.43 0.29 0.23 0.953939 1
0.05 0.43 0.3 0.22 0.768332 1
0.05 0.43 0.31 0.21 1.10156 1
0.05 0.43 0.32 0.2 1.16459 1
0.05 0.43 0.33 0.19 1.08992 1
0.05 0.43 0.34 0.18 0.891381 1
0.05 0.43 0.35 0.17 1.07694 1
0.05 0.43 0.36 0.16 1.19201 1
0.05 0.43 0.37 0.15 1.15891 1
0.05 0.43 0.38 0.14 1.23309 1
0.05 0.43 0.39 0.13 1.04565 1
0.05 0.43 0.4 0.12 1.74129 1
0.05 0.43 0.41 0.11 1.19381 1
0.05 0.43 0.42 0.1 1.88474 1
0.05 0.43 0.43 0.09 1.11615 1
0.05 0.43 0.44 0.08 1.43992 1
0.05 0.43 0.45 0.07 1.84075 1
0.05 0.43 0.46 0.06 1.48578 1
0.05 0.44 0.05 0.46 1.03235 1
0.05 0.44 0.06 0.45 0.779496 1
0.05 0.44 0.07 0.44 0.832214 1
0.05 0.44 0.08 0.43 0.886592 1
0.05 0.44 0.09 0.42 0.78768 1
0.05 0.44 0.1 0.41 0.69239 1
0.05 0.44 0.11 0.4 0.745901 1
0.05 0.44 0.12 0.39 0.693509 1
0.05 0.44 0.13 0.38 1.74569 1
0.05 0.44 0.14 0.37 0.704943 1
0.05 0.44 0.15 0.36 0.832021 1
0.05 0.44 0.16 0.35 1.67045 1
0.05 0.44 0.17 0.34 1.53346 1
0.05 0.44 0.18 0.33 1.60806 1
0.05 0.44 0.19 0.32 1.52101 1
0.05 0.44 0.2 0.31 1.45904 1
0.05 0.44 0.21 0.3 0.606534 1
0.05 0.44 0.22 0.29 0.803595 1
0.05 0.44 0.23 0.28 1.28183 1
0.05 0.44 0.24 0.27 0.893287 1
0.05 0.44 0.25 0.26 1.07053 1
0.05 0.44 0.26 0.25 1.09473 1
0.05 0.44 0.27 0.24 1.17666 1
0.05 0.44 0.28 0.23 1.09023 1
0.05 0.44 0.29 0.22 1.17637 1
0.05 0.44 0.3 0.21 0.899779 1
0.05 0.44 0.31 0.2 1.14799 1
0.05 0.44 0.32 0.19 1.12532 1
0.05 0.44 0.33 0.18 1.09877 1
0.05 0.44 0.34 0.17 0.979203 1
0.05 0.44 0.35 0.16 1.56654 1
0.05 0.44 0.36 0.15 1.29895 1
0.05 0.44 0.37 0.14 1.20153 1
0.05 0.44 0.38 0.13 1.33626 1
0.05 0.44 0.39 0.12 1.10227 1
0.05 0.44 0.4 0.11 1.8742 1
0.05 0.44 0.41 0.1 1.36908 1
0.05 0.44 0.42 0.09 1.39336 1
0.05 0.44 0.43 0.08 1.38834 1
0.05 0.44 0.44 0.07 1.56905 1
0.05 0.44 0.45 0.06 1.36743 1
0.05 0.45 0.05 0.45 1.73806 1
0.05 0.45 0.06 0.44 0.880231 1
0.05 0.45 0.07 0.43 0.945621 1
0.05 0.45 0.08 0.42 1.08567 1
0.05 0.45 0.09 0.41 0.74665 1
0.05 0.45 0.1 0.4 1.9445 1
0.05 0.45 0.11 0.39 0.743319 1
0.05 0.45 0.12 0.38 0.683842 1
0.05 0.45 0.13 0.37 0.816195 1
0.05 0.45 0.14 0.36 0.779789 1
0.05 0.45 0.15 0.35 0.633001 1
0.05 0.45 0.16 0.34 0.689861 1
0.05 0.45 0.17 0.33 1.38725 1
0.05 0.45 0.18 0.32 0.77073 1
0.05 0.45 0.19 0.31 0.622369 1
0.05 0.45 0.2 0.3 0.967872 1
0.05 0.45 0.21 0.29 0.695853 1
0.05 0.45 0.22 0.28 0.859214 1
0.05 0.45 0.23 0.27 1.3246 1
0.05 0.45 0.24 0.26 1.15913 1
0.05 0.45 0.25 0.25 1.16979 1
0.05 0.45 0.26 0.24 1.12622 1
0.05 0.45 0.27 0.23 0.997379 1
0.05 0.45 0.28 0.22 1.09187 1
0.05 0.45 0.29 0.21 0.941463 1
0.05 0.45 0.3 0.2 1.1694 1
0.05 0.45 0.31 0.19 1.16413 1
0.05 0.45 0.32 0.18 1.03291 1
0.05 0.45 0.33 0.17 0.70311 1
0.05 0.45 0.34 0.16 1.16136 1
0.05 0.45 0.35 0.15 1.2888 1
0.05 0.45 0.36 0.14 1.23946 1
0.05 0.45 0.37 0.13 1.2217 1
0.05 0.45 0.38 0.12 1.87095 1
0.05 0.45 0.39 0.11 1.3526 1
0.05 0.45 0.4 0.1 1.8926 1
0.05 0.45 0.41 0.09 1.22634 1
0.05 0.45 0.42 0.08 1.5365 1
0.05 0.45 0.43 0.07 1.49363 1
0.05 0.45 0.44 0.06 1.60064 1
0.05 0.46 0.05 0.44 0.834338 1
0.05 0.46 0.06 0.43 0.930456 1
0.05 0.46 0.07 0.42 0.819449 1
0.05 0.46 0.08 0.41 1.86192 1
0.05 0.46 0.09 0.4 0.779335 1
0.05 0.46 0.1 0.39 0.718049 1
0.05 0.46 0.11 0.38 0.628079 1
0.05 0.46 0.12 0.37 0.612983 1
0.05 0.46 0.13 0.36 0.717364 1
0.05 0.46 0.14 0.35 1.74629 1
0.05 0.46 0.15 0.34 1.6071 1
0.05 0.46 0.16 0.33 0.721405 1
0.05 0.46 0.17 0.32 1.15539 1
0.05 0.46 0.18 0.31 1.36762 1
0.05 0.46 0.19 0.3 1.44999 1
0.05 0.46 0.2 0.29 1.14022 1
0.05 0.46 0.21 0.28 1.0825 1
0.05 0.46 0.22 0.27 1.23219 1
0.05 0.46 0.23 0.26 0.655082 1
0.05 0.46 0.24 0.25 1.28054 1
0.05 0.46 0.25 0.24 0.681673 1
0.05 0.46 0.26 0.23 1.14997 1
0.05 0.46 0.27 0.22 1.12512 1
0.05 0.46 0.28 0.21 1.09784 1
0.05 0.46 0.29 0.2 0.966687 1
0.05 0.46 0.3 0.19 1.12263 1
0.05 0.46 0.31 0.18 1.09303 1
0.05 0.46 0.32 0.17 1.08773 1
0.05 0.46 0.33 0.16 1.17154 1
0.05 0.46 0.34 0.15 2.03557 1
0.05 0.46 0.35 0.14 1.27072 1
0.05 0.46 0.36 0.13 1.09551 1
0.05 0.46 0.37 0.12 1.29886 1
0.05 0.46 0.38 0.11 1.4155 1
0.05 0.46 0.39 0.1 1.95669 1
0.05 0.46 0.4 0.09 1.11201 1
0.05 0.46 0.41 0.08 1.44244 1
0.05 0.46 0.42 0.07 1.51701 1
0.05 0.46 0.43 0.06 1.45931 1
0.05 0.47 0.05 0.43 0.840585 1
0.05 0.47 0.06 0.42 0.997522 1
0.05 0.47 0.07 0.41 0.760109 1
0.05 0.47 0.08 0.4 0.822869 1
0.05 0.47 0.09 0.39 0.67987 1
0.05 0.47 0.1 0.38 0.799708 1
0.05 0.47 0.11 0.37 0.855838 1
0.05 0.47 0.12 0.36 1.97484 1
0.05 0.47 0.13 0.35 1.61145 1
0.05 0.47 0.14 0.34 1.75012 1
0.05 0.47 0.15 0.33 0.694582 1
0.05 0.47 0.16 0.32 1.49508 1
0.05 0.47 0.17 0.31 0.553571 1
0.05 0.47 0.18 0.3 1.00477 1
0.05 0.47 0.19 0.29 1.42975 1
0.05 0.47 0.2 0.28 1.28844 1
0.05 0.47 0.21 0.27 1.26033 1
0.05 0.47 0.22 0.26 0.718454 1
0.05 0.47 0.23 0.25 0.693752 1
0.05 0.47 0.24 0.24 0.999187 1
0.05 0.47 0.25 0.23 1.18551 1
0.05 0.47 0.26 0.22 1.19804 1
0.05 0.47 0.27 0.21 1.12683 1
0.05 0.47 0.28 0.2 1.06884 1
0.05 0.47 0.29 0.19 0.753235 1
0.05 0.47 0.3 0.18 1.1658 1
0.05 0.47 0.31 0.17 1.08956 1
0.05 0.47 0.32 0.16 1.25342 1
0.05 0.47 0.33 0.15 1.25461 1
0.05 0.47 0.34 0.14 1.12686 1
0.05 0.47 0.35 0.13 1.08019 1
0.05 0.47 0.36 0.12 1.42578 1
0.05 0.47 0.37 0.11 1.24693 1
0.05 0.47 0.38 0.1 1.33273 1
0.05 0.47 0.39 0.09 1.15877 1
0.05 0.47 0.4 0.08 1.42386 1
0.05 0.47 0.41 0.07 1.7927 1
0.05 0.47 0.42 0.06 1.43014 1
0.05 0.48 0.05 0.42 0.842116 1
0.05 0.48 0.06 0.41 1.1455 1
0.05 0.48 0.07 0.4 1.91113 1
0.05 0.48 0.08 0.39 1.65437 1
0.05 0.48 0.09 0.38 1.93232 1
0.05 0.48 0.1 0.37 0.772896 1
0.05 0.48 0.11 0.36 1.75559 1
0.05 0.48 0.12 0.35 0.629543 1
0.05 0.48 0.13 0.34 1.68323 1
0.05 0.48 0.14 0.33 0.607922 1
0.05 0.48 0.15 0.32 0.735768 1
0.05 0.48 0.16 0.31 1.40818 1
0.05 0.48 0.17 0.3 1.43787 1
0.05 0.48 0.18 0.29 0.724756 1
0.05 0.48 0.19 0.28 1.07709 1
0.05 0.48 0.2 0.27 0.973328 1
0.05 0.48 0.21 0.26 0.698253 1
0.05 0.48 0.22 0.25 1.18429 1
0.05 0.48 0.23 0.24 1.09604 1
0.05 0.48 0.24 0.23 0.928645 1
0.05 0.48 0.25 0.22 1.21097 1
0.05 0.48 0.26 0.21 1.05127 1
0.05 0.48 0.27 0.2 1.11392 1
0.05 0.48 0.28 0.19 1.35976 1
0.05 0.48 0.29 0.18 1.04861 1
0.05 0.48 0.3 0.17 1.05526 1
0.05 0.48 0.31 0.16 1.77303 1
0.05 0.48 0.32 0.15 1.23447 1
0.05 0.48 0.33 0.14 1.28645 1
0.05 0.48 0.34 0.13 1.32399 1
0.05 0.48 0.35 0.12 1.17814 1
0.05 0.48 0.36 0.11 1.27509 1
0.05 0.48 0.37 0.1 1.33014 1
0.05 0.48 0.38 0.09 1.31879 1
0.05 0.48 0.39 0.08 1.26675 1
0.05 0.48 0.4 0.07 1.36389 1
0.05 0.48 0.41 0.06 1.40075 1
0.05 0.49 0.05 0.41 0.985045 1
0.05 0.49 0.06 0.4 0.756919 1
0.05 0.49 0.07 0.39 2.01946 1
0.05 0.49 0.08 0.38 0.851694 1
0.05 0.49 0.09 0.37 1.9414 1
0.05 0.49 0.1 0.36 1.12834 1
0.05 0.49 0.11 0.35 1.62 1
0.05 0.49 0.12 0.34 0.764429 1
0.05 0.49 0.13 0.33 1.76457 1
0.05 0.49 0.14 0.32 1.85481 1
0.05 0.49 0.15 0.31 1.1002 1
0.05 0.49 0.16 0.3 1.24744 1
0.05 0.49 0.17 0.29 1.28852 1
0.05 0.49 0.18 0.28 1.33301 1
0.05 0.49 0.19 0.27 0.82593 1
0.05 0.49 0.2 0.26 1.21163 1
0.05 0.49 0.21 0.25 0.634501 1
0.05 0.49 0.22 0.24 1.35345 1
0.05 0.49 0.23 0.23 1.13897 1
0.05 0.49 0.24 0.22 1.10501 1
0.05 0.49 0.25 0.21 1.16049 1
0.05 0.49 0.26 0.2 1.06259 1
0.05 0.49 0.27 0.19 1.49193 1
0.05 0.49 0.28 0.18 1.46161 1
0.05 0.49 0.29 0.17 1.18607 1
0.05 0.49 0.3 0.16 1.59812 1
0.05 0.49 0.31 0.15 1.20278 1
0.05 0.49 0.32 0.14 1.35818 1
0.05 0.49 0.33 0.13 1.32034 1
0.05 0.49 0.34 0.12 1.2558 1
0.05 0.49 0.35 0.11 1.11357 1
0.05 0.49 0.36 0.1 1.98101 1
0.05 0.49 0.37 0.09 1.19369 1
0.05 0.49 0.38 0.08 2.15483 1
0.05 0.49 0.39 0.07 1.60966 1
0.05 0.49 0.4 0.06 1.32146 1
0.05 0.5 0.05 0.4 0.943776 1
0.05 0.5 0.06 0.39 0.907392 1
0.05 0.5 0.07 0.38 0.850501 1
0.05 0.5 0.08 0.37 1.08397 1
0.05 0.5 0.09 0.36 1.91186 1
0.05 0.5 0.1 0.35 0.934071 1
0.05 0.5 0.11 0.34 1.72198 1
0.05 0.5 0.12 0.33 1.13386 1
0.05 0.5 0.13 0.32 1.26417 1
0.05 0.5 0.14 0.31 0.768668 1
0.05 0.5 0.15 0.3 0.793778 1
0.05 0.5 0.16 0.29 1.08405 1
0.05 0.5 0.17 0.28 0.788176 1
0.05 0.5 0.18 0.27 0.58899 1
0.05 0.5 0.19 0.26 0.623823 1
0.05 0.5 0.2 0.25 1.31574 1
0.05 0.5 0.21 0.24 1.06415 1
0.05 0.5 0.22 0.23 1.10298 1
0.05 0.5 0.23 0.22 1.12487 1
0.05 0.5 0.24 0.21 1.18485 1
0.05 0.5 0.25 0.2 1.09909 1
0.05 0.5 0.26 0.19 1.38885 1
0.05 0.5 0.27 0.18 1.16576 1
0.05 0.5 0.28 0.17 0.847793 1
0.05 0.5 0.29 0.16 1.04492 1
0.05 0.5 0.3 0.15 1.22093 1
0.05 0.5 0.31 0.14 1.28879 1
0.05 0.5 0.32 0.13 1.32637 1
0.05 0.5 0.33 0.12 1.31582 1
0.05 0.5 0.34 0.11 1.20934 1
0.05 0.5 0.35 0.1 1.337 1
0.05 0.5 0.36 0.09 1.32489 1
0.05 0.5 0.37 0.08 1.43656 1
0.05 0.5 0.38 0.07 1.24159 1
0.05 0.5 0.39 0.06 1.50257 1
0.05 0.51 0.05 0.39 0.939744 1
0.05 0.51 0.06 0.38 0.884206 1
0.05 0.51 0.07 0.37 0.802402 1
0.05 0.51 0.08 0.36 1.12631 1
0.05 0.51 0.09 0.35 0.89319 1
0.05 0.51 0.1 0.34 0.707009 1
0.05 0.51 0.11 0.33 0.838291 1
0.05 0.51 0.12 0.32 0.726665 1
0.05 0.51 0.13 0.31 1.70335 1
0.05 0.51 0.14 0.3 1.56179 1
0.05 0.51 0.15 0.29 1.54322 1
0.05 0.51 0.16 0.28 0.906234 1
0.05 0.51 0.17 0.27 1.28593 1
0.05 0.51 0.18 0.26 1.05011 1
0.05 0.51 0.19 0.25 1.33815 1
0.05 0.51 0.2 0.24 1.15773 1
0.05 0.51 0.21 0.23 0.722546 1
0.05 0.51 0.22 0.22 1.63972 1
0.05 0.51 0.23 0.21 0.990965 1
0.05 0.51 0.24 0.2 1.5194 1
0.05 0.51 0.25 0.19 1.11438 1
0.05 0.51 0.26 0.18 1.13757 1
0.05 0.51 0.27 0.17 1.41614 1
0.05 0.51 0.28 0.16 1.00222 1
0.05 0.51 0.29 0.15 1.57781 1
0.05 0.51 0.3 0.14 1.32261 1
0.05 0.51 0.31 0.13 1.26395 1
0.05 0.51 0.32 0.12 1.23604 1
0.05 0.51 0.33 0.11 1.30939 1
0.05 0.51 0.34 0.1 1.30014 1
0.05 0.51 0.35 0.09 1.33876 1
0.05 0.51 0.36 0.08 1.41672 1
0.05 0.51 0.37 0.07 1.46425 1
0.05 0.51 0.38 0.06 2.62572 1
0.05 0.52 0.05 0.38 1.19373 1
0.05 0.52 0.06 0.37 2.22269 1
0.05 0.52 0.07 0.36 1.17983 1
0.05 0.52 0.08 0.35 1.6043 1
0.05 0.52 0.09 0.34 0.882337 1
0.05 0.52 0.1 0.33 0.805496 1
0.05 0.52 0.11 0.32 1.76366 1
0.05 0.52 0.12 0.31 0.777018 1
0.05 0.52 0.13 0.3 1.10006 1
0.05 0.52 0.14 0.29 1.03835 1
0.05 0.52 0.15 0.28 1.61629 1
0.05 0.52 0.16 0.27 1.23333 1
0.05 0.52 0.17 0.26 0.700941 1
0.05 0.52 0.18 0.25 1.41647 1
0.05 0.52 0.19 0.24 1.39333 1
0.05 0.52 0.2 0.23 0.991956 1
0.05 0.52 0.21 0.22 1.13486 1
0.05 0.52 0.22 0.21 1.10217 1
0.05 0.52 0.23 0.2 1.22814 1
0.05 0.52 0.24 0.19 1.42628 1
0.05 0.52 0.25 0.18 1.1322 1
0.05 0.52 0.26 0.17 1.1592 1
0.05 0.52 0.27 0.16 1.57283 1
0.05 0.52 0.28 0.15 1.26751 1
0.05 0.52 0.29 0.14 1.21301 1
0.05 0.52 0.3 0.13 1.23516 1
0.05 0.52 0.31 0.12 1.16135 1
0.05 0.52 0.32 0.11 1.32264 1
0.05 0.52 0.33 0.1 1.16077 1
0.05 0.52 0.34 0.09 1.29579 1
0.05 0.52 0.35 0.08 1.28902 1
0.05 0.52 0.36 0.07 1.20608 1
0.05 0.52 0.37 0.06 1.36578 1
0.05 0.53 0.05 0.37 1.13068 1
0.05 0.53 0.06 0.36 0.975558 1
0.05 0.53 0.07 0.35 1.05952 1
0.05 0.53 0.08 0.34 1.05915 1
0.05 0.53 0.09 0.33 0.926082 1
0.05 0.53 0.1 0.32 0.863292 1
0.05 0.53 0.11 0.31 1.81959 1
0.05 0.53 0.12 0.3 1.02521 1
0.05 0.53 0.13 0.29 0.959475 1
0.05 0.53 0.14 0.28 1.58728 1
0.05 0.53 0.15 0.27 1.19415 1
0.05 0.53 0.16 0.26 1.0924 1
0.05 0.53 0.17 0.25 1.37975 1
0.05 0.53 0.18 0.24 0.79209 1
0.05 0.53 0.19 0.23 0.819261 1
0.05 0.53 0.2 0.22 0.753166 1
0.05 0.53 0.21 0.21 1.50529 1
0.05 0.53 0.22 0.2 1.00942 1
0.05 0.53 0.23 0.19 1.10005 1
0.05 0.53 0.24 0.18 1.08283 1
0.05 0.53 0.25 0.17 0.937908 1
0.05 0.53 0.26 0.16 1.15291 1
0.05 0.53 0.27 0.15 1.06209 1
0.05 0.53 0.28 0.14 1.09108 1
0.05 0.53 0.29 0.13 1.26335 1
0.05 0.53 0.3 0.12 1.25235 1
0.05 0.53 0.31 0.11 1.04202 1
0.05 0.53 0.32 0.1 1.47014 1
0.05 0.53 0.33 0.09 1.31667 1
0.05 0.53 0.34 0.08 1.25752 1
0.05 0.53 0.35 0.07 1.38656 1
0.05 0.53 0.36 0.06 1.24645 1
0.05 0.54 0.05 0.36 1.21367 1
0.05 0.54 0.06 0.35 1.28006 1
0.05 0.54 0.07 0.34 0.97149 1
0.05 0.54 0.08 0.33 1.29395 1
0.05 0.54 0.09 0.32 0.792951 1
0.05 0.54 0.1 0.31 1.1151 1
0.05 0.54 0.11 0.3 0.940997 1
0.05 0.54 0.12 0.29 1.04484 1
0.05 0.54 0.13 0.28 1.50391 1
0.05 0.54 0.14 0.27 1.35486 1
0.05 0.54 0.15 0.26 1.559 1
0.05 0.54 0.16 0.25 0.92596 1
0.05 0.54 0.17 0.24 0.897173 1
0.05 0.54 0.18 0.23 0.774733 1
0.05 0.54 0.19 0.22 1.12369 1
0.05 0.54 0.2 0.21 1.28271 1
0.05 0.54 0.21 0.2 1.12984 1
0.05 0.54 0.22 0.19 0.997875 1
0.05 0.54 0.23 0.18 1.34205 1
0.05 0.54 0.24 0.17 1.27822 1
0.05 0.54 0.25 0.16 1.28848 1
0.05 0.54 0.26 0.15 1.55619 1
0.05 0.54 0.27 0.14 1.7038 1
0.05 0.54 0.28 0.13 1.93412 1
0.05 0.54 0.29 0.12 1.21685 1
0.05 0.54 0.3 0.11 1.76021 1
0.05 0.54 0.31 0.1 1.35959 1
0.05 0.54 0.32 0.09 1.2411 1
0.05 0.54 0.33 0.08 1.31025 1
0.05 0.54 0.34 0.07 1.41287 1
0.05 0.54 0.35 0.06 1.58047 1
0.05 0.55 0.05 0.35 1.04734 1
0.05 0.55 0.06 0.34 1.13917 1
0.05 0.55 0.07 0.33 1.06419 1
0.05 0.55 0.08 0.32 0.962572 1
0.05 0.55 0.09 0.31 0.907691 1
0.05 0.55 0.1 0.3 1.22038 1
0.05 0.55 0.11 0.29 0.936143 1
0.05 0.55 0.12 0.28 0.969888 1
0.05 0.55 0.13 0.27 0.774337 1
0.05 0.55 0.14 0.26 1.43644 1
0.05 0.55 0.15 0.25 0.926981 1
0.05 0.55 0.16 0.24 1.28897 1
0.05 0.55 0.17 0.23 0.843916 1
0.05 0.55 0.18 0.22 1.22546 1
0.05 0.55 0.19 0.21 1.4306 1
0.05 0.55 0.2 0.2 1.37974 1
0.05 0.55 0.21 0.19 1.55182 1
0.05 0.55 0.22 0.18 1.49819 1
0.05 0.55 0.23 0.17 1.19125 1
0.05 0.55 0.24 0.16 1.8816 1
0.05 0.55 0.25 0.15 1.13214 1
0.05 0.55 0.26 0.14 1.19528 1
0.05 0.55 0.27 0.13 1.83676 1
0.05 0.55 0.28 0.12 1.25595 1
0.05 0.55 0.29 0.11 1.3416 1
0.05 0.55 0.3 0.1 1.41462 1
0.05 0.55 0.31 0.09 1.22447 1
0.05 0.55 0.32 0.08 1.38553 1
0.05 0.55 0.33 0.07 1.26112 1
0.05 0.55 0.34 0.06 1.28876 1
0.05 0.56 0.05 0.34 0.955401 1
0.05 0.56 0.06 0.33 1.22882 1
0.05 0.56 0.07 0.32 0.988556 1
0.05 0.56 0.08 0.31 1.33463 1
0.05 0.56 0.09 0.3 1.17982 1
0.05 0.56 0.1 0.29 1.12491 1
0.05 0.56 0.11 0.28 1.31333 1
0.05 0.56 0.12 0.27 1.12563 1
0.05 0.56 0.13 0.26 0.863855 1
0.05 0.56 0.14 0.25 1.53504 1
0.05 0.56 0.15 0.24 1.25829 1
0.05 0.56 0.16 0.23 0.899789 1
0.05 0.56 0.17 0.22 1.76792 1
0.05 0.56 0.18 0.21 0.766399 1
0.05 0.56 0.19 0.2 1.83517 1
0.05 0.56 0.2 0.19 1.10718 1
0.05 0.56 0.21 0.18 0.830189 1
0.05 0.56 0.22 0.17 1.56184 1
0.05 0.56 0.23 0.16 1.16599 1
0.05 0.56 0.24 0.15 1.18237 1
0.05 0.56 0.25 0.14 1.16544 1
0.05 0.56 0.26 0.13 1.67783 1
0.05 0.56 0.27 0.12 1.25095 1
0.05 0.56 0.28 0.11 1.39528 1
0.05 0.56 0.29 0.1 2.00514 1
0.05 0.56 0.3 0.09 1.35701 1
0.05 0.56 0.31 0.08 1.2472 1
0.05 0.56 0.32 0.07 1.24587 1
0.05 0.56 0.33 0.06 1.37386 1
0.05 0.57 0.05 0.33 1.02957 1
0.05 0.57 0.06 0.32 1.06754 1
0.05 0.57 0.07 0.31 1.88237 1
0.05 0.57 0.08 0.3 1.06039 1
0.05 0.57 0.09 0.29 0.928647 1
0.05 0.57 0.1 0.28 0.981247 1
0.05 0.57 0.11 0.27 1.61407 1
0.05 0.57 0.12 0.26 1.70243 1
0.05 0.57 0.13 0.25 1.49999 1
0.05 0.57 0.14 0.24 1.41239 1
0.05 0.57 0.15 0.23 1.19484 1
0.05 0.57 0.16 0.22 1.11081 1
0.05 0.57 0.17 0.21 1.18397 1
0.05 0.57 0.18 0.2 1.60352 1
0.05 0.57 0.19 0.19 1.06144 1
0.05 0.57 0.2 0.18 0.767468 1
0.05 0.57 0.21 0.17 1.78797 1
0.05 0.57 0.22 0.16 1.09768 1
0.05 0.57 0.23 0.15 1.10538 1
0.05 0.57 0.24 0.14 1.21974 1
0.05 0.57 0.25 0.13 1.12855 1
0.05 0.57 0.26 0.12 1.29084 1
0.05 0.57 0.27 0.11 1.85021 1
0.05 0.57 0.28 0.1 1.05353 1
0.05 0.57 0.29 0.09 2.27916 1
0.05 0.57 0.3 0.08 1.02283 1
0.05 0.57 0.31 0.07 1.20879 1
0.05 0.57 0.32 0.06 2.47314 1
0.05 0.58 0.05 0.32 1.31263 1
0.05 0.58 0.06 0.31 1.93958 1
0.05 0.58 0.07 0.3 1.83227 1
0.05 0.58 0.08 0.29 0.952782 1
0.05 0.58 0.09 0.28 0.893021 1
0.05 0.58 0.1 0.27 1.44774 1
0.05 0.58 0.11 0.26 1.64186 1
0.05 0.58 0.12 0.25 1.2997 1
0.05 0.58 0.13 0.24 0.992592 1
0.05 0.58 0.14 0.23 0.878771 1
0.05 0.58 0.15 0.22 1.01559 1
0.05 0.58 0.16 0.21 1.90931 1
0.05 0.58 0.17 0.2 1.70436 1
0.05 0.58 0.18 0.19 1.19353 1
0.05 0.58 0.19 0.18 1.72652 1
0.05 0.58 0.2 0.17 1.1445 1
0.05 0.58 0.21 0.16 2.1671 1
0.05 0.58 0.22 0.15 1.82722 1
0.05 0.58 0.23 0.14 1.19859 1
0.05 0.58 0.24 0.13 1.1872 1
0.05 0.58 0.25 0.12 2.2907 1
0.05 0.58 0.26 0.11 1.23415 1
0.05 0.58 0.27 0.1 1.40582 1
0.05 0.58 0.28 0.09 1.29645 1
0.05 0.58 0.29 0.08 1.20679 1
0.05 0.58 0.3 0.07 1.32631 1
0.05 0.58 0.31 0.06 2.41968 1
0.05 0.59 0.05 0.31 0.949509 1
0.05 0.59 0.06 0.3 1.98153 1
0.05 0.59 0.07 0.29 1.73322 1
0.05 0.59 0.08 0.28 0.815282 1
0.05 0.59 0.09 0.27 1.76378 1
0.05 0.59 0.1 0.26 1.58224 1
0.05 0.59 0.11 0.25 1.14016 1
0.05 0.59 0.12 0.24 1.14971 1
0.05 0.59 0.13 0.23 1.61079 1
0.05 0.59 0.14 0.22 1.48613 1
0.05 0.59 0.15 0.21 1.0042 1
0.05 0.59 0.16 0.2 1.69925 1
0.05 0.59 0.17 0.19 1.79596 1
0.05 0.59 0.18 0.18 1.85092 1
0.05 0.59 0.19 0.17 1.68248 1
0.05 0.59 0.2 0.16 1.74842 1
0.05 0.59 0.21 0.15 1.99358 1
0.05 0.59 0.22 0.14 1.10601 1
0.05 0.59 0.23 0.13 1.57593 1
0.05 0.59 0.24 0.12 1.11856 1
0.05 0.59 0.25 0.11 1.56901 1
0.05 0.59 0.26 0.1 1.19296 1
0.05 0.59 0.27 0.09 1.18812 1
0.05 0.59 0.28 0.08 1.3958 1
0.05 0.59 0.29 0.07 1.26649 1
0.05 0.59 0.3 0.06 1.46584 1
0.05 0.6 0.05 0.3 0.994758 1
0.05 0.6 0.06 0.29 1.83853 1
0.05 0.6 0.07 0.28 1.08815 1
0.05 0.6 0.08 0.27 1.97675 1
0.05 0.6 0.09 0.26 1.16027 1
0.05 0.6 0.1 0.25 1.60772 1
0.05 0.6 0.11 0.24 0.696898 1
0.05 0.6 0.12 0.23 1.68424 1
0.05 0.6 0.13 0.22 1.82295 1
0.05 0.6 0.14 0.21 0.896303 1
0.05 0.6 0.15 0.2 1.23436 1
0.05 0.6 0.16 0.19 1.65652 1
0.05 0.6 0.17 0.18 1.05244 1
0.05 0.6 0.18 0.17 1.07005 1
0.05 0.6 0.19 0.16 1.27187 1
0.05 0.6 0.2 0.15 1.19052 1
0.05 0.6 0.21 0.14 1.0804 1
0.05 0.6 0.22 0.13 1.95616 1
0.05 0.6 0.23 0.12 1.19994 1
0.05 0.6 0.24 0.11 1.2685 1
0.05 0.6 0.25 0.1 2.11188 1
0.05 0.6 0.26 0.09 1.16311 1
0.05 0.6 0.27 0.08 1.99791 1
0.05 0.6 0.28 0.07 2.31709 1
0.05 0.6 0.29 0.06 1.3191 1
0.05 0.61 0.05 0.29 1.08999 1
0.05 0.61 0.06 0.28 1.23384 1
0.05 0.61 0.07 0.27 0.69256 1
0.05 0.61 0.08 0.26 2.11074 1
0.05 0.61 0.09 0.25 1.03081 1
0.05 0.61 0.1 0.24 1.60287 1
0.05 0.61 0.11 0.23 1.33586 1
0.05 0.61 0.12 0.22 1.55496 1
0.05 0.61 0.13 0.21 1.36716 1
0.05 0.61 0.14 0.2 1.75002 1
0.05 0.61 0.15 0.19 1.68446 1
0.05 0.61 0.16 0.18 1.95688 1
0.05 0.61 0.17 0.17 1.14684 1
0.05 0.61 0.18 0.16 1.93409 1
0.05 0.61 0.19 0.15 2.07984 1
0.05 0.61 0.2 0.14 1.50668 1
0.05 0.61 0.21 0.13 1.12495 1
0.05 0.61 0.22 0.12 1.22303 1
0.05 0.61 0.23 0.11 2.37843 1
0.05 0.61 0.24 0.1 1.31589 1
0.05 0.61 0.25 0.09 1.38583 1
0.05 0.61 0.26 0.08 1.25533 1
0.05 0.61 0.27 0.07 1.41435 1
0.05 0.61 0.28 0.06 1.41496 1
0.05 0.62 0.05 0.28 1.14554 1
0.05 0.62 0.06 0.27 1.53337 1
0.05 0.62 0.07 0.26 1.98217 1
0.05 0.62 0.08 0.25 1.16002 1
0.05 0.62 0.09 0.24 1.20645 1
0.05 0.62 0.1 0.23 1.39795 1
0.05 0.62 0.11 0.22 1.03901 1
0.05 0.62 0.12 0.21 1.49848 1
0.05 0.62 0.13 0.2 1.2632 1
0.05 0.62 0.14 0.19 1.02605 1
0.05 0.62 0.15 0.18 1.15164 1
0.05 0.62 0.16 0.17 1.12827 1
0.05 0.62 0.17 0.16 1.1322 1
0.05 0.62 0.18 0.15 1.20073 1
0.05 0.62 0.19 0.14 1.07734 1
0.05 0.62 0.2 0.13 1.21049 1
0.05 0.62 0.21 0.12 1.22032 1
0.05 0.62 0.22 0.11 2.09993 1
0.05 0.62 0.23 0.1 1.19563 1
0.05 0.62 0.24 0.09 1.36769 1
0.05 0.62 0.25 0.08 1.75521 1
0.05 0.62 0.26 0.07 1.18051 1
0.05 0.62 0.27 0.06 1.37569 1
0.05 0.63 0.05 0.27 0.927007 1
0.05 0.63 0.06 0.26 1.30039 1
0.05 0.63 0.07 0.25 1.88306 1
0.05 0.63 0.08 0.24 1.41827 1
0.05 0.63 0.09 0.23 1.50065 1
0.05 0.63 0.1 0.22 0.884511 1
0.05 0.63 0.11 0.21 1.35074 1
0.05 0.63 0.12 0.2 2.2992 1
0.05 0.63 0.13 0.19 1.73499 1
0.05 0.63 0.14 0.18 2.03052 1
0.05 0.63 0.15 0.17 1.04777 1
0.05 0.63 0.16 0.16 1.17095 1
0.05 0.63 0.17 0.15 1.67229 1
0.05 0.63 0.18 0.14 1.86611 1
0.05 0.63 0.19 0.13 1.04639 1
0.05 0.63 0.2 0.12 1.22106 1
0.05 0.63 0.21 0.11 1.10584 1
0.05 0.63 0.22 0.1 1.30892 1
0.05 0.63 0.23 0.09 1.25971 1
0.05 0.63 0.24 0.08 2.20666 1
0.05 0.63 0.25 0.07 2.58468 1
0.05 0.63 0.26 0.06 1.36489 1
0.05 0.64 0.05 0.26 1.28577 1
0.05 0.64 0.06 0.25 1.62375 1
0.05 0.64 0.07 0.24 0.974888 1
0.05 0.64 0.08 0.23 1.13442 1
0.05 0.64 0.09 0.22 1.63421 1
0.05 0.64 0.1 0.21 1.2772 1
0.05 0.64 0.11 0.2 2.3074 1
0.05 0.64 0.12 0.19 1.15717 1
0.05 0.64 0.13 0.18 1.29049 1
0.05 0.64 0.14 0.17 1.73866 1
0.05 0.64 0.15 0.16 1.20062 1
0.05 0.64 0.16 0.15 0.957725 1
0.05 0.64 0.17 0.14 1.37552 1
0.05 0.64 0.18 0.13 1.12068 1
0.05 0.64 0.19 0.12 1.17447 1
0.05 0.64 0.2 0.11 1.16117 1
0.05 0.64 0.21 0.1 1.31876 1
0.05 0.64 0.22 0.09 1.34422 1
0.05 0.64 0.23 0.08 1.52299 1
0.05 0.64 0.24 0.07 1.42068 1
0.05 0.64 0.25 0.06 1.38017 1
0.05 0.65 0.05 0.25 1.37053 1
0.05 0.65 0.06 0.24 0.843691 1
0.05 0.65 0.07 0.23 1.5033 1
0.05 0.65 0.08 0.22 0.988496 1
0.05 0.65 0.09 0.21 1.33451 1
0.05 0.65 0.1 0.2 1.77788 1
0.05 0.65 0.11 0.19 2.30754 1
0.05 0.65 0.12 0.18 1.34539 1
0.05 0.65 0.13 0.17 1.17862 1
0.05 0.65 0.14 0.16 1.87709 1
0.05 0.65 0.15 0.15 2.54017 1
0.05 0.65 0.16 0.14 1.11748 1
0.05 0.65 0.17 0.13 1.6153 1
0.05 0.65 0.18 0.12 1.20438 1
0.05 0.65 0.19 0.11 1.13527 1
0.05 0.65 0.2 0.1 1.19127 1
0.05 0.65 0.21 0.09 1.28334 1
0.05 0.65 0.22 0.08 1.30555 1
0.05 0.65 0.23 0.07 1.19837 1
0.05 0.65 0.24 0.06 1.42629 1
0.05 0.66 0.05 0.24 1.18385 1
0.05 0.66 0.06 0.23 1.18713 1
0.05 0.66 0.07 0.22 1.36991 1
0.05 0.66 0.08 0.21 1.93404 1
0.05 0.66 0.09 0.2 1.18718 1
0.05 0.66 0.1 0.19 2.09738 1
0.05 0.66 0.11 0.18 2.0156 1
0.05 0.66 0.12 0.17 1.32245 1
0.05 0.66 0.13 0.16 1.60536 1
0.05 0.66 0.14 0.15 1.13671 1
0.05 0.66 0.15 0.14 2.76741 1
0.05 0.66 0.16 0.13 2.4636 1
0.05 0.66 0.17 0.12 1.04045 1
0.05 0.66 0.18 0.11 1.28608 1
0.05 0.66 0.19 0.1 1.16476 1
0.05 0.66 0.2 0.09 2.05094 1
0.05 0.66 0.21 0.08 1.22635 1
0.05 0.66 0.22 0.07 1.22114 1
0.05 0.66 0.23 0.06 1.30398 1
0.05 0.67 0.05 0.23 0.827928 1
0.05 0.67 0.06 0.22 2.0136 1
0.05 0.67 0.07 0.21 2.17652 1
0.05 0.67 0.08 0.2 1.54545 1
0.05 0.67 0.09 0.19 1.08994 1
0.05 0.67 0.1 0.18 0.917269 1
0.05 0.67 0.11 0.17 1.80191 1
0.05 0.67 0.12 0.16 2.6055 1
0.05 0.67 0.13 0.15 1.4812 1
0.05 0.67 0.14 0.14 2.86179 1
0.05 0.67 0.15 0.13 2.21355 1
0.05 0.67 0.16 0.12 1.49009 1
0.05 0.67 0.17 0.11 1.19128 1
0.05 0.67 0.18 0.1 1.28352 1
0.05 0.67 0.19 0.09 1.44771 1
0.05 0.67 0.2 0.08 1.36725 1
0.05 0.67 0.21 0.07 1.28486 1
0.05 0.67 0.22 0.06 2.41431 1
0.05 0.68 0.05 0.22 1.38615 1
0.05 0.68 0.06 0.21 2.02635 1
0.05 0.68 0.07 0.2 1.65024 1
0.05 0.68 0.08 0.19 1.511 1
0.05 0.68 0.09 0.18 1.42809 1
0.05 0.68 0.1 0.17 1.07605 1
0.05 0.68 0.11 0.16 1.14241 1
0.05 0.68 0.12 0.15 2.89279 1
0.05 0.68 0.13 0.14 2.89706 1
0.05 0.68 0.14 0.13 2.12461 1
0.05 0.68 0.15 0.12 1.22229 1
0.05 0.68 0.16 0.11 3.27157 1
0.05 0.68 0.17 0.1 1.38702 1
0.05 0.68 0.18 0.09 1.25375 1
0.05 0.68 0.19 0.08 1.21949 1
0.05 0.68 0.2 0.07 1.28111 1
0.05 0.68 0.21 0.06 1.40512 1
0.05 0.69 0.05 0.21 0.96707 1
0.05 0.69 0.06 0.2 1.55038 1
0.05 0.69 0.07 0.19 0.974726 1
0.05 0.69 0.08 0.18 2.35086 1
0.05 0.69 0.09 0.17 1.3723 1
0.05 0.69 0.1 0.16 2.14428 1
0.05 0.69 0.11 0.15 1.07373 1
0.05 0.69 0.12 0.14 2.54012 1
0.05 0.69 0.13 0.13 2.24621 1
0.05 0.69 0.14 0.12 2.58043 1
0.05 0.69 0.15 0.11 1.13322 1
0.05 0.69 0.16 0.1 3.70821 1
0.05 0.69 0.17 0.09 1.23718 1
0.05 0.69 0.18 0.08 1.42233 1
0.05 0.69 0.19 0.07 1.41474 1
0.05 0.69 0.2 0.06 1.26575 1
0.05 0.7 0.05 0.2 2.37409 1
0.05 0.7 0.06 0.19 2.16987 1
0.05 0.7 0.07 0.18 1.47026 1
0.05 0.7 0.08 0.17 1.09473 1
0.05 0.7 0.09 0.16 1.07563 1
0.05 0.7 0.1 0.15 1.15779 1
0.05 0.7 0.11 0.14 1.42259 1
0.05 0.7 0.12 0.13 2.28361 1
0.05 0.7 0.13 0.12 1.17573 1
0.05 0.7 0.14 0.11 1.26889 1
0.05 0.7 0.15 0.1 3.05545 1
0.05 0.7 0.16 0.09 1.22386 1
0.05 0.7 0.17 0.08 1.14782 1
0.05 0.7 0.18 0.07 1.3996 1
0.05 0.7 0.19 0.06 1.22131 1
0.05 0.71 0.05 0.19 2.5054 1
0.05 0.71 0.06 0.18 2.00514 1
0.05 0.71 0.07 0.17 1.18849 1
0.05 0.71 0.08 0.16 2.43327 1
0.05 0.71 0.09 0.15 2.78811 1
0.05 0.71 0.1 0.14 2.98981 1
0.05 0.71 0.11 0.13 1.7201 1
0.05 0.71 0.12 0.12 1.17683 1
0.05 0.71 0.13 0.11 1.10759 1
0.05 0.71 0.14 0.1 1.18327 1
0.05 0.71 0.15 0.09 1.2677 1
0.05 0.71 0.16 0.08 2.22015 1
0.05 0.71 0.17 0.07 3.27537 1
0.05 0.71 0.18 0.06 2.50119 1
0.05 0.72 0.05 0.18 2.24708 1
0.05 0.72 0.06 0.17 1.58104 1
0.05 0.72 0.07 0.16 2.445 1
0.05 0.72 0.08 0.15 2.70423 1
0.05 0.72 0.09 0.14 2.90485 1
0.05 0.72 0.1 0.13 1.99826 1
0.05 0.72 0.11 0.12 3.28379 1
0.05 0.72 0.12 0.11 1.16729 1
0.05 0.72 0.13 0.1 2.24562 1
0.05 0.72 0.14 0.09 1.08738 1
0.05 0.72 0.15 0.08 1.21094 1
0.05 0.72 0.16 0.07 1.33062 1
0.05 0.72 0.17 0.06 1.3185 1
0.05 0.73 0.05 0.17 2.17374 1
0.05 0.73 0.06 0.16 2.34011 1
0.05 0.73 0.07 0.15 3.05067 1
0.05 0.73 0.08 0.14 2.58304 1
0.05 0.73 0.09 0.13 3.7539 1
0.05 0.73 0.1 0.12 1.13887 1
0.05 0.73 0.11 0.11 3.42097 1
0.05 0.73 0.12 0.1 1.18087 1
0.05 0.73 0.13 0.09 2.59031 1
0.05 0.73 0.14 0.08 2.96978 1
0.05 0.73 0.15 0.07 1.26835 1
0.05 0.73 0.16 0.06 3.18215 1
0.05 0.74 0.05 0.16 1.36437 1
0.05 0.74 0.06 0.15 1.17215 1
0.05 0.74 0.07 0.14 3.19264 1
0.05 0.74 0.08 0.13 3.73506 1
0.05 0.74 0.09 0.12 1.35351 1
0.05 0.74 0.1 0.11 2.48432 1
0.05 0.74 0.11 0.1 2.64584 1
0.05 0.74 0.12 0.09 4.15796 1
0.05 0.74 0.13 0.08 1.25687 1
0.05 0.74 0.14 0.07 1.19931 1
0.05 0.74 0.15 0.06 1.12344 1
0.05 0.75 0.05 0.15 2.53809 1
0.05 0.75 0.06 0.14 3.26556 1
0.05 0.75 0.07 0.13 3.27853 1
0.05 0.75 0.08 0.12 1.64803 1
0.05 0.75 0.09 0.11 1.7041 1
0.05 0.75 0.1 0.1 2.22475 1
0.05 0.75 0.11 0.09 1.55999 1
0.05 0.75 0.12 0.08 3.40941 1
0.05 0.75 0.13 0.07 3.87552 1
0.05 0.75 0.14 0.06 1.2328 1
0.05 0.76 0.05 0.14 2.31722 1
0.05 0.76 0.06 0.13 3.39054 1
0.05 0.76 0.07 0.12 3.14959 1
0.05 0.76 0.08 0.11 3.57232 1
0.05 0.76 0.09 0.1 1.15384 1
0.05 0.76 0.1 0.09 2.64231 1
0.05 0.76 0.11 0.08 3.43073 1
0.05 0.76 0.12 0.07 5.69596 1
0.05 0.76 0.13 0.06 1.21628 1
0.05 0.77 0.05 0.13 2.49049 1
0.05 0.77 0.06 0.12 1.38425 1
0.05 0.77 0.07 0.11 4.14368 1
0.05 0.77 0.08 0.1 3.72631 1
0.05 0.77 0.09 0.09 2.3992 1
0.05 0.77 0.1 0.08 1.20575 1
0.05 0.77 0.11 0.07 4.76841 1
0.05 0.77 0.12 0.06 1.39624 1
0.05 0.78 0.05 0.12 3.08697 1
0.05 0.78 0.06 0.11 3.86253 1
0.05 0.78 0.07 0.1 2.83973 1
0.05 0.78 0.08 0.09 1.65222 1
0.05 0.78 0.09 0.08 1.26365 1
0.05 0.78 0.1 0.07 1.23423 1
0.05 0.78 0.11 0.06 2.67955 1
0.05 0.79 0.05 0.11 3.38121 1
0.05 0.79 0.06 0.1 1.30712 1
0.05 0.79 0.07 0.09 1.95651 1
0.05 0.79 0.08 0.08 1.14859 1
0.05 0.79 0.09 0.07 2.0571 1
0.05 0.79 0.1 0.06 1.15509 1
0.05 0.8 0.05 0.1 1.48162 1
0.05 0.8 0.06 0.09 1.40639 1
0.05 0.8 0.07 0.08 5.69781 1
0.05 0.8 0.08 0.07 1.20038 1
0.05 0.8 0.09 0.06 1.21522 1
0.05 0.81 0.05 0.09 4.92572 1
0.05 0.81 0.06 0.08 1.28345 1
0.05 0.81 0.07 0.07 4.35522 1
0.05 0.81 0.08 0.06 1.70911 1
0.05 0.82 0.05 0.08 1.86699 1
0.05 0.82 0.06 0.07 2.06616 1
0.05 0.82 0.07 0.06 1.18572 1
0.05 0.83 0.05 0.07 6.02552 1
0.05 0.83 0.06 0.06 7.35247 1
0.05 0.84 0.05 0.06 6.42385 1
0.06 0.05 0.05 0.84 2.04529 1
0.06 0.05 0.06 0.83 3.1435 1
0.06 0.05 0.07 0.82 2.11274 1
0.06 0.05 0.08 0.81 1.95723 1
0.06 0.05 0.09 0.8 1.94545 1
0.06 0.05 0.1 0.79 1.58431 1
0.06 0.05 0.11 0.78 0.67197 1
0.06 0.05 0.12 0.77 2.23047 1
0.06 0.05 0.13 0.76 2.04141 1
0.06 0.05 0.14 0.75 1.37947 1
0.06 0.05 0.15 0.74 1.65446 1
0.06 0.05 0.16 0.73 0.391052 1
0.06 0.05 0.17 0.72 0.323813 1
0.06 0.05 0.18 0.71 1.51466 1
0.06 0.05 0.19 0.7 0.636163 1
0.06 0.05 0.2 0.69 1.38207 1
0.06 0.05 0.21 0.68 1.20551 1
0.06 0.05 0.22 0.67 0.719079 1
0.06 0.05 0.23 0.66 0.360498 1
0.06 0.05 0.24 0.65 0.668006 1
0.06 0.05 0.25 0.64 0.366438 1
0.06 0.05 0.26 0.63 0.652187 1
0.06 0.05 0.27 0.62 0.565514 1
0.06 0.05 0.28 0.61 0.429285 1
0.06 0.05 0.29 0.6 0.64341 1
0.06 0.05 0.3 0.59 0.712525 1
0.06 0.05 0.31 0.58 0.365913 1
0.06 0.05 0.32 0.57 0.528911 1
0.06 0.05 0.33 0.56 0.59568 1
0.06 0.05 0.34 0.55 0.557425 1
0.06 0.05 0.35 0.54 0.364179 1
0.06 0.05 0.36 0.53 0.687077 1
0.06 0.05 0.37 0.52 0.696853 1
0.06 0.05 0.38 0.51 0.458536 1
0.06 0.05 0.39 0.5 0.482698 1
0.06 0.05 0.4 0.49 0.542001 1
0.06 0.05 0.41 0.48 0.468313 1
0.06 0.05 0.42 0.47 0.675891 1
0.06 0.05 0.43 0.46 0.583495 1
0.06 0.05 0.44 0.45 0.766501 1
0.06 0.05 0.45 0.44 0.545015 1
0.06 0.05 0.46 0.43 0.658615 1
0.06 0.05 0.47 0.42 0.695516 1
0.06 0.05 0.48 0.41 0.587916 1
0.06 0.05 0.49 0.4 0.608275 1
0.06 0.05 0.5 0.39 0.625824 1
0.06 0.05 0.51 0.38 0.719791 1
0.06 0.05 0.52 0.37 0.690865 1
0.06 0.05 0.53 0.36 0.672385 1
0.06 0.05 0.54 0.35 0.675624 1
0.06 0.05 0.55 0.34 0.669977 1
0.06 0.05 0.56 0.33 0.720784 1
0.06 0.05 0.57 0.32 0.71536 1
0.06 0.05 0.58 0.31 0.714882 1
0.06 0.05 0.59 0.3 0.754941 1
0.06 0.05 0.6 0.29 0.801932 1
0.06 0.05 0.61 0.28 0.865082 1
0.06 0.05 0.62 0.27 0.753074 1
0.06 0.05 0.63 0.26 0.895035 1
0.06 0.05 0.64 0.25 0.753892 1
0.06 0.05 0.65 0.24 1.02274 1
0.06 0.05 0.66 0.23 0.794481 1
0.06 0.05 0.67 0.22 0.980117 1
0.06 0.05 0.68 0.21 0.840693 1
0.06 0.05 0.69 0.2 1.19662 1
0.06 0.05 0.7 0.19 1.29579 1
0.06 0.05 0.71 0.18 0.817346 1
0.06 0.05 0.72 0.17 1.32211 1
0.06 0.05 0.73 0.16 0.812613 1
0.06 0.05 0.74 0.15 1.1599 1
0.06 0.05 0.75 0.14 1.42229 1
0.06 0.05 0.76 0.13 0.744538 1
0.06 0.05 0.77 0.12 1.95685 1
0.06 0.05 0.78 0.11 1.58912 1
0.06 0.05 0.79 0.1 1.90444 1
0.06 0.05 0.8 0.09 2.17054 1
0.06 0.05 0.81 0.08 2.0137 1
0.06 0.05 0.82 0.07 1.83982 1
0.06 0.05 0.83 0.06 2.24311 1
0.06 0.06 0.05 0.83 3.76207 1
0.06 0.06 0.06 0.82 3.46763 1
0.06 0.06 0.07 0.81 3.72876 1
0.06 0.06 0.08 0.8 3.49965 1
0.06 0.06 0.09 0.79 1.9872 1
0.06 0.06 0.1 0.78 1.74805 1
0.06 0.06 0.11 0.77 1.59606 1
0.06 0.06 0.12 0.76 1.52426 1
0.06 0.06 0.13 0.75 2.19061 1
0.06 0.06 0.14 0.74 1.72948 1
0.06 0.06 0.15 0.73 2.03978 1
0.06 0.06 0.16 0.72 1.40222 1
0.06 0.06 0.17 0.71 1.59093 1
0.06 0.06 0.18 0.7 1.77411 1
0.06 0.06 0.19 0.69 0.345839 1
0.06 0.06 0.2 0.68 1.2947 1
0.06 0.06 0.21 0.67 1.79621 1
0.06 0.06 0.22 0.66 0.714827 1
0.06 0.06 0.23 0.65 0.591997 1
0.06 0.06 0.24 0.64 0.661029 1
0.06 0.06 0.25 0.63 0.345599 1
0.06 0.06 0.26 0.62 0.367981 1
0.06 0.06 0.27 0.61 0.998846 1
0.06 0.06 0.28 0.6 0.979632 1
0.06 0.06 0.29 0.59 0.704668 1
0.06 0.06 0.3 0.58 0.808347 1
0.06 0.06 0.31 0.57 0.385889 1
0.06 0.06 0.32 0.56 0.548292 1
0.06 0.06 0.33 0.55 0.45372 1
0.06 0.06 0.34 0.54 0.732314 1
0.06 0.06 0.35 0.53 0.418854 1
0.06 0.06 0.36 0.52 0.443788 1
0.06 0.06 0.37 0.51 0.706014 1
0.06 0.06 0.38 0.5 0.656862 1
0.06 0.06 0.39 0.49 0.449789 1
0.06 0.06 0.4 0.48 0.463111 1
0.06 0.06 0.41 0.47 0.797369 1
0.06 0.06 0.42 0.46 0.513102 1
0.06 0.06 0.43 0.45 0.68793 1
0.06 0.06 0.44 0.44 0.49186 1
0.06 0.06 0.45 0.43 0.710588 1
0.06 0.06 0.46 0.42 0.588666 1
0.06 0.06 0.47 0.41 0.693618 1
0.06 0.06 0.48 0.4 0.620717 1
0.06 0.06 0.49 0.39 0.587638 1
0.06 0.06 0.5 0.38 0.565005 1
0.06 0.06 0.51 0.37 0.680973 1
0.06 0.06 0.52 0.36 0.572353 1
0.06 0.06 0.53 0.35 0.685097 1
0.06 0.06 0.54 0.34 0.678191 1
0.06 0.06 0.55 0.33 0.696044 1
0.06 0.06 0.56 0.32 0.671027 1
0.06 0.06 0.57 0.31 0.704529 1
0.06 0.06 0.58 0.3 0.750064 1
0.06 0.06 0.59 0.29 0.725859 1
0.06 0.06 0.6 0.28 0.654222 1
0.06 0.06 0.61 0.27 0.732936 1
0.06 0.06 0.62 0.26 0.716825 1
0.06 0.06 0.63 0.25 0.992163 1
0.06 0.06 0.64 0.24 0.685823 1
0.06 0.06 0.65 0.23 0.791308 1
0.06 0.06 0.66 0.22 1.09237 1
0.06 0.06 0.67 0.21 0.776153 1
0.06 0.06 0.68 0.2 0.670675 1
0.06 0.06 0.69 0.19 0.655586 1
0.06 0.06 0.7 0.18 1.16957 1
0.06 0.06 0.71 0.17 1.23595 1
0.06 0.06 0.72 0.16 1.37908 1
0.06 0.06 0.73 0.15 1.39504 1
0.06 0.06 0.74 0.14 1.54309 1
0.06 0.06 0.75 0.13 1.14536 1
0.06 0.06 0.76 0.12 0.780483 1
0.06 0.06 0.77 0.11 1.55226 1
0.06 0.06 0.78 0.1 1.68419 1
0.06 0.06 0.79 0.09 1.61856 1
0.06 0.06 0.8 0.08 1.32382 1
0.06 0.06 0.81 0.07 2.12951 1
0.06 0.06 0.82 0.06 2.3381 1
0.06 0.07 0.05 0.82 3.45868 1
0.06 0.07 0.06 0.81 4.0235 1
0.06 0.07 0.07 0.8 3.43266 1
0.06 0.07 0.08 0.79 3.58826 1
0.06 0.07 0.09 0.78 2.00594 1
0.06 0.07 0.1 0.77 1.77187 1
0.06 0.07 0.11 0.76 1.68976 1
0.06 0.07 0.12 0.75 1.53942 1
0.06 0.07 0.13 0.74 0.586485 1
0.06 0.07 0.14 0.73 1.64574 1
0.06 0.07 0.15 0.72 1.44627 1
0.06 0.07 0.16 0.71 1.4375 1
0.06 0.07 0.17 0.7 1.54665 1
0.06 0.07 0.18 0.69 1.74028 1
0.06 0.07 0.19 0.68 1.47318 1
0.06 0.07 0.2 0.67 1.29513 1
0.06 0.07 0.21 0.66 0.794285 1
0.06 0.07 0.22 0.65 0.327183 1
0.06 0.07 0.23 0.64 2.181 1
0.06 0.07 0.24 0.63 0.649121 1
0.06 0.07 0.25 0.62 0.376147 1
0.06 0.07 0.26 0.61 0.360134 1
0.06 0.07 0.27 0.6 0.75693 1
0.06 0.07 0.28 0.59 0.363546 1
0.06 0.07 0.29 0.58 1.3914 1
0.06 0.07 0.3 0.57 1.4545 1
0.06 0.07 0.31 0.56 0.680104 1
0.06 0.07 0.32 0.55 0.343155 1
0.06 0.07 0.33 0.54 0.390898 1
0.06 0.07 0.34 0.53 0.707752 1
0.06 0.07 0.35 0.52 0.411833 1
0.06 0.07 0.36 0.51 0.402897 1
0.06 0.07 0.37 0.5 0.609906 1
0.06 0.07 0.38 0.49 0.413836 1
0.06 0.07 0.39 0.48 0.645456 1
0.06 0.07 0.4 0.47 0.578742 1
0.06 0.07 0.41 0.46 0.654407 1
0.06 0.07 0.42 0.45 0.437864 1
0.06 0.07 0.43 0.44 0.579313 1
0.06 0.07 0.44 0.43 0.658909 1
0.06 0.07 0.45 0.42 0.583578 1
0.06 0.07 0.46 0.41 0.570574 1
0.06 0.07 0.47 0.4 0.661332 1
0.06 0.07 0.48 0.39 0.751884 1
0.06 0.07 0.49 0.38 0.630457 1
0.06 0.07 0.5 0.37 0.683607 1
0.06 0.07 0.51 0.36 0.637164 1
0.06 0.07 0.52 0.35 0.704234 1
0.06 0.07 0.53 0.34 0.604371 1
0.06 0.07 0.54 0.33 0.675342 1
0.06 0.07 0.55 0.32 0.652134 1
0.06 0.07 0.56 0.31 0.654426 1
0.06 0.07 0.57 0.3 0.726046 1
0.06 0.07 0.58 0.29 0.764745 1
0.06 0.07 0.59 0.28 0.661947 1
0.06 0.07 0.6 0.27 0.74431 1
0.06 0.07 0.61 0.26 0.944054 1
0.06 0.07 0.62 0.25 0.834384 1
0.06 0.07 0.63 0.24 0.669199 1
0.06 0.07 0.64 0.23 0.747003 1
0.06 0.07 0.65 0.22 0.69657 1
0.06 0.07 0.66 0.21 1.19599 1
0.06 0.07 0.67 0.2 1.068 1
0.06 0.07 0.68 0.19 0.856985 1
0.06 0.07 0.69 0.18 0.982165 1
0.06 0.07 0.7 0.17 1.27423 1
0.06 0.07 0.71 0.16 1.32609 1
0.06 0.07 0.72 0.15 1.20585 1
0.06 0.07 0.73 0.14 1.49774 1
0.06 0.07 0.74 0.13 1.26981 1
0.06 0.07 0.75 0.12 1.7152 1
0.06 0.07 0.76 0.11 1.71019 1
0.06 0.07 0.77 0.1 1.65122 1
0.06 0.07 0.78 0.09 1.57416 1
0.06 0.07 0.79 0.08 1.72017 1
0.06 0.07 0.8 0.07 1.99765 1
0.06 0.07 0.81 0.06 1.99836 1
0.06 0.08 0.05 0.81 3.43484 1
0.06 0.08 0.06 0.8 3.14134 1
0.06 0.08 0.07 0.79 3.57101 1
0.06 0.08 0.08 0.78 3.62903 1
0.06 0.08 0.09 0.77 0.670424 1
0.06 0.08 0.1 0.76 1.6593 1
0.06 0.08 0.11 0.75 2.62664 1
0.06 0.08 0.12 0.74 2.72671 1
0.06 0.08 0.13 0.73 1.75131 1
0.06 0.08 0.14 0.72 1.38464 1
0.06 0.08 0.15 0.71 2.19453 1
0.06 0.08 0.16 0.7 0.838438 1
0.06 0.08 0.17 0.69 1.66263 1
0.06 0.08 0.18 0.68 2.67109 1
0.06 0.08 0.19 0.67 1.35034 1
0.06 0.08 0.2 0.66 2.19593 1
0.06 0.08 0.21 0.65 0.688894 1
0.06 0.08 0.22 0.64 0.588037 1
0.06 0.08 0.23 0.63 1.51089 1
0.06 0.08 0.24 0.62 1.13144 1
0.06 0.08 0.25 0.61 0.35792 1
0.06 0.08 0.26 0.6 1.01801 1
0.06 0.08 0.27 0.59 0.516504 1
0.06 0.08 0.28 0.58 0.697044 1
0.06 0.08 0.29 0.57 0.619443 1
0.06 0.08 0.3 0.56 0.583473 1
0.06 0.08 0.31 0.55 0.662728 1
0.06 0.08 0.32 0.54 0.345507 1
0.06 0.08 0.33 0.53 0.663727 1
0.06 0.08 0.34 0.52 0.594249 1
0.06 0.08 0.35 0.51 0.322555 1
0.06 0.08 0.36 0.5 0.702845 1
0.06 0.08 0.37 0.49 0.506604 1
0.06 0.08 0.38 0.48 0.651139 1
0.06 0.08 0.39 0.47 0.521724 1
0.06 0.08 0.4 0.46 0.640575 1
0.06 0.08 0.41 0.45 0.489604 1
0.06 0.08 0.42 0.44 0.501048 1
0.06 0.08 0.43 0.43 0.569445 1
0.06 0.08 0.44 0.42 0.489588 1
0.06 0.08 0.45 0.41 0.573489 1
0.06 0.08 0.46 0.4 0.671862 1
0.06 0.08 0.47 0.39 0.593533 1
0.06 0.08 0.48 0.38 0.495278 1
0.06 0.08 0.49 0.37 0.659484 1
0.06 0.08 0.5 0.36 0.639131 1
0.06 0.08 0.51 0.35 0.631123 1
0.06 0.08 0.52 0.34 0.716195 1
0.06 0.08 0.53 0.33 0.674993 1
0.06 0.08 0.54 0.32 0.715152 1
0.06 0.08 0.55 0.31 0.759758 1
0.06 0.08 0.56 0.3 0.637035 1
0.06 0.08 0.57 0.29 0.693455 1
0.06 0.08 0.58 0.28 0.748321 1
0.06 0.08 0.59 0.27 0.78949 1
0.06 0.08 0.6 0.26 0.740643 1
0.06 0.08 0.61 0.25 0.888785 1
0.06 0.08 0.62 0.24 0.830069 1
0.06 0.08 0.63 0.23 1.01345 1
0.06 0.08 0.64 0.22 0.864707 1
0.06 0.08 0.65 0.21 0.981576 1
0.06 0.08 0.66 0.2 0.790002 1
0.06 0.08 0.67 0.19 1.14619 1
0.06 0.08 0.68 0.18 0.739434 1
0.06 0.08 0.69 0.17 1.13519 1
0.06 0.08 0.7 0.16 1.17747 1
0.06 0.08 0.71 0.15 1.48502 1
0.06 0.08 0.72 0.14 1.34102 1
0.06 0.08 0.73 0.13 1.61322 1
0.06 0.08 0.74 0.12 0.756427 1
0.06 0.08 0.75 0.11 1.38923 1
0.06 0.08 0.76 0.1 1.46321 1
0.06 0.08 0.77 0.09 1.73914 1
0.06 0.08 0.78 0.08 1.77885 1
0.06 0.08 0.79 0.07 2.03272 1
0.06 0.08 0.8 0.06 2.1024 1
0.06 0.09 0.05 0.8 3.79503 1
0.06 0.09 0.06 0.79 3.15929 1
0.06 0.09 0.07 0.78 3.50145 1
0.06 0.09 0.08 0.77 2.97271 1
0.06 0.09 0.09 0.76 1.61651 1
0.06 0.09 0.1 0.75 3.00245 1
0.06 0.09 0.11 0.74 1.54695 1
0.06 0.09 0.12 0.73 2.78727 1
0.06 0.09 0.13 0.72 2.75475 1
0.06 0.09 0.14 0.71 2.33279 1
0.06 0.09 0.15 0.7 2.9066 1
0.06 0.09 0.16 0.69 0.660909 1
0.06 0.09 0.17 0.68 1.36632 1
0.06 0.09 0.18 0.67 1.47254 1
0.06 0.09 0.19 0.66 1.27536 1
0.06 0.09 0.2 0.65 1.28994 1
0.06 0.09 0.21 0.64 1.35678 1
0.06 0.09 0.22 0.63 0.97464 1
0.06 0.09 0.23 0.62 1.72742 1
0.06 0.09 0.24 0.61 1.63418 1
0.06 0.09 0.25 0.6 1.1145 1
0.06 0.09 0.26 0.59 1.52404 1
0.06 0.09 0.27 0.58 0.970156 1
0.06 0.09 0.28 0.57 0.418198 1
0.06 0.09 0.29 0.56 0.61787 1
0.06 0.09 0.3 0.55 0.609978 1
0.06 0.09 0.31 0.54 0.331082 1
0.06 0.09 0.32 0.53 0.388047 1
0.06 0.09 0.33 0.52 0.473441 1
0.06 0.09 0.34 0.51 0.606039 1
0.06 0.09 0.35 0.5 0.603781 1
0.06 0.09 0.36 0.49 0.445049 1
0.06 0.09 0.37 0.48 0.628637 1
0.06 0.09 0.38 0.47 0.678084 1
0.06 0.09 0.39 0.46 1.07729 1
0.06 0.09 0.4 0.45 0.600803 1
0.06 0.09 0.41 0.44 0.674037 1
0.06 0.09 0.42 0.43 0.68687 1
0.06 0.09 0.43 0.42 0.474341 1
0.06 0.09 0.44 0.41 0.66441 1
0.06 0.09 0.45 0.4 0.678961 1
0.06 0.09 0.46 0.39 0.639633 1
0.06 0.09 0.47 0.38 0.57052 1
0.06 0.09 0.48 0.37 0.488736 1
0.06 0.09 0.49 0.36 0.655998 1
0.06 0.09 0.5 0.35 0.679967 1
0.06 0.09 0.51 0.34 0.575918 1
0.06 0.09 0.52 0.33 0.620174 1
0.06 0.09 0.53 0.32 0.630309 1
0.06 0.09 0.54 0.31 0.655966 1
0.06 0.09 0.55 0.3 0.638193 1
0.06 0.09 0.56 0.29 0.650354 1
0.06 0.09 0.57 0.28 0.68456 1
0.06 0.09 0.58 0.27 0.655142 1
0.06 0.09 0.59 0.26 0.623157 1
0.06 0.09 0.6 0.25 0.956165 1
0.06 0.09 0.61 0.24 0.818264 1
0.06 0.09 0.62 0.23 0.987164 1
0.06 0.09 0.63 0.22 0.871984 1
0.06 0.09 0.64 0.21 0.992444 1
0.06 0.09 0.65 0.2 0.922399 1
0.06 0.09 0.66 0.19 1.01663 1
0.06 0.09 0.67 0.18 0.843547 1
0.06 0.09 0.68 0.17 1.08098 1
0.06 0.09 0.69 0.16 1.36203 1
0.06 0.09 0.7 0.15 1.372 1
0.06 0.09 0.71 0.14 1.22415 1
0.06 0.09 0.72 0.13 1.50674 1
0.06 0.09 0.73 0.12 1.29484 1
0.06 0.09 0.74 0.11 1.44895 1
0.06 0.09 0.75 0.1 1.40297 1
0.06 0.09 0.76 0.09 2.02984 1
0.06 0.09 0.77 0.08 1.78836 1
0.06 0.09 0.78 0.07 1.95777 1
0.06 0.09 0.79 0.06 0.490997 1
0.06 0.1 0.05 0.79 3.38926 1
0.06 0.1 0.06 0.78 0.933799 1
0.06 0.1 0.07 0.77 3.00163 1
0.06 0.1 0.08 0.76 3.4034 1
0.06 0.1 0.09 0.75 3.04098 1
0.06 0.1 0.1 0.74 2.74224 1
0.06 0.1 0.11 0.73 2.69287 1
0.06 0.1 0.12 0.72 2.93549 1
0.06 0.1 0.13 0.71 2.36567 1
0.06 0.1 0.14 0.7 1.58611 1
0.06 0.1 0.15 0.69 0.64209 1
0.06 0.1 0.16 0.68 1.40902 1
0.06 0.1 0.17 0.67 2.066 1
0.06 0.1 0.18 0.66 1.42404 1
0.06 0.1 0.19 0.65 1.58525 1
0.06 0.1 0.2 0.64 1.97524 1
0.06 0.1 0.21 0.63 1.21564 1
0.06 0.1 0.22 0.62 0.600033 1
0.06 0.1 0.23 0.61 0.602009 1
0.06 0.1 0.24 0.6 1.82543 1
0.06 0.1 0.25 0.59 1.61126 1
0.06 0.1 0.26 0.58 0.645532 1
0.06 0.1 0.27 0.57 1.1727 1
0.06 0.1 0.28 0.56 1.47533 1
0.06 0.1 0.29 0.55 0.590671 1
0.06 0.1 0.3 0.54 1.08923 1
0.06 0.1 0.31 0.53 1.17157 1
0.06 0.1 0.32 0.52 0.334464 1
0.06 0.1 0.33 0.51 0.367599 1
0.06 0.1 0.34 0.5 0.360918 1
0.06 0.1 0.35 0.49 0.593993 1
0.06 0.1 0.36 0.48 0.641181 1
0.06 0.1 0.37 0.47 0.596585 1
0.06 0.1 0.38 0.46 0.624911 1
0.06 0.1 0.39 0.45 0.441661 1
0.06 0.1 0.4 0.44 0.674989 1
0.06 0.1 0.41 0.43 0.609525 1
0.06 0.1 0.42 0.42 0.575114 1
0.06 0.1 0.43 0.41 0.465082 1
0.06 0.1 0.44 0.4 0.466 1
0.06 0.1 0.45 0.39 0.543119 1
0.06 0.1 0.46 0.38 0.587807 1
0.06 0.1 0.47 0.37 0.529368 1
0.06 0.1 0.48 0.36 0.568643 1
0.06 0.1 0.49 0.35 0.614745 1
0.06 0.1 0.5 0.34 0.60402 1
0.06 0.1 0.51 0.33 0.649932 1
0.06 0.1 0.52 0.32 0.675185 1
0.06 0.1 0.53 0.31 0.675668 1
0.06 0.1 0.54 0.3 0.658204 1
0.06 0.1 0.55 0.29 0.733434 1
0.06 0.1 0.56 0.28 0.578871 1
0.06 0.1 0.57 0.27 0.753677 1
0.06 0.1 0.58 0.26 0.764423 1
0.06 0.1 0.59 0.25 0.783504 1
0.06 0.1 0.6 0.24 0.70672 1
0.06 0.1 0.61 0.23 0.87933 1
0.06 0.1 0.62 0.22 0.805734 1
0.06 0.1 0.63 0.21 0.936854 1
0.06 0.1 0.64 0.2 0.972632 1
0.06 0.1 0.65 0.19 1.0512 1
0.06 0.1 0.66 0.18 0.974141 1
0.06 0.1 0.67 0.17 0.672697 1
0.06 0.1 0.68 0.16 1.19256 1
0.06 0.1 0.69 0.15 0.737998 1
0.06 0.1 0.7 0.14 1.37098 1
0.06 0.1 0.71 0.13 1.57471 1
0.06 0.1 0.72 0.12 1.17077 1
0.06 0.1 0.73 0.11 1.54526 1
0.06 0.1 0.74 0.1 1.61222 1
0.06 0.1 0.75 0.09 1.56796 1
0.06 0.1 0.76 0.08 1.35462 1
0.06 0.1 0.77 0.07 1.84448 1
0.06 0.1 0.78 0.06 1.80763 1
0.06 0.11 0.05 0.78 3.46912 1
0.06 0.11 0.06 0.77 3.31598 1
0.06 0.11 0.07 0.76 3.23639 1
0.06 0.11 0.08 0.75 1.3829 1
0.06 0.11 0.09 0.74 3.07103 1
0.06 0.11 0.1 0.73 2.81978 1
0.06 0.11 0.11 0.72 2.81705 1
0.06 0.11 0.12 0.71 2.35972 1
0.06 0.11 0.13 0.7 2.33308 1
0.06 0.11 0.14 0.69 1.59244 1
0.06 0.11 0.15 0.68 2.41122 1
0.06 0.11 0.16 0.67 1.43108 1
0.06 0.11 0.17 0.66 1.36968 1
0.06 0.11 0.18 0.65 1.38545 1
0.06 0.11 0.19 0.64 1.19943 1
0.06 0.11 0.2 0.63 2.10798 1
0.06 0.11 0.21 0.62 1.27031 1
0.06 0.11 0.22 0.61 1.98974 1
0.06 0.11 0.23 0.6 2.06784 1
0.06 0.11 0.24 0.59 1.0598 1
0.06 0.11 0.25 0.58 1.68116 1
0.06 0.11 0.26 0.57 1.18919 1
0.06 0.11 0.27 0.56 0.696961 1
0.06 0.11 0.28 0.55 0.650155 1
0.06 0.11 0.29 0.54 0.890531 1
0.06 0.11 0.3 0.53 0.545143 1
0.06 0.11 0.31 0.52 1.4523 1
0.06 0.11 0.32 0.51 1.03368 1
0.06 0.11 0.33 0.5 0.424913 1
0.06 0.11 0.34 0.49 0.390525 1
0.06 0.11 0.35 0.48 0.624858 1
0.06 0.11 0.36 0.47 0.382754 1
0.06 0.11 0.37 0.46 0.627546 1
0.06 0.11 0.38 0.45 0.807753 1
0.06 0.11 0.39 0.44 0.44254 1
0.06 0.11 0.4 0.43 1.06664 1
0.06 0.11 0.41 0.42 0.53849 1
0.06 0.11 0.42 0.41 0.564079 1
0.06 0.11 0.43 0.4 0.660241 1
0.06 0.11 0.44 0.39 0.58859 1
0.06 0.11 0.45 0.38 0.432874 1
0.06 0.11 0.46 0.37 0.480883 1
0.06 0.11 0.47 0.36 0.558139 1
0.06 0.11 0.48 0.35 0.65269 1
0.06 0.11 0.49 0.34 0.523025 1
0.06 0.11 0.5 0.33 0.629878 1
0.06 0.11 0.51 0.32 0.608146 1
0.06 0.11 0.52 0.31 0.578702 1
0.06 0.11 0.53 0.3 0.625548 1
0.06 0.11 0.54 0.29 0.636855 1
0.06 0.11 0.55 0.28 0.637058 1
0.06 0.11 0.56 0.27 0.766829 1
0.06 0.11 0.57 0.26 0.605319 1
0.06 0.11 0.58 0.25 0.828386 1
0.06 0.11 0.59 0.24 0.804558 1
0.06 0.11 0.6 0.23 0.882397 1
0.06 0.11 0.61 0.22 0.928856 1
0.06 0.11 0.62 0.21 0.963188 1
0.06 0.11 0.63 0.2 0.844588 1
0.06 0.11 0.64 0.19 0.860061 1
0.06 0.11 0.65 0.18 1.00712 1
0.06 0.11 0.66 0.17 1.19092 1
0.06 0.11 0.67 0.16 1.22981 1
0.06 0.11 0.68 0.15 1.28162 1
0.06 0.11 0.69 0.14 1.27363 1
0.06 0.11 0.7 0.13 1.27833 1
0.06 0.11 0.71 0.12 1.19376 1
0.06 0.11 0.72 0.11 1.5253 1
0.06 0.11 0.73 0.1 1.70904 1
0.06 0.11 0.74 0.09 1.47477 1
0.06 0.11 0.75 0.08 0.557782 1
0.06 0.11 0.76 0.07 1.8841 1
0.06 0.11 0.77 0.06 2.23444 1
0.06 0.12 0.05 0.77 3.51595 1
0.06 0.12 0.06 0.76 3.00139 1
0.06 0.12 0.07 0.75 3.26327 1
0.06 0.12 0.08 0.74 2.97756 1
0.06 0.12 0.09 0.73 3.01391 1
0.06 0.12 0.1 0.72 2.43958 1
0.06 0.12 0.11 0.71 2.52817 1
0.06 0.12 0.12 0.7 2.80159 1
0.06 0.12 0.13 0.69 0.568072 1
0.06 0.12 0.14 0.68 2.20804 1
0.06 0.12 0.15 0.67 2.76947 1
0.06 0.12 0.16 0.66 1.74568 1
0.06 0.12 0.17 0.65 1.37269 1
0.06 0.12 0.18 0.64 0.546495 1
0.06 0.12 0.19 0.63 1.9847 1
0.06 0.12 0.2 0.62 2.2037 1
0.06 0.12 0.21 0.61 1.14319 1
0.06 0.12 0.22 0.6 0.648833 1
0.06 0.12 0.23 0.59 1.55831 1
0.06 0.12 0.24 0.58 0.679945 1
0.06 0.12 0.25 0.57 1.72936 1
0.06 0.12 0.26 0.56 1.67348 1
0.06 0.12 0.27 0.55 0.691622 1
0.06 0.12 0.28 0.54 0.656216 1
0.06 0.12 0.29 0.53 1.34761 1
0.06 0.12 0.3 0.52 0.605691 1
0.06 0.12 0.31 0.51 0.560398 1
0.06 0.12 0.32 0.5 0.572345 1
0.06 0.12 0.33 0.49 0.677446 1
0.06 0.12 0.34 0.48 1.23471 1
0.06 0.12 0.35 0.47 0.397155 1
0.06 0.12 0.36 0.46 0.727226 1
0.06 0.12 0.37 0.45 0.613899 1
0.06 0.12 0.38 0.44 0.406533 1
0.06 0.12 0.39 0.43 0.565083 1
0.06 0.12 0.4 0.42 0.855381 1
0.06 0.12 0.41 0.41 0.44678 1
0.06 0.12 0.42 0.4 0.505388 1
0.06 0.12 0.43 0.39 0.591541 1
0.06 0.12 0.44 0.38 0.448136 1
0.06 0.12 0.45 0.37 0.595912 1
0.06 0.12 0.46 0.36 0.50862 1
0.06 0.12 0.47 0.35 0.618439 1
0.06 0.12 0.48 0.34 0.60072 1
0.06 0.12 0.49 0.33 0.704894 1
0.06 0.12 0.5 0.32 0.556936 1
0.06 0.12 0.51 0.31 0.639042 1
0.06 0.12 0.52 0.3 0.599834 1
0.06 0.12 0.53 0.29 0.695417 1
0.06 0.12 0.54 0.28 0.657357 1
0.06 0.12 0.55 0.27 0.752522 1
0.06 0.12 0.56 0.26 0.682779 1
0.06 0.12 0.57 0.25 0.774682 1
0.06 0.12 0.58 0.24 0.786817 1
0.06 0.12 0.59 0.23 0.879748 1
0.06 0.12 0.6 0.22 0.889486 1
0.06 0.12 0.61 0.21 0.603613 1
0.06 0.12 0.62 0.2 0.823159 1
0.06 0.12 0.63 0.19 1.02014 1
0.06 0.12 0.64 0.18 1.02872 1
0.06 0.12 0.65 0.17 0.999018 1
0.06 0.12 0.66 0.16 1.10563 1
0.06 0.12 0.67 0.15 1.26226 1
0.06 0.12 0.68 0.14 1.39875 1
0.06 0.12 0.69 0.13 1.47126 1
0.06 0.12 0.7 0.12 1.4064 1
0.06 0.12 0.71 0.11 1.56475 1
0.06 0.12 0.72 0.1 1.47368 1
0.06 0.12 0.73 0.09 1.30067 1
0.06 0.12 0.74 0.08 1.74557 1
0.06 0.12 0.75 0.07 1.72007 1
0.06 0.12 0.76 0.06 2.03903 1
0.06 0.13 0.05 0.76 3.70348 1
0.06 0.13 0.06 0.75 3.39423 1
0.06 0.13 0.07 0.74 3.59214 1
0.06 0.13 0.08 0.73 3.16231 1
0.06 0.13 0.09 0.72 3.00875 1
0.06 0.13 0.1 0.71 1.30262 1
0.06 0.13 0.11 0.7 2.83363 1
0.06 0.13 0.12 0.69 2.7665 1
0.06 0.13 0.13 0.68 2.64956 1
0.06 0.13 0.14 0.67 2.38062 1
0.06 0.13 0.15 0.66 0.625235 1
0.06 0.13 0.16 0.65 2.04836 1
0.06 0.13 0.17 0.64 2.09261 1
0.06 0.13 0.18 0.63 2.29821 1
0.06 0.13 0.19 0.62 1.95317 1
0.06 0.13 0.2 0.61 1.32203 1
0.06 0.13 0.21 0.6 1.49274 1
0.06 0.13 0.22 0.59 1.10363 1
0.06 0.13 0.23 0.58 1.80734 1
0.06 0.13 0.24 0.57 1.79584 1
0.06 0.13 0.25 0.56 1.14236 1
0.06 0.13 0.26 0.55 1.11741 1
0.06 0.13 0.27 0.54 1.38375 1
0.06 0.13 0.28 0.53 0.667164 1
0.06 0.13 0.29 0.52 0.998201 1
0.06 0.13 0.3 0.51 1.57151 1
0.06 0.13 0.31 0.5 0.715659 1
0.06 0.13 0.32 0.49 1.41536 1
0.06 0.13 0.33 0.48 0.630436 1
0.06 0.13 0.34 0.47 1.03168 1
0.06 0.13 0.35 0.46 0.683713 1
0.06 0.13 0.36 0.45 0.637075 1
0.06 0.13 0.37 0.44 0.576164 1
0.06 0.13 0.38 0.43 0.619047 1
0.06 0.13 0.39 0.42 0.585792 1
0.06 0.13 0.4 0.41 0.45708 1
0.06 0.13 0.41 0.4 0.569608 1
0.06 0.13 0.42 0.39 0.447451 1
0.06 0.13 0.43 0.38 0.524076 1
0.06 0.13 0.44 0.37 0.612665 1
0.06 0.13 0.45 0.36 0.553825 1
0.06 0.13 0.46 0.35 1.28241 1
0.06 0.13 0.47 0.34 0.530723 1
0.06 0.13 0.48 0.33 0.592945 1
0.06 0.13 0.49 0.32 0.576947 1
0.06 0.13 0.5 0.31 0.500679 1
0.06 0.13 0.51 0.3 0.603962 1
0.06 0.13 0.52 0.29 0.58608 1
0.06 0.13 0.53 0.28 0.57669 1
0.06 0.13 0.54 0.27 0.675291 1
0.06 0.13 0.55 0.26 0.718603 1
0.06 0.13 0.56 0.25 0.631862 1
0.06 0.13 0.57 0.24 0.645655 1
0.06 0.13 0.58 0.23 0.605174 1
0.06 0.13 0.59 0.22 0.727743 1
0.06 0.13 0.6 0.21 0.83358 1
0.06 0.13 0.61 0.2 0.67234 1
0.06 0.13 0.62 0.19 1.01247 1
0.06 0.13 0.63 0.18 0.837319 1
0.06 0.13 0.64 0.17 1.01222 1
0.06 0.13 0.65 0.16 0.97864 1
0.06 0.13 0.66 0.15 1.13468 1
0.06 0.13 0.67 0.14 1.21192 1
0.06 0.13 0.68 0.13 1.29822 1
0.06 0.13 0.69 0.12 1.21457 1
0.06 0.13 0.7 0.11 1.21905 1
0.06 0.13 0.71 0.1 1.48465 1
0.06 0.13 0.72 0.09 0.780914 1
0.06 0.13 0.73 0.08 1.91553 1
0.06 0.13 0.74 0.07 1.76582 1
0.06 0.13 0.75 0.06 1.98771 1
0.06 0.14 0.05 0.75 3.64886 1
0.06 0.14 0.06 0.74 3.34281 1
0.06 0.14 0.07 0.73 3.20276 1
0.06 0.14 0.08 0.72 3.01479 1
0.06 0.14 0.09 0.71 0.76483 1
0.06 0.14 0.1 0.7 2.7763 1
0.06 0.14 0.11 0.69 2.68954 1
0.06 0.14 0.12 0.68 2.67894 1
0.06 0.14 0.13 0.67 2.49242 1
0.06 0.14 0.14 0.66 0.643015 1
0.06 0.14 0.15 0.65 1.46445 1
0.06 0.14 0.16 0.64 1.99928 1
0.06 0.14 0.17 0.63 2.24213 1
0.06 0.14 0.18 0.62 2.14345 1
0.06 0.14 0.19 0.61 2.18775 1
0.06 0.14 0.2 0.6 1.1996 1
0.06 0.14 0.21 0.59 1.27446 1
0.06 0.14 0.22 0.58 0.624071 1
0.06 0.14 0.23 0.57 0.580311 1
0.06 0.14 0.24 0.56 0.507274 1
0.06 0.14 0.25 0.55 1.88604 1
0.06 0.14 0.26 0.54 1.03475 1
0.06 0.14 0.27 0.53 0.596162 1
0.06 0.14 0.28 0.52 0.393321 1
0.06 0.14 0.29 0.51 1.50039 1
0.06 0.14 0.3 0.5 1.55607 1
0.06 0.14 0.31 0.49 1.11756 1
0.06 0.14 0.32 0.48 0.445907 1
0.06 0.14 0.33 0.47 0.357634 1
0.06 0.14 0.34 0.46 1.17083 1
0.06 0.14 0.35 0.45 0.631608 1
0.06 0.14 0.36 0.44 0.601727 1
0.06 0.14 0.37 0.43 1.05565 1
0.06 0.14 0.38 0.42 0.487272 1
0.06 0.14 0.39 0.41 0.608867 1
0.06 0.14 0.4 0.4 0.404193 1
0.06 0.14 0.41 0.39 0.685359 1
0.06 0.14 0.42 0.38 0.481048 1
0.06 0.14 0.43 0.37 0.589239 1
0.06 0.14 0.44 0.36 0.569115 1
0.06 0.14 0.45 0.35 0.511305 1
0.06 0.14 0.46 0.34 0.591649 1
0.06 0.14 0.47 0.33 0.552191 1
0.06 0.14 0.48 0.32 0.555016 1
0.06 0.14 0.49 0.31 0.588861 1
0.06 0.14 0.5 0.3 0.57977 1
0.06 0.14 0.51 0.29 0.547098 1
0.06 0.14 0.52 0.28 0.66357 1
0.06 0.14 0.53 0.27 0.704631 1
0.06 0.14 0.54 0.26 0.594633 1
0.06 0.14 0.55 0.25 0.727374 1
0.06 0.14 0.56 0.24 0.751979 1
0.06 0.14 0.57 0.23 0.721124 1
0.06 0.14 0.58 0.22 0.633518 1
0.06 0.14 0.59 0.21 1.05041 1
0.06 0.14 0.6 0.2 0.788857 1
0.06 0.14 0.61 0.19 0.938143 1
0.06 0.14 0.62 0.18 0.984056 1
0.06 0.14 0.63 0.17 0.836688 1
0.06 0.14 0.64 0.16 1.02248 1
0.06 0.14 0.65 0.15 1.15608 1
0.06 0.14 0.66 0.14 1.30287 1
0.06 0.14 0.67 0.13 1.21673 1
0.06 0.14 0.68 0.12 1.27035 1
0.06 0.14 0.69 0.11 1.41706 1
0.06 0.14 0.7 0.1 1.22517 1
0.06 0.14 0.71 0.09 1.58618 1
0.06 0.14 0.72 0.08 1.69403 1
0.06 0.14 0.73 0.07 1.70224 1
0.06 0.14 0.74 0.06 2.04811 1
0.06 0.15 0.05 0.74 3.4956 1
0.06 0.15 0.06 0.73 3.32036 1
0.06 0.15 0.07 0.72 3.32075 1
0.06 0.15 0.08 0.71 3.12315 1
0.06 0.15 0.09 0.7 2.89639 1
0.06 0.15 0.1 0.69 2.85863 1
0.06 0.15 0.11 0.68 2.47743 1
0.06 0.15 0.12 0.67 2.72473 1
0.06 0.15 0.13 0.66 0.58074 1
0.06 0.15 0.14 0.65 2.47122 1
0.06 0.15 0.15 0.64 2.31766 1
0.06 0.15 0.16 0.63 2.25126 1
0.06 0.15 0.17 0.62 2.21549 1
0.06 0.15 0.18 0.61 2.00638 1
0.06 0.15 0.19 0.6 1.82825 1
0.06 0.15 0.2 0.59 2.07098 1
0.06 0.15 0.21 0.58 1.96323 1
0.06 0.15 0.22 0.57 1.24267 1
0.06 0.15 0.23 0.56 1.78792 1
0.06 0.15 0.24 0.55 1.23906 1
0.06 0.15 0.25 0.54 0.607794 1
0.06 0.15 0.26 0.53 0.683313 1
0.06 0.15 0.27 0.52 0.650563 1
0.06 0.15 0.28 0.51 0.673291 1
0.06 0.15 0.29 0.5 0.614803 1
0.06 0.15 0.3 0.49 1.28247 1
0.06 0.15 0.31 0.48 1.54245 1
0.06 0.15 0.32 0.47 1.32213 1
0.06 0.15 0.33 0.46 1.10617 1
0.06 0.15 0.34 0.45 0.676356 1
0.06 0.15 0.35 0.44 1.35859 1
0.06 0.15 0.36 0.43 0.625805 1
0.06 0.15 0.37 0.42 0.580895 1
0.06 0.15 0.38 0.41 0.376817 1
0.06 0.15 0.39 0.4 0.595232 1
0.06 0.15 0.4 0.39 0.458431 1
0.06 0.15 0.41 0.38 0.572129 1
0.06 0.15 0.42 0.37 0.61442 1
0.06 0.15 0.43 0.36 0.674761 1
0.06 0.15 0.44 0.35 0.63486 1
0.06 0.15 0.45 0.34 0.610569 1
0.06 0.15 0.46 0.33 0.630436 1
0.06 0.15 0.47 0.32 0.670574 1
0.06 0.15 0.48 0.31 0.50845 1
0.06 0.15 0.49 0.3 0.591993 1
0.06 0.15 0.5 0.29 0.558161 1
0.06 0.15 0.51 0.28 0.575105 1
0.06 0.15 0.52 0.27 0.628048 1
0.06 0.15 0.53 0.26 0.587995 1
0.06 0.15 0.54 0.25 0.684925 1
0.06 0.15 0.55 0.24 0.66814 1
0.06 0.15 0.56 0.23 0.729037 1
0.06 0.15 0.57 0.22 0.771028 1
0.06 0.15 0.58 0.21 0.554392 1
0.06 0.15 0.59 0.2 0.827036 1
0.06 0.15 0.6 0.19 1.08076 1
0.06 0.15 0.61 0.18 0.756194 1
0.06 0.15 0.62 0.17 0.787517 1
0.06 0.15 0.63 0.16 0.845807 1
0.06 0.15 0.64 0.15 1.00945 1
0.06 0.15 0.65 0.14 0.995751 1
0.06 0.15 0.66 0.13 1.21813 1
0.06 0.15 0.67 0.12 1.2066 1
0.06 0.15 0.68 0.11 1.61376 1
0.06 0.15 0.69 0.1 1.58617 1
0.06 0.15 0.7 0.09 1.62168 1
0.06 0.15 0.71 0.08 1.82502 1
0.06 0.15 0.72 0.07 2.17826 1
0.06 0.15 0.73 0.06 2.00377 1
0.06 0.16 0.05 0.73 3.03078 1
0.06 0.16 0.06 0.72 3.23909 1
0.06 0.16 0.07 0.71 3.00501 1
0.06 0.16 0.08 0.7 2.96148 1
0.06 0.16 0.09 0.69 2.88244 1
0.06 0.16 0.1 0.68 2.9399 1
0.06 0.16 0.11 0.67 2.68457 1
0.06 0.16 0.12 0.66 2.50604 1
0.06 0.16 0.13 0.65 2.46166 1
0.06 0.16 0.14 0.64 2.49436 1
0.06 0.16 0.15 0.63 2.26951 1
0.06 0.16 0.16 0.62 2.45463 1
0.06 0.16 0.17 0.61 2.22173 1
0.06 0.16 0.18 0.6 1.4362 1
0.06 0.16 0.19 0.59 1.37258 1
0.06 0.16 0.2 0.58 1.33611 1
0.06 0.16 0.21 0.57 0.593657 1
0.06 0.16 0.22 0.56 1.92148 1
0.06 0.16 0.23 0.55 1.975 1
0.06 0.16 0.24 0.54 0.425774 1
0.06 0.16 0.25 0.53 1.80789 1
0.06 0.16 0.26 0.52 1.65057 1
0.06 0.16 0.27 0.51 1.63836 1
0.06 0.16 0.28 0.5 0.651808 1
0.06 0.16 0.29 0.49 0.93708 1
0.06 0.16 0.3 0.48 1.27233 1
0.06 0.16 0.31 0.47 0.530713 1
0.06 0.16 0.32 0.46 0.55387 1
0.06 0.16 0.33 0.45 0.642506 1
0.06 0.16 0.34 0.44 0.600164 1
0.06 0.16 0.35 0.43 0.673445 1
0.06 0.16 0.36 0.42 1.20412 1
0.06 0.16 0.37 0.41 1.18892 1
0.06 0.16 0.38 0.4 0.627993 1
0.06 0.16 0.39 0.39 0.617554 1
0.06 0.16 0.4 0.38 0.462847 1
0.06 0.16 0.41 0.37 0.657504 1
0.06 0.16 0.42 0.36 0.451018 1
0.06 0.16 0.43 0.35 0.717152 1
0.06 0.16 0.44 0.34 0.622767 1
0.06 0.16 0.45 0.33 0.749732 1
0.06 0.16 0.46 0.32 0.568852 1
0.06 0.16 0.47 0.31 0.571856 1
0.06 0.16 0.48 0.3 0.60484 1
0.06 0.16 0.49 0.29 0.611111 1
0.06 0.16 0.5 0.28 0.624532 1
0.06 0.16 0.51 0.27 0.60655 1
0.06 0.16 0.52 0.26 0.744177 1
0.06 0.16 0.53 0.25 0.659537 1
0.06 0.16 0.54 0.24 0.857197 1
0.06 0.16 0.55 0.23 0.788001 1
0.06 0.16 0.56 0.22 0.622017 1
0.06 0.16 0.57 0.21 0.828428 1
0.06 0.16 0.58 0.2 0.879091 1
0.06 0.16 0.59 0.19 0.882554 1
0.06 0.16 0.6 0.18 0.965522 1
0.06 0.16 0.61 0.17 1.05468 1
0.06 0.16 0.62 0.16 0.987712 1
0.06 0.16 0.63 0.15 0.995563 1
0.06 0.16 0.64 0.14 1.20606 1
0.06 0.16 0.65 0.13 1.16652 1
0.06 0.16 0.66 0.12 1.09406 1
0.06 0.16 0.67 0.11 1.3892 1
0.06 0.16 0.68 0.1 1.32217 1
0.06 0.16 0.69 0.09 1.43531 1
0.06 0.16 0.7 0.08 1.93867 1
0.06 0.16 0.71 0.07 1.8479 1
0.06 0.16 0.72 0.06 2.10795 1
0.06 0.17 0.05 0.72 3.31703 1
0.06 0.17 0.06 0.71 3.15239 1
0.06 0.17 0.07 0.7 0.531934 1
0.06 0.17 0.08 0.69 2.79026 1
0.06 0.17 0.09 0.68 3.11079 1
0.06 0.17 0.1 0.67 2.98348 1
0.06 0.17 0.11 0.66 2.67305 1
0.06 0.17 0.12 0.65 2.54449 1
0.06 0.17 0.13 0.64 2.44398 1
0.06 0.17 0.14 0.63 2.35892 1
0.06 0.17 0.15 0.62 2.56555 1
0.06 0.17 0.16 0.61 1.96386 1
0.06 0.17 0.17 0.6 0.518524 1
0.06 0.17 0.18 0.59 2.00498 1
0.06 0.17 0.19 0.58 1.95899 1
0.06 0.17 0.2 0.57 0.43208 1
0.06 0.17 0.21 0.56 1.59604 1
0.06 0.17 0.22 0.55 2.01745 1
0.06 0.17 0.23 0.54 1.12638 1
0.06 0.17 0.24 0.53 1.88182 1
0.06 0.17 0.25 0.52 1.1177 1
0.06 0.17 0.26 0.51 1.90001 1
0.06 0.17 0.27 0.5 0.647897 1
0.06 0.17 0.28 0.49 1.63826 1
0.06 0.17 0.29 0.48 0.942267 1
0.06 0.17 0.3 0.47 1.57177 1
0.06 0.17 0.31 0.46 0.581548 1
0.06 0.17 0.32 0.45 1.21227 1
0.06 0.17 0.33 0.44 1.15037 1
0.06 0.17 0.34 0.43 0.621214 1
0.06 0.17 0.35 0.42 0.573979 1
0.06 0.17 0.36 0.41 0.39443 1
0.06 0.17 0.37 0.4 0.612429 1
0.06 0.17 0.38 0.39 0.643108 1
0.06 0.17 0.39 0.38 0.649151 1
0.06 0.17 0.4 0.37 0.395129 1
0.06 0.17 0.41 0.36 0.593344 1
0.06 0.17 0.42 0.35 0.597436 1
0.06 0.17 0.43 0.34 0.480648 1
0.06 0.17 0.44 0.33 0.552 1
0.06 0.17 0.45 0.32 0.670508 1
0.06 0.17 0.46 0.31 0.646368 1
0.06 0.17 0.47 0.3 0.610527 1
0.06 0.17 0.48 0.29 0.594187 1
0.06 0.17 0.49 0.28 0.609156 1
0.06 0.17 0.5 0.27 0.624825 1
0.06 0.17 0.51 0.26 0.677897 1
0.06 0.17 0.52 0.25 0.753012 1
0.06 0.17 0.53 0.24 0.68963 1
0.06 0.17 0.54 0.23 0.745499 1
0.06 0.17 0.55 0.22 0.704046 1
0.06 0.17 0.56 0.21 0.748085 1
0.06 0.17 0.57 0.2 0.882153 1
0.06 0.17 0.58 0.19 0.664018 1
0.06 0.17 0.59 0.18 0.871099 1
0.06 0.17 0.6 0.17 0.993865 1
0.06 0.17 0.61 0.16 0.965177 1
0.06 0.17 0.62 0.15 1.06678 1
0.06 0.17 0.63 0.14 1.23138 1
0.06 0.17 0.64 0.13 1.21405 1
0.06 0.17 0.65 0.12 1.1997 1
0.06 0.17 0.66 0.11 1.37881 1
0.06 0.17 0.67 0.1 1.61835 1
0.06 0.17 0.68 0.09 1.5159 1
0.06 0.17 0.69 0.08 1.67813 1
0.06 0.17 0.7 0.07 2.19259 1
0.06 0.17 0.71 0.06 2.03548 1
0.06 0.18 0.05 0.71 3.12011 1
0.06 0.18 0.06 0.7 2.94416 1
0.06 0.18 0.07 0.69 2.98133 1
0.06 0.18 0.08 0.68 3.07943 1
0.06 0.18 0.09 0.67 2.87039 1
0.06 0.18 0.1 0.66 2.88182 1
0.06 0.18 0.11 0.65 2.61267 1
0.06 0.18 0.12 0.64 2.35339 1
0.06 0.18 0.13 0.63 1.49719 1
0.06 0.18 0.14 0.62 2.47044 1
0.06 0.18 0.15 0.61 2.25997 1
0.06 0.18 0.16 0.6 2.15712 1
0.06 0.18 0.17 0.59 2.40642 1
0.06 0.18 0.18 0.58 1.29493 1
0.06 0.18 0.19 0.57 2.06879 1
0.06 0.18 0.2 0.56 2.16082 1
0.06 0.18 0.21 0.55 2.14705 1
0.06 0.18 0.22 0.54 1.24593 1
0.06 0.18 0.23 0.53 2.01107 1
0.06 0.18 0.24 0.52 1.64521 1
0.06 0.18 0.25 0.51 1.05154 1
0.06 0.18 0.26 0.5 1.19465 1
0.06 0.18 0.27 0.49 1.628 1
0.06 0.18 0.28 0.48 0.521941 1
0.06 0.18 0.29 0.47 0.63094 1
0.06 0.18 0.3 0.46 1.22501 1
0.06 0.18 0.31 0.45 0.570701 1
0.06 0.18 0.32 0.44 0.40612 1
0.06 0.18 0.33 0.43 1.01453 1
0.06 0.18 0.34 0.42 1.61511 1
0.06 0.18 0.35 0.41 0.702129 1
0.06 0.18 0.36 0.4 0.648917 1
0.06 0.18 0.37 0.39 0.585928 1
0.06 0.18 0.38 0.38 0.737412 1
0.06 0.18 0.39 0.37 0.493861 1
0.06 0.18 0.4 0.36 0.551518 1
0.06 0.18 0.41 0.35 0.675693 1
0.06 0.18 0.42 0.34 0.563288 1
0.06 0.18 0.43 0.33 0.611673 1
0.06 0.18 0.44 0.32 0.619356 1
0.06 0.18 0.45 0.31 0.650661 1
0.06 0.18 0.46 0.3 0.687421 1
0.06 0.18 0.47 0.29 0.536177 1
0.06 0.18 0.48 0.28 0.647809 1
0.06 0.18 0.49 0.27 0.612907 1
0.06 0.18 0.5 0.26 0.625383 1
0.06 0.18 0.51 0.25 0.640576 1
0.06 0.18 0.52 0.24 0.621464 1
0.06 0.18 0.53 0.23 0.755659 1
0.06 0.18 0.54 0.22 0.655371 1
0.06 0.18 0.55 0.21 0.7495 1
0.06 0.18 0.56 0.2 0.547801 1
0.06 0.18 0.57 0.19 0.831543 1
0.06 0.18 0.58 0.18 0.868926 1
0.06 0.18 0.59 0.17 0.911488 1
0.06 0.18 0.6 0.16 1.28634 1
0.06 0.18 0.61 0.15 1.07712 1
0.06 0.18 0.62 0.14 1.48499 1
0.06 0.18 0.63 0.13 1.3212 1
0.06 0.18 0.64 0.12 1.48146 1
0.06 0.18 0.65 0.11 1.49806 1
0.06 0.18 0.66 0.1 1.71995 1
0.06 0.18 0.67 0.09 1.71865 1
0.06 0.18 0.68 0.08 1.28507 1
0.06 0.18 0.69 0.07 2.01314 1
0.06 0.18 0.7 0.06 1.75797 1
0.06 0.19 0.05 0.7 3.03512 1
0.06 0.19 0.06 0.69 3.02823 1
0.06 0.19 0.07 0.68 3.03303 1
0.06 0.19 0.08 0.67 2.75453 1
0.06 0.19 0.09 0.66 3.14631 1
0.06 0.19 0.1 0.65 2.69791 1
0.06 0.19 0.11 0.64 0.440579 1
0.06 0.19 0.12 0.63 2.42435 1
0.06 0.19 0.13 0.62 2.31517 1
0.06 0.19 0.14 0.61 2.22956 1
0.06 0.19 0.15 0.6 2.47076 1
0.06 0.19 0.16 0.59 2.30564 1
0.06 0.19 0.17 0.58 2.14846 1
0.06 0.19 0.18 0.57 2.07492 1
0.06 0.19 0.19 0.56 2.20208 1
0.06 0.19 0.2 0.55 1.14013 1
0.06 0.19 0.21 0.54 0.55065 1
0.06 0.19 0.22 0.53 1.88358 1
0.06 0.19 0.23 0.52 1.7822 1
0.06 0.19 0.24 0.51 1.91165 1
0.06 0.19 0.25 0.5 0.451751 1
0.06 0.19 0.26 0.49 0.571994 1
0.06 0.19 0.27 0.48 0.464689 1
0.06 0.19 0.28 0.47 1.58968 1
0.06 0.19 0.29 0.46 1.39977 1
0.06 0.19 0.3 0.45 1.38475 1
0.06 0.19 0.31 0.44 0.592176 1
0.06 0.19 0.32 0.43 1.51527 1
0.06 0.19 0.33 0.42 1.41219 1
0.06 0.19 0.34 0.41 1.44157 1
0.06 0.19 0.35 0.4 1.22321 1
0.06 0.19 0.36 0.39 0.542553 1
0.06 0.19 0.37 0.38 0.628194 1
0.06 0.19 0.38 0.37 0.714925 1
0.06 0.19 0.39 0.36 1.10087 1
0.06 0.19 0.4 0.35 0.579348 1
0.06 0.19 0.41 0.34 0.516314 1
0.06 0.19 0.42 0.33 0.509073 1
0.06 0.19 0.43 0.32 0.541849 1
0.06 0.19 0.44 0.31 0.590054 1
0.06 0.19 0.45 0.3 0.628361 1
0.06 0.19 0.46 0.29 0.686433 1
0.06 0.19 0.47 0.28 1.11189 1
0.06 0.19 0.48 0.27 0.618687 1
0.06 0.19 0.49 0.26 0.634251 1
0.06 0.19 0.5 0.25 0.693768 1
0.06 0.19 0.51 0.24 0.755549 1
0.06 0.19 0.52 0.23 0.717353 1
0.06 0.19 0.53 0.22 0.632472 1
0.06 0.19 0.54 0.21 0.734973 1
0.06 0.19 0.55 0.2 1.04801 1
0.06 0.19 0.56 0.19 0.842066 1
0.06 0.19 0.57 0.18 0.736912 1
0.06 0.19 0.58 0.17 0.925124 1
0.06 0.19 0.59 0.16 1.08946 1
0.06 0.19 0.6 0.15 1.17196 1
0.06 0.19 0.61 0.14 1.01473 1
0.06 0.19 0.62 0.13 1.38041 1
0.06 0.19 0.63 0.12 1.15487 1
0.06 0.19 0.64 0.11 1.60037 1
0.06 0.19 0.65 0.1 1.30874 1
0.06 0.19 0.66 0.09 1.5954 1
0.06 0.19 0.67 0.08 1.88948 1
0.06 0.19 0.68 0.07 1.86529 1
0.06 0.19 0.69 0.06 2.2149 1
0.06 0.2 0.05 0.69 2.69263 1
0.06 0.2 0.06 0.68 3.22143 1
0.06 0.2 0.07 0.67 1.11529 1
0.06 0.2 0.08 0.66 2.83745 1
0.06 0.2 0.09 0.65 2.87965 1
0.06 0.2 0.1 0.64 2.88008 1
0.06 0.2 0.11 0.63 2.57331 1
0.06 0.2 0.12 0.62 2.50296 1
0.06 0.2 0.13 0.61 2.42692 1
0.06 0.2 0.14 0.6 2.22057 1
0.06 0.2 0.15 0.59 2.23812 1
0.06 0.2 0.16 0.58 2.03531 1
0.06 0.2 0.17 0.57 2.03998 1
0.06 0.2 0.18 0.56 2.02422 1
0.06 0.2 0.19 0.55 2.03218 1
0.06 0.2 0.2 0.54 1.9956 1
0.06 0.2 0.21 0.53 2.0451 1
0.06 0.2 0.22 0.52 0.563361 1
0.06 0.2 0.23 0.51 2.01635 1
0.06 0.2 0.24 0.5 1.05365 1
0.06 0.2 0.25 0.49 1.69475 1
0.06 0.2 0.26 0.48 1.6187 1
0.06 0.2 0.27 0.47 1.67777 1
0.06 0.2 0.28 0.46 1.58725 1
0.06 0.2 0.29 0.45 0.592171 1
0.06 0.2 0.3 0.44 1.53351 1
0.06 0.2 0.31 0.43 1.35648 1
0.06 0.2 0.32 0.42 0.516344 1
0.06 0.2 0.33 0.41 1.32623 1
0.06 0.2 0.34 0.4 0.892609 1
0.06 0.2 0.35 0.39 1.27486 1
0.06 0.2 0.36 0.38 1.35683 1
0.06 0.2 0.37 0.37 1.29033 1
0.06 0.2 0.38 0.36 0.47157 1
0.06 0.2 0.39 0.35 1.07927 1
0.06 0.2 0.4 0.34 0.562729 1
0.06 0.2 0.41 0.33 0.624415 1
0.06 0.2 0.42 0.32 0.573265 1
0.06 0.2 0.43 0.31 1.14451 1
0.06 0.2 0.44 0.3 0.628923 1
0.06 0.2 0.45 0.29 0.837438 1
0.06 0.2 0.46 0.28 0.562612 1
0.06 0.2 0.47 0.27 0.617785 1
0.06 0.2 0.48 0.26 0.677584 1
0.06 0.2 0.49 0.25 1.02338 1
0.06 0.2 0.5 0.24 0.649895 1
0.06 0.2 0.51 0.23 0.876314 1
0.06 0.2 0.52 0.22 0.703872 1
0.06 0.2 0.53 0.21 0.79332 1
0.06 0.2 0.54 0.2 1.02406 1
0.06 0.2 0.55 0.19 0.717329 1
0.06 0.2 0.56 0.18 0.99232 1
0.06 0.2 0.57 0.17 0.885936 1
0.06 0.2 0.58 0.16 0.906532 1
0.06 0.2 0.59 0.15 1.36351 1
0.06 0.2 0.6 0.14 1.05908 1
0.06 0.2 0.61 0.13 1.06228 1
0.06 0.2 0.62 0.12 1.53649 1
0.06 0.2 0.63 0.11 1.67262 1
0.06 0.2 0.64 0.1 1.43485 1
0.06 0.2 0.65 0.09 1.84704 1
0.06 0.2 0.66 0.08 1.92317 1
0.06 0.2 0.67 0.07 1.66383 1
0.06 0.2 0.68 0.06 2.0379 1
0.06 0.21 0.05 0.68 3.14062 1
0.06 0.21 0.06 0.67 3.17404 1
0.06 0.21 0.07 0.66 3.01166 1
0.06 0.21 0.08 0.65 3.017 1
0.06 0.21 0.09 0.64 2.76121 1
0.06 0.21 0.1 0.63 1.53161 1
0.06 0.21 0.11 0.62 2.72324 1
0.06 0.21 0.12 0.61 2.52569 1
0.06 0.21 0.13 0.6 2.44245 1
0.06 0.21 0.14 0.59 2.48584 1
0.06 0.21 0.15 0.58 0.456413 1
0.06 0.21 0.16 0.57 2.22844 1
0.06 0.21 0.17 0.56 2.15843 1
0.06 0.21 0.18 0.55 2.21515 1
0.06 0.21 0.19 0.54 1.95537 1
0.06 0.21 0.2 0.53 2.02399 1
0.06 0.21 0.21 0.52 2.04135 1
0.06 0.21 0.22 0.51 1.8692 1
0.06 0.21 0.23 0.5 0.469774 1
0.06 0.21 0.24 0.49 1.7673 1
0.06 0.21 0.25 0.48 1.51765 1
0.06 0.21 0.26 0.47 1.66024 1
0.06 0.21 0.27 0.46 1.82945 1
0.06 0.21 0.28 0.45 1.68657 1
0.06 0.21 0.29 0.44 0.512522 1
0.06 0.21 0.3 0.43 1.4148 1
0.06 0.21 0.31 0.42 0.494062 1
0.06 0.21 0.32 0.41 1.40858 1
0.06 0.21 0.33 0.4 1.11099 1
0.06 0.21 0.34 0.39 0.528237 1
0.06 0.21 0.35 0.38 0.697917 1
0.06 0.21 0.36 0.37 0.611401 1
0.06 0.21 0.37 0.36 0.744748 1
0.06 0.21 0.38 0.35 0.798176 1
0.06 0.21 0.39 0.34 0.655516 1
0.06 0.21 0.4 0.33 0.633256 1
0.06 0.21 0.41 0.32 0.803822 1
0.06 0.21 0.42 0.31 0.7899 1
0.06 0.21 0.43 0.3 0.556273 1
0.06 0.21 0.44 0.29 1.04684 1
0.06 0.21 0.45 0.28 0.736731 1
0.06 0.21 0.46 0.27 0.662314 1
0.06 0.21 0.47 0.26 0.679008 1
0.06 0.21 0.48 0.25 0.764503 1
0.06 0.21 0.49 0.24 0.780777 1
0.06 0.21 0.5 0.23 0.702765 1
0.06 0.21 0.51 0.22 0.709507 1
0.06 0.21 0.52 0.21 0.924628 1
0.06 0.21 0.53 0.2 1.21041 1
0.06 0.21 0.54 0.19 0.868565 1
0.06 0.21 0.55 0.18 0.877733 1
0.06 0.21 0.56 0.17 1.02788 1
0.06 0.21 0.57 0.16 0.992327 1
0.06 0.21 0.58 0.15 1.06258 1
0.06 0.21 0.59 0.14 1.18851 1
0.06 0.21 0.6 0.13 1.32196 1
0.06 0.21 0.61 0.12 1.27408 1
0.06 0.21 0.62 0.11 1.26675 1
0.06 0.21 0.63 0.1 1.33734 1
0.06 0.21 0.64 0.09 1.53565 1
0.06 0.21 0.65 0.08 1.70837 1
0.06 0.21 0.66 0.07 1.71334 1
0.06 0.21 0.67 0.06 2.23358 1
0.06 0.22 0.05 0.67 3.11692 1
0.06 0.22 0.06 0.66 2.72236 1
0.06 0.22 0.07 0.65 2.68888 1
0.06 0.22 0.08 0.64 0.827682 1
0.06 0.22 0.09 0.63 2.72457 1
0.06 0.22 0.1 0.62 2.75566 1
0.06 0.22 0.11 0.61 2.78768 1
0.06 0.22 0.12 0.6 0.553105 1
0.06 0.22 0.13 0.59 2.67765 1
0.06 0.22 0.14 0.58 2.27616 1
0.06 0.22 0.15 0.57 2.48912 1
0.06 0.22 0.16 0.56 1.88043 1
0.06 0.22 0.17 0.55 1.12696 1
0.06 0.22 0.18 0.54 0.501987 1
0.06 0.22 0.19 0.53 1.95653 1
0.06 0.22 0.2 0.52 1.17335 1
0.06 0.22 0.21 0.51 1.93564 1
0.06 0.22 0.22 0.5 0.592181 1
0.06 0.22 0.23 0.49 1.98686 1
0.06 0.22 0.24 0.48 0.651385 1
0.06 0.22 0.25 0.47 0.967978 1
0.06 0.22 0.26 0.46 1.65329 1
0.06 0.22 0.27 0.45 0.803019 1
0.06 0.22 0.28 0.44 1.55787 1
0.06 0.22 0.29 0.43 1.37026 1
0.06 0.22 0.3 0.42 0.585066 1
0.06 0.22 0.31 0.41 0.605468 1
0.06 0.22 0.32 0.4 1.40188 1
0.06 0.22 0.33 0.39 1.39302 1
0.06 0.22 0.34 0.38 0.634265 1
0.06 0.22 0.35 0.37 1.22345 1
0.06 0.22 0.36 0.36 0.616288 1
0.06 0.22 0.37 0.35 0.653092 1
0.06 0.22 0.38 0.34 1.03122 1
0.06 0.22 0.39 0.33 0.626835 1
0.06 0.22 0.4 0.32 0.616471 1
0.06 0.22 0.41 0.31 0.59111 1
0.06 0.22 0.42 0.3 0.598879 1
0.06 0.22 0.43 0.29 0.751778 1
0.06 0.22 0.44 0.28 0.564596 1
0.06 0.22 0.45 0.27 0.766454 1
0.06 0.22 0.46 0.26 0.589908 1
0.06 0.22 0.47 0.25 0.616178 1
0.06 0.22 0.48 0.24 1.05897 1
0.06 0.22 0.49 0.23 1.03381 1
0.06 0.22 0.5 0.22 1.0865 1
0.06 0.22 0.51 0.21 0.87025 1
0.06 0.22 0.52 0.2 0.972435 1
0.06 0.22 0.53 0.19 0.801898 1
0.06 0.22 0.54 0.18 0.632074 1
0.06 0.22 0.55 0.17 0.958923 1
0.06 0.22 0.56 0.16 1.16854 1
0.06 0.22 0.57 0.15 1.09807 1
0.06 0.22 0.58 0.14 1.28956 1
0.06 0.22 0.59 0.13 1.34964 1
0.06 0.22 0.6 0.12 1.37058 1
0.06 0.22 0.61 0.11 1.42343 1
0.06 0.22 0.62 0.1 1.86351 1
0.06 0.22 0.63 0.09 1.54612 1
0.06 0.22 0.64 0.08 1.89571 1
0.06 0.22 0.65 0.07 1.91632 1
0.06 0.22 0.66 0.06 1.94067 1
0.06 0.23 0.05 0.66 0.889427 1
0.06 0.23 0.06 0.65 3.04951 1
0.06 0.23 0.07 0.64 2.75918 1
0.06 0.23 0.08 0.63 2.74676 1
0.06 0.23 0.09 0.62 2.6647 1
0.06 0.23 0.1 0.61 2.58422 1
0.06 0.23 0.11 0.6 2.23029 1
0.06 0.23 0.12 0.59 2.44865 1
0.06 0.23 0.13 0.58 2.47091 1
0.06 0.23 0.14 0.57 2.1999 1
0.06 0.23 0.15 0.56 0.512921 1
0.06 0.23 0.16 0.55 2.10349 1
0.06 0.23 0.17 0.54 0.574123 1
0.06 0.23 0.18 0.53 2.12498 1
0.06 0.23 0.19 0.52 1.9341 1
0.06 0.23 0.2 0.51 0.522845 1
0.06 0.23 0.21 0.5 1.92341 1
0.06 0.23 0.22 0.49 1.77562 1
0.06 0.23 0.23 0.48 1.64665 1
0.06 0.23 0.24 0.47 1.66086 1
0.06 0.23 0.25 0.46 1.70154 1
0.06 0.23 0.26 0.45 1.68175 1
0.06 0.23 0.27 0.44 1.56471 1
0.06 0.23 0.28 0.43 0.675772 1
0.06 0.23 0.29 0.42 0.596895 1
0.06 0.23 0.3 0.41 1.55068 1
0.06 0.23 0.31 0.4 0.573652 1
0.06 0.23 0.32 0.39 1.39438 1
0.06 0.23 0.33 0.38 1.26247 1
0.06 0.23 0.34 0.37 1.23069 1
0.06 0.23 0.35 0.36 1.18038 1
0.06 0.23 0.36 0.35 0.85697 1
0.06 0.23 0.37 0.34 0.527332 1
0.06 0.23 0.38 0.33 0.630616 1
0.06 0.23 0.39 0.32 1.22573 1
0.06 0.23 0.4 0.31 0.750039 1
0.06 0.23 0.41 0.3 0.782709 1
0.06 0.23 0.42 0.29 0.556705 1
0.06 0.23 0.43 0.28 0.619527 1
0.06 0.23 0.44 0.27 0.88582 1
0.06 0.23 0.45 0.26 0.62804 1
0.06 0.23 0.46 0.25 0.630909 1
0.06 0.23 0.47 0.24 0.696337 1
0.06 0.23 0.48 0.23 0.732361 1
0.06 0.23 0.49 0.22 1.00859 1
0.06 0.23 0.5 0.21 0.822209 1
0.06 0.23 0.51 0.2 0.629197 1
0.06 0.23 0.52 0.19 0.777228 1
0.06 0.23 0.53 0.18 1.30462 1
0.06 0.23 0.54 0.17 0.749083 1
0.06 0.23 0.55 0.16 1.1967 1
0.06 0.23 0.56 0.15 1.47041 1
0.06 0.23 0.57 0.14 1.39739 1
0.06 0.23 0.58 0.13 1.48939 1
0.06 0.23 0.59 0.12 1.49332 1
0.06 0.23 0.6 0.11 1.68484 1
0.06 0.23 0.61 0.1 1.52182 1
0.06 0.23 0.62 0.09 1.60356 1
0.06 0.23 0.63 0.08 1.89244 1
0.06 0.23 0.64 0.07 1.87241 1
0.06 0.23 0.65 0.06 1.90939 1
0.06 0.24 0.05 0.65 2.92294 1
0.06 0.24 0.06 0.64 0.542328 1
0.06 0.24 0.07 0.63 0.606126 1
0.06 0.24 0.08 0.62 0.665243 1
0.06 0.24 0.09 0.61 2.58584 1
0.06 0.24 0.1 0.6 2.78353 1
0.06 0.24 0.11 0.59 0.643302 1
0.06 0.24 0.12 0.58 2.70572 1
0.06 0.24 0.13 0.57 2.40888 1
0.06 0.24 0.14 0.56 0.670949 1
0.06 0.24 0.15 0.55 2.10838 1
0.06 0.24 0.16 0.54 2.19926 1
0.06 0.24 0.17 0.53 2.0558 1
0.06 0.24 0.18 0.52 2.09654 1
0.06 0.24 0.19 0.51 1.84247 1
0.06 0.24 0.2 0.5 1.15931 1
0.06 0.24 0.21 0.49 1.98936 1
0.06 0.24 0.22 0.48 1.81564 1
0.06 0.24 0.23 0.47 1.65446 1
0.06 0.24 0.24 0.46 1.64344 1
0.06 0.24 0.25 0.45 1.68006 1
0.06 0.24 0.26 0.44 0.638464 1
0.06 0.24 0.27 0.43 1.06979 1
0.06 0.24 0.28 0.42 1.43867 1
0.06 0.24 0.29 0.41 1.4499 1
0.06 0.24 0.3 0.4 1.25739 1
0.06 0.24 0.31 0.39 1.36641 1
0.06 0.24 0.32 0.38 1.53648 1
0.06 0.24 0.33 0.37 0.505559 1
0.06 0.24 0.34 0.36 0.767473 1
0.06 0.24 0.35 0.35 1.15056 1
0.06 0.24 0.36 0.34 0.773789 1
0.06 0.24 0.37 0.33 0.641424 1
0.06 0.24 0.38 0.32 0.592729 1
0.06 0.24 0.39 0.31 1.13838 1
0.06 0.24 0.4 0.3 0.468954 1
0.06 0.24 0.41 0.29 0.827992 1
0.06 0.24 0.42 0.28 0.687426 1
0.06 0.24 0.43 0.27 0.655415 1
0.06 0.24 0.44 0.26 0.816081 1
0.06 0.24 0.45 0.25 0.65397 1
0.06 0.24 0.46 0.24 0.711155 1
0.06 0.24 0.47 0.23 0.726072 1
0.06 0.24 0.48 0.22 0.869675 1
0.06 0.24 0.49 0.21 1.00982 1
0.06 0.24 0.5 0.2 0.724917 1
0.06 0.24 0.51 0.19 1.037 1
0.06 0.24 0.52 0.18 1.10935 1
0.06 0.24 0.53 0.17 0.962956 1
0.06 0.24 0.54 0.16 0.985459 1
0.06 0.24 0.55 0.15 1.03382 1
0.06 0.24 0.56 0.14 0.999661 1
0.06 0.24 0.57 0.13 1.06959 1
0.06 0.24 0.58 0.12 1.30331 1
0.06 0.24 0.59 0.11 1.60776 1
0.06 0.24 0.6 0.1 1.55205 1
0.06 0.24 0.61 0.09 1.61223 1
0.06 0.24 0.62 0.08 1.54983 1
0.06 0.24 0.63 0.07 2.10092 1
0.06 0.24 0.64 0.06 2.12398 1
0.06 0.25 0.05 0.64 2.64424 1
0.06 0.25 0.06 0.63 2.75127 1
0.06 0.25 0.07 0.62 2.68086 1
0.06 0.25 0.08 0.61 2.68446 1
0.06 0.25 0.09 0.6 2.74482 1
0.06 0.25 0.1 0.59 2.43876 1
0.06 0.25 0.11 0.58 2.46656 1
0.06 0.25 0.12 0.57 2.39962 1
0.06 0.25 0.13 0.56 2.40451 1
0.06 0.25 0.14 0.55 2.32963 1
0.06 0.25 0.15 0.54 2.2195 1
0.06 0.25 0.16 0.53 2.19332 1
0.06 0.25 0.17 0.52 2.052 1
0.06 0.25 0.18 0.51 2.0731 1
0.06 0.25 0.19 0.5 2.01788 1
0.06 0.25 0.2 0.49 1.92267 1
0.06 0.25 0.21 0.48 0.776973 1
0.06 0.25 0.22 0.47 1.79394 1
0.06 0.25 0.23 0.46 1.77678 1
0.06 0.25 0.24 0.45 1.82973 1
0.06 0.25 0.25 0.44 1.66459 1
0.06 0.25 0.26 0.43 1.52437 1
0.06 0.25 0.27 0.42 1.39283 1
0.06 0.25 0.28 0.41 0.607388 1
0.06 0.25 0.29 0.4 1.35334 1
0.06 0.25 0.3 0.39 1.34966 1
0.06 0.25 0.31 0.38 1.27496 1
0.06 0.25 0.32 0.37 1.38629 1
0.06 0.25 0.33 0.36 1.31044 1
0.06 0.25 0.34 0.35 0.74624 1
0.06 0.25 0.35 0.34 0.700201 1
0.06 0.25 0.36 0.33 0.521211 1
0.06 0.25 0.37 0.32 0.630402 1
0.06 0.25 0.38 0.31 0.550502 1
0.06 0.25 0.39 0.3 0.710908 1
0.06 0.25 0.4 0.29 0.760316 1
0.06 0.25 0.41 0.28 0.786782 1
0.06 0.25 0.42 0.27 0.544344 1
0.06 0.25 0.43 0.26 0.773841 1
0.06 0.25 0.44 0.25 0.752891 1
0.06 0.25 0.45 0.24 0.819209 1
0.06 0.25 0.46 0.23 0.973157 1
0.06 0.25 0.47 0.22 0.572681 1
0.06 0.25 0.48 0.21 1.00986 1
0.06 0.25 0.49 0.2 0.703874 1
0.06 0.25 0.5 0.19 1.18014 1
0.06 0.25 0.51 0.18 0.915479 1
0.06 0.25 0.52 0.17 0.902606 1
0.06 0.25 0.53 0.16 0.991689 1
0.06 0.25 0.54 0.15 1.03861 1
0.06 0.25 0.55 0.14 1.26895 1
0.06 0.25 0.56 0.13 1.6183 1
0.06 0.25 0.57 0.12 1.78589 1
0.06 0.25 0.58 0.11 1.48164 1
0.06 0.25 0.59 0.1 1.36295 1
0.06 0.25 0.6 0.09 1.73126 1
0.06 0.25 0.61 0.08 1.66307 1
0.06 0.25 0.62 0.07 1.8898 1
0.06 0.25 0.63 0.06 2.43297 1
0.06 0.26 0.05 0.63 0.862854 1
0.06 0.26 0.06 0.62 2.89476 1
0.06 0.26 0.07 0.61 2.665 1
0.06 0.26 0.08 0.6 2.61196 1
0.06 0.26 0.09 0.59 2.4423 1
0.06 0.26 0.1 0.58 0.65752 1
0.06 0.26 0.11 0.57 2.49537 1
0.06 0.26 0.12 0.56 2.44275 1
0.06 0.26 0.13 0.55 2.44305 1
0.06 0.26 0.14 0.54 2.16131 1
0.06 0.26 0.15 0.53 2.18871 1
0.06 0.26 0.16 0.52 2.10638 1
0.06 0.26 0.17 0.51 2.05433 1
0.06 0.26 0.18 0.5 2.12554 1
0.06 0.26 0.19 0.49 1.8769 1
0.06 0.26 0.2 0.48 1.98479 1
0.06 0.26 0.21 0.47 1.71922 1
0.06 0.26 0.22 0.46 1.66918 1
0.06 0.26 0.23 0.45 1.82318 1
0.06 0.26 0.24 0.44 1.46438 1
0.06 0.26 0.25 0.43 0.656324 1
0.06 0.26 0.26 0.42 0.744355 1
0.06 0.26 0.27 0.41 1.56195 1
0.06 0.26 0.28 0.4 1.376 1
0.06 0.26 0.29 0.39 0.649318 1
0.06 0.26 0.3 0.38 1.55729 1
0.06 0.26 0.31 0.37 1.36653 1
0.06 0.26 0.32 0.36 1.4372 1
0.06 0.26 0.33 0.35 0.584175 1
0.06 0.26 0.34 0.34 0.597241 1
0.06 0.26 0.35 0.33 1.16664 1
0.06 0.26 0.36 0.32 0.727211 1
0.06 0.26 0.37 0.31 0.711201 1
0.06 0.26 0.38 0.3 0.840898 1
0.06 0.26 0.39 0.29 0.754628 1
0.06 0.26 0.4 0.28 0.776665 1
0.06 0.26 0.41 0.27 0.616554 1
0.06 0.26 0.42 0.26 0.637512 1
0.06 0.26 0.43 0.25 0.909472 1
0.06 0.26 0.44 0.24 0.886368 1
0.06 0.26 0.45 0.23 1.03612 1
0.06 0.26 0.46 0.22 0.867971 1
0.06 0.26 0.47 0.21 0.687776 1
0.06 0.26 0.48 0.2 0.827836 1
0.06 0.26 0.49 0.19 0.635544 1
0.06 0.26 0.5 0.18 0.771644 1
0.06 0.26 0.51 0.17 0.885817 1
0.06 0.26 0.52 0.16 0.999275 1
0.06 0.26 0.53 0.15 1.45003 1
0.06 0.26 0.54 0.14 1.17297 1
0.06 0.26 0.55 0.13 1.17104 1
0.06 0.26 0.56 0.12 1.23329 1
0.06 0.26 0.57 0.11 1.32361 1
0.06 0.26 0.58 0.1 1.42356 1
0.06 0.26 0.59 0.09 1.54501 1
0.06 0.26 0.6 0.08 1.8371 1
0.06 0.26 0.61 0.07 1.71952 1
0.06 0.26 0.62 0.06 1.78006 1
0.06 0.27 0.05 0.62 2.63595 1
0.06 0.27 0.06 0.61 2.85957 1
0.06 0.27 0.07 0.6 2.77462 1
0.06 0.27 0.08 0.59 2.57092 1
0.06 0.27 0.09 0.58 2.74978 1
0.06 0.27 0.1 0.57 2.48814 1
0.06 0.27 0.11 0.56 2.5104 1
0.06 0.27 0.12 0.55 2.50588 1
0.06 0.27 0.13 0.54 2.36481 1
0.06 0.27 0.14 0.53 2.02835 1
0.06 0.27 0.15 0.52 2.19921 1
0.06 0.27 0.16 0.51 2.03748 1
0.06 0.27 0.17 0.5 2.08515 1
0.06 0.27 0.18 0.49 1.95071 1
0.06 0.27 0.19 0.48 1.97767 1
0.06 0.27 0.2 0.47 1.68606 1
0.06 0.27 0.21 0.46 1.82425 1
0.06 0.27 0.22 0.45 1.94437 1
0.06 0.27 0.23 0.44 0.553406 1
0.06 0.27 0.24 0.43 1.6577 1
0.06 0.27 0.25 0.42 0.729218 1
0.06 0.27 0.26 0.41 1.71053 1
0.06 0.27 0.27 0.4 1.70051 1
0.06 0.27 0.28 0.39 1.50899 1
0.06 0.27 0.29 0.38 1.24618 1
0.06 0.27 0.3 0.37 0.513495 1
0.06 0.27 0.31 0.36 1.30928 1
0.06 0.27 0.32 0.35 1.25467 1
0.06 0.27 0.33 0.34 1.28612 1
0.06 0.27 0.34 0.33 0.714498 1
0.06 0.27 0.35 0.32 1.20441 1
0.06 0.27 0.36 0.31 0.653716 1
0.06 0.27 0.37 0.3 0.807974 1
0.06 0.27 0.38 0.29 0.536136 1
0.06 0.27 0.39 0.28 0.804388 1
0.06 0.27 0.4 0.27 1.1804 1
0.06 0.27 0.41 0.26 0.736292 1
0.06 0.27 0.42 0.25 0.849407 1
0.06 0.27 0.43 0.24 0.622091 1
0.06 0.27 0.44 0.23 0.6098 1
0.06 0.27 0.45 0.22 0.696084 1
0.06 0.27 0.46 0.21 0.971837 1
0.06 0.27 0.47 0.2 0.871689 1
0.06 0.27 0.48 0.19 0.911877 1
0.06 0.27 0.49 0.18 1.00796 1
0.06 0.27 0.5 0.17 1.1229 1
0.06 0.27 0.51 0.16 1.06457 1
0.06 0.27 0.52 0.15 1.28969 1
0.06 0.27 0.53 0.14 1.20772 1
0.06 0.27 0.54 0.13 1.20183 1
0.06 0.27 0.55 0.12 1.40019 1
0.06 0.27 0.56 0.11 1.22818 1
0.06 0.27 0.57 0.1 1.75928 1
0.06 0.27 0.58 0.09 1.81181 1
0.06 0.27 0.59 0.08 1.86545 1
0.06 0.27 0.6 0.07 1.6647 1
0.06 0.27 0.61 0.06 1.92203 1
0.06 0.28 0.05 0.61 2.89446 1
0.06 0.28 0.06 0.6 0.856521 1
0.06 0.28 0.07 0.59 2.47625 1
0.06 0.28 0.08 0.58 0.60331 1
0.06 0.28 0.09 0.57 2.51564 1
0.06 0.28 0.1 0.56 0.699781 1
0.06 0.28 0.11 0.55 2.54623 1
0.06 0.28 0.12 0.54 2.38475 1
0.06 0.28 0.13 0.53 2.20453 1
0.06 0.28 0.14 0.52 2.14377 1
0.06 0.28 0.15 0.51 1.9823 1
0.06 0.28 0.16 0.5 2.037 1
0.06 0.28 0.17 0.49 2.14225 1
0.06 0.28 0.18 0.48 1.84718 1
0.06 0.28 0.19 0.47 1.99148 1
0.06 0.28 0.2 0.46 0.836233 1
0.06 0.28 0.21 0.45 0.449095 1
0.06 0.28 0.22 0.44 1.83649 1
0.06 0.28 0.23 0.43 1.5222 1
0.06 0.28 0.24 0.42 0.530195 1
0.06 0.28 0.25 0.41 0.664679 1
0.06 0.28 0.26 0.4 0.537137 1
0.06 0.28 0.27 0.39 1.52976 1
0.06 0.28 0.28 0.38 1.40177 1
0.06 0.28 0.29 0.37 1.35209 1
0.06 0.28 0.3 0.36 1.29517 1
0.06 0.28 0.31 0.35 0.647234 1
0.06 0.28 0.32 0.34 1.44669 1
0.06 0.28 0.33 0.33 0.572652 1
0.06 0.28 0.34 0.32 1.22421 1
0.06 0.28 0.35 0.31 0.564928 1
0.06 0.28 0.36 0.3 1.15283 1
0.06 0.28 0.37 0.29 1.29274 1
0.06 0.28 0.38 0.28 1.17845 1
0.06 0.28 0.39 0.27 1.17189 1
0.06 0.28 0.4 0.26 0.993395 1
0.06 0.28 0.41 0.25 0.610367 1
0.06 0.28 0.42 0.24 0.734073 1
0.06 0.28 0.43 0.23 0.782281 1
0.06 0.28 0.44 0.22 0.637842 1
0.06 0.28 0.45 0.21 0.857606 1
0.06 0.28 0.46 0.2 1.01128 1
0.06 0.28 0.47 0.19 1.16779 1
0.06 0.28 0.48 0.18 0.882007 1
0.06 0.28 0.49 0.17 1.05857 1
0.06 0.28 0.5 0.16 1.38247 1
0.06 0.28 0.51 0.15 1.19422 1
0.06 0.28 0.52 0.14 1.02735 1
0.06 0.28 0.53 0.13 1.27824 1
0.06 0.28 0.54 0.12 1.25244 1
0.06 0.28 0.55 0.11 1.41289 1
0.06 0.28 0.56 0.1 1.26528 1
0.06 0.28 0.57 0.09 1.44085 1
0.06 0.28 0.58 0.08 1.90407 1
0.06 0.28 0.59 0.07 1.81872 1
0.06 0.28 0.6 0.06 1.70125 1
0.06 0.29 0.05 0.6 0.742598 1
0.06 0.29 0.06 0.59 2.59022 1
0.06 0.29 0.07 0.58 2.55497 1
0.06 0.29 0.08 0.57 0.566812 1
0.06 0.29 0.09 0.56 2.50332 1
0.06 0.29 0.1 0.55 2.4499 1
0.06 0.29 0.11 0.54 2.48231 1
0.06 0.29 0.12 0.53 2.38923 1
0.06 0.29 0.13 0.52 2.24796 1
0.06 0.29 0.14 0.51 2.07389 1
0.06 0.29 0.15 0.5 2.13372 1
0.06 0.29 0.16 0.49 2.06676 1
0.06 0.29 0.17 0.48 2.07455 1
0.06 0.29 0.18 0.47 0.577937 1
0.06 0.29 0.19 0.46 0.596244 1
0.06 0.29 0.2 0.45 1.70324 1
0.06 0.29 0.21 0.44 1.75418 1
0.06 0.29 0.22 0.43 1.76477 1
0.06 0.29 0.23 0.42 0.506463 1
0.06 0.29 0.24 0.41 0.712023 1
0.06 0.29 0.25 0.4 0.530563 1
0.06 0.29 0.26 0.39 1.41966 1
0.06 0.29 0.27 0.38 0.59431 1
0.06 0.29 0.28 0.37 1.53248 1
0.06 0.29 0.29 0.36 1.61848 1
0.06 0.29 0.3 0.35 1.11628 1
0.06 0.29 0.31 0.34 1.25472 1
0.06 0.29 0.32 0.33 0.970204 1
0.06 0.29 0.33 0.32 1.18024 1
0.06 0.29 0.34 0.31 1.18046 1
0.06 0.29 0.35 0.3 0.771423 1
0.06 0.29 0.36 0.29 0.70844 1
0.06 0.29 0.37 0.28 0.736989 1
0.06 0.29 0.38 0.27 1.15268 1
0.06 0.29 0.39 0.26 1.08928 1
0.06 0.29 0.4 0.25 0.749666 1
0.06 0.29 0.41 0.24 0.860274 1
0.06 0.29 0.42 0.23 1.05259 1
0.06 0.29 0.43 0.22 0.60876 1
0.06 0.29 0.44 0.21 1.02342 1
0.06 0.29 0.45 0.2 1.44362 1
0.06 0.29 0.46 0.19 0.931238 1
0.06 0.29 0.47 0.18 1.42468 1
0.06 0.29 0.48 0.17 1.45637 1
0.06 0.29 0.49 0.16 1.1295 1
0.06 0.29 0.5 0.15 0.985719 1
0.06 0.29 0.51 0.14 1.64857 1
0.06 0.29 0.52 0.13 1.2996 1
0.06 0.29 0.53 0.12 1.71857 1
0.06 0.29 0.54 0.11 1.3996 1
0.06 0.29 0.55 0.1 1.40354 1
0.06 0.29 0.56 0.09 1.45586 1
0.06 0.29 0.57 0.08 1.50734 1
0.06 0.29 0.58 0.07 2.04968 1
0.06 0.29 0.59 0.06 1.64322 1
0.06 0.3 0.05 0.59 2.39639 1
0.06 0.3 0.06 0.58 0.588777 1
0.06 0.3 0.07 0.57 2.44164 1
0.06 0.3 0.08 0.56 2.54103 1
0.06 0.3 0.09 0.55 2.61953 1
0.06 0.3 0.1 0.54 0.712205 1
0.06 0.3 0.11 0.53 2.39483 1
0.06 0.3 0.12 0.52 0.597279 1
0.06 0.3 0.13 0.51 0.638119 1
0.06 0.3 0.14 0.5 2.1791 1
0.06 0.3 0.15 0.49 2.11553 1
0.06 0.3 0.16 0.48 2.19073 1
0.06 0.3 0.17 0.47 1.92701 1
0.06 0.3 0.18 0.46 1.88251 1
0.06 0.3 0.19 0.45 0.556979 1
0.06 0.3 0.2 0.44 1.86651 1
0.06 0.3 0.21 0.43 0.55255 1
0.06 0.3 0.22 0.42 1.76971 1
0.06 0.3 0.23 0.41 0.536922 1
0.06 0.3 0.24 0.4 1.52365 1
0.06 0.3 0.25 0.39 1.69564 1
0.06 0.3 0.26 0.38 1.44801 1
0.06 0.3 0.27 0.37 1.38039 1
0.06 0.3 0.28 0.36 1.39677 1
0.06 0.3 0.29 0.35 0.542004 1
0.06 0.3 0.3 0.34 0.651588 1
0.06 0.3 0.31 0.33 1.23195 1
0.06 0.3 0.32 0.32 0.578561 1
0.06 0.3 0.33 0.31 1.17078 1
0.06 0.3 0.34 0.3 1.10063 1
0.06 0.3 0.35 0.29 1.19074 1
0.06 0.3 0.36 0.28 0.953036 1
0.06 0.3 0.37 0.27 1.13129 1
0.06 0.3 0.38 0.26 1.25916 1
0.06 0.3 0.39 0.25 0.975843 1
0.06 0.3 0.4 0.24 0.638388 1
0.06 0.3 0.41 0.23 1.31201 1
0.06 0.3 0.42 0.22 0.673838 1
0.06 0.3 0.43 0.21 1.16435 1
0.06 0.3 0.44 0.2 0.790636 1
0.06 0.3 0.45 0.19 0.657469 1
0.06 0.3 0.46 0.18 0.966508 1
0.06 0.3 0.47 0.17 1.07267 1
0.06 0.3 0.48 0.16 0.948998 1
0.06 0.3 0.49 0.15 1.21779 1
0.06 0.3 0.5 0.14 1.43636 1
0.06 0.3 0.51 0.13 1.34308 1
0.06 0.3 0.52 0.12 1.30231 1
0.06 0.3 0.53 0.11 1.28324 1
0.06 0.3 0.54 0.1 1.68382 1
0.06 0.3 0.55 0.09 1.61188 1
0.06 0.3 0.56 0.08 1.698 1
0.06 0.3 0.57 0.07 1.64485 1
0.06 0.3 0.58 0.06 1.71777 1
0.06 0.31 0.05 0.58 2.57699 1
0.06 0.31 0.06 0.57 2.84276 1
0.06 0.31 0.07 0.56 0.634368 1
0.06 0.31 0.08 0.55 2.52976 1
0.06 0.31 0.09 0.54 2.46599 1
0.06 0.31 0.1 0.53 1.97127 1
0.06 0.31 0.11 0.52 2.27562 1
0.06 0.31 0.12 0.51 2.28377 1
0.06 0.31 0.13 0.5 0.575044 1
0.06 0.31 0.14 0.49 2.15681 1
0.06 0.31 0.15 0.48 2.06985 1
0.06 0.31 0.16 0.47 2.1349 1
0.06 0.31 0.17 0.46 1.84591 1
0.06 0.31 0.18 0.45 1.95794 1
0.06 0.31 0.19 0.44 1.92438 1
0.06 0.31 0.2 0.43 1.98657 1
0.06 0.31 0.21 0.42 1.73934 1
0.06 0.31 0.22 0.41 1.66324 1
0.06 0.31 0.23 0.4 1.52666 1
0.06 0.31 0.24 0.39 1.4337 1
0.06 0.31 0.25 0.38 0.521781 1
0.06 0.31 0.26 0.37 1.55492 1
0.06 0.31 0.27 0.36 1.27437 1
0.06 0.31 0.28 0.35 1.26087 1
0.06 0.31 0.29 0.34 1.25078 1
0.06 0.31 0.3 0.33 1.15368 1
0.06 0.31 0.31 0.32 0.539943 1
0.06 0.31 0.32 0.31 1.11388 1
0.06 0.31 0.33 0.3 0.56218 1
0.06 0.31 0.34 0.29 1.13306 1
0.06 0.31 0.35 0.28 1.13667 1
0.06 0.31 0.36 0.27 1.14288 1
0.06 0.31 0.37 0.26 1.13473 1
0.06 0.31 0.38 0.25 0.922853 1
0.06 0.31 0.39 0.24 0.626579 1
0.06 0.31 0.4 0.23 0.686451 1
0.06 0.31 0.41 0.22 0.8605 1
0.06 0.31 0.42 0.21 1.18 1
0.06 0.31 0.43 0.2 0.709687 1
0.06 0.31 0.44 0.19 1.15458 1
0.06 0.31 0.45 0.18 0.923287 1
0.06 0.31 0.46 0.17 1.04585 1
0.06 0.31 0.47 0.16 0.905068 1
0.06 0.31 0.48 0.15 1.63317 1
0.06 0.31 0.49 0.14 1.12385 1
0.06 0.31 0.5 0.13 1.20809 1
0.06 0.31 0.51 0.12 1.45167 1
0.06 0.31 0.52 0.11 1.50867 1
0.06 0.31 0.53 0.1 1.49898 1
0.06 0.31 0.54 0.09 2.03415 1
0.06 0.31 0.55 0.08 1.63765 1
0.06 0.31 0.56 0.07 1.77349 1
0.06 0.31 0.57 0.06 1.91479 1
0.06 0.32 0.05 0.57 2.49629 1
0.06 0.32 0.06 0.56 2.51507 1
0.06 0.32 0.07 0.55 0.778279 1
0.06 0.32 0.08 0.54 0.642627 1
0.06 0.32 0.09 0.53 2.28602 1
0.06 0.32 0.1 0.52 2.25304 1
0.06 0.32 0.11 0.51 2.29536 1
0.06 0.32 0.12 0.5 2.25604 1
0.06 0.32 0.13 0.49 2.06578 1
0.06 0.32 0.14 0.48 2.31871 1
0.06 0.32 0.15 0.47 2.12592 1
0.06 0.32 0.16 0.46 1.89361 1
0.06 0.32 0.17 0.45 1.94441 1
0.06 0.32 0.18 0.44 1.94592 1
0.06 0.32 0.19 0.43 1.76274 1
0.06 0.32 0.2 0.42 1.75739 1
0.06 0.32 0.21 0.41 1.63331 1
0.06 0.32 0.22 0.4 1.68718 1
0.06 0.32 0.23 0.39 1.52059 1
0.06 0.32 0.24 0.38 1.63749 1
0.06 0.32 0.25 0.37 1.51333 1
0.06 0.32 0.26 0.36 0.646907 1
0.06 0.32 0.27 0.35 0.705118 1
0.06 0.32 0.28 0.34 1.28179 1
0.06 0.32 0.29 0.33 1.39539 1
0.06 0.32 0.3 0.32 0.661024 1
0.06 0.32 0.31 0.31 1.34574 1
0.06 0.32 0.32 0.3 1.26625 1
0.06 0.32 0.33 0.29 1.18465 1
0.06 0.32 0.34 0.28 1.00876 1
0.06 0.32 0.35 0.27 0.890369 1
0.06 0.32 0.36 0.26 1.25439 1
0.06 0.32 0.37 0.25 1.14548 1
0.06 0.32 0.38 0.24 0.743697 1
0.06 0.32 0.39 0.23 1.1942 1
0.06 0.32 0.4 0.22 1.03628 1
0.06 0.32 0.41 0.21 0.966083 1
0.06 0.32 0.42 0.2 0.682943 1
0.06 0.32 0.43 0.19 0.958931 1
0.06 0.32 0.44 0.18 1.12981 1
0.06 0.32 0.45 0.17 1.46645 1
0.06 0.32 0.46 0.16 1.18236 1
0.06 0.32 0.47 0.15 1.55834 1
0.06 0.32 0.48 0.14 1.03514 1
0.06 0.32 0.49 0.13 1.31045 1
0.06 0.32 0.5 0.12 1.15718 1
0.06 0.32 0.51 0.11 1.35044 1
0.06 0.32 0.52 0.1 1.42787 1
0.06 0.32 0.53 0.09 1.50204 1
0.06 0.32 0.54 0.08 1.51672 1
0.06 0.32 0.55 0.07 1.65505 1
0.06 0.32 0.56 0.06 2.44738 1
0.06 0.33 0.05 0.56 0.669885 1
0.06 0.33 0.06 0.55 0.696812 1
0.06 0.33 0.07 0.54 2.52541 1
0.06 0.33 0.08 0.53 2.65619 1
0.06 0.33 0.09 0.52 2.40275 1
0.06 0.33 0.1 0.51 2.32769 1
0.06 0.33 0.11 0.5 2.21343 1
0.06 0.33 0.12 0.49 2.06786 1
0.06 0.33 0.13 0.48 0.586262 1
0.06 0.33 0.14 0.47 2.05063 1
0.06 0.33 0.15 0.46 2.16775 1
0.06 0.33 0.16 0.45 2.00208 1
0.06 0.33 0.17 0.44 1.97381 1
0.06 0.33 0.18 0.43 0.606755 1
0.06 0.33 0.19 0.42 1.87372 1
0.06 0.33 0.2 0.41 1.59481 1
0.06 0.33 0.21 0.4 0.959655 1
0.06 0.33 0.22 0.39 1.53215 1
0.06 0.33 0.23 0.38 1.46167 1
0.06 0.33 0.24 0.37 0.94028 1
0.06 0.33 0.25 0.36 1.4093 1
0.06 0.33 0.26 0.35 0.761045 1
0.06 0.33 0.27 0.34 0.616805 1
0.06 0.33 0.28 0.33 1.3227 1
0.06 0.33 0.29 0.32 0.704951 1
0.06 0.33 0.3 0.31 1.2584 1
0.06 0.33 0.31 0.3 1.23179 1
0.06 0.33 0.32 0.29 1.14152 1
0.06 0.33 0.33 0.28 0.964596 1
0.06 0.33 0.34 0.27 0.728341 1
0.06 0.33 0.35 0.26 0.919206 1
0.06 0.33 0.36 0.25 1.15447 1
0.06 0.33 0.37 0.24 0.966164 1
0.06 0.33 0.38 0.23 0.995979 1
0.06 0.33 0.39 0.22 1.06537 1
0.06 0.33 0.4 0.21 1.03796 1
0.06 0.33 0.41 0.2 1.21561 1
0.06 0.33 0.42 0.19 1.17047 1
0.06 0.33 0.43 0.18 1.01759 1
0.06 0.33 0.44 0.17 0.98342 1
0.06 0.33 0.45 0.16 1.48403 1
0.06 0.33 0.46 0.15 1.14092 1
0.06 0.33 0.47 0.14 1.21472 1
0.06 0.33 0.48 0.13 1.67637 1
0.06 0.33 0.49 0.12 1.28771 1
0.06 0.33 0.5 0.11 1.25652 1
0.06 0.33 0.51 0.1 1.1014 1
0.06 0.33 0.52 0.09 1.58634 1
0.06 0.33 0.53 0.08 1.53553 1
0.06 0.33 0.54 0.07 2.30558 1
0.06 0.33 0.55 0.06 2.01275 1
0.06 0.34 0.05 0.55 0.772208 1
0.06 0.34 0.06 0.54 2.6932 1
0.06 0.34 0.07 0.53 0.661625 1
0.06 0.34 0.08 0.52 2.44434 1
0.06 0.34 0.09 0.51 2.43555 1
0.06 0.34 0.1 0.5 0.702305 1
0.06 0.34 0.11 0.49 0.592687 1
0.06 0.34 0.12 0.48 2.41764 1
0.06 0.34 0.13 0.47 1.92425 1
0.06 0.34 0.14 0.46 2.11653 1
0.06 0.34 0.15 0.45 2.05303 1
0.06 0.34 0.16 0.44 0.611765 1
0.06 0.34 0.17 0.43 1.72905 1
0.06 0.34 0.18 0.42 1.74763 1
0.06 0.34 0.19 0.41 1.67121 1
0.06 0.34 0.2 0.4 0.839937 1
0.06 0.34 0.21 0.39 1.72977 1
0.06 0.34 0.22 0.38 0.943795 1
0.06 0.34 0.23 0.37 1.61118 1
0.06 0.34 0.24 0.36 1.51648 1
0.06 0.34 0.25 0.35 0.501631 1
0.06 0.34 0.26 0.34 0.788501 1
0.06 0.34 0.27 0.33 0.545941 1
0.06 0.34 0.28 0.32 0.606125 1
0.06 0.34 0.29 0.31 0.770426 1
0.06 0.34 0.3 0.3 0.748864 1
0.06 0.34 0.31 0.29 1.11809 1
0.06 0.34 0.32 0.28 0.907993 1
0.06 0.34 0.33 0.27 0.639866 1
0.06 0.34 0.34 0.26 0.586945 1
0.06 0.34 0.35 0.25 0.628124 1
0.06 0.34 0.36 0.24 0.845915 1
0.06 0.34 0.37 0.23 0.710886 1
0.06 0.34 0.38 0.22 0.984794 1
0.06 0.34 0.39 0.21 0.716685 1
0.06 0.34 0.4 0.2 1.16267 1
0.06 0.34 0.41 0.19 1.41794 1
0.06 0.34 0.42 0.18 0.868251 1
0.06 0.34 0.43 0.17 0.828166 1
0.06 0.34 0.44 0.16 1.05586 1
0.06 0.34 0.45 0.15 1.14309 1
0.06 0.34 0.46 0.14 1.44593 1
0.06 0.34 0.47 0.13 1.03429 1
0.06 0.34 0.48 0.12 1.38202 1
0.06 0.34 0.49 0.11 1.81261 1
0.06 0.34 0.5 0.1 1.0809 1
0.06 0.34 0.51 0.09 1.97111 1
0.06 0.34 0.52 0.08 1.34893 1
0.06 0.34 0.53 0.07 1.64555 1
0.06 0.34 0.54 0.06 2.33646 1
0.06 0.35 0.05 0.54 2.65752 1
0.06 0.35 0.06 0.53 2.6248 1
0.06 0.35 0.07 0.52 2.2502 1
0.06 0.35 0.08 0.51 2.46206 1
0.06 0.35 0.09 0.5 0.568463 1
0.06 0.35 0.1 0.49 2.15143 1
0.06 0.35 0.11 0.48 2.25678 1
0.06 0.35 0.12 0.47 2.05401 1
0.06 0.35 0.13 0.46 1.99961 1
0.06 0.35 0.14 0.45 0.669864 1
0.06 0.35 0.15 0.44 2.17176 1
0.06 0.35 0.16 0.43 0.927647 1
0.06 0.35 0.17 0.42 1.8979 1
0.06 0.35 0.18 0.41 0.609924 1
0.06 0.35 0.19 0.4 0.484486 1
0.06 0.35 0.2 0.39 1.76423 1
0.06 0.35 0.21 0.38 0.686238 1
0.06 0.35 0.22 0.37 1.47791 1
0.06 0.35 0.23 0.36 1.51575 1
0.06 0.35 0.24 0.35 0.482865 1
0.06 0.35 0.25 0.34 1.46458 1
0.06 0.35 0.26 0.33 0.588486 1
0.06 0.35 0.27 0.32 0.673986 1
0.06 0.35 0.28 0.31 1.14521 1
0.06 0.35 0.29 0.3 0.875449 1
0.06 0.35 0.3 0.29 0.796625 1
0.06 0.35 0.31 0.28 0.598064 1
0.06 0.35 0.32 0.27 0.654264 1
0.06 0.35 0.33 0.26 1.04991 1
0.06 0.35 0.34 0.25 0.8695 1
0.06 0.35 0.35 0.24 1.14614 1
0.06 0.35 0.36 0.23 1.00266 1
0.06 0.35 0.37 0.22 0.680612 1
0.06 0.35 0.38 0.21 0.651987 1
0.06 0.35 0.39 0.2 1.08595 1
0.06 0.35 0.4 0.19 1.40956 1
0.06 0.35 0.41 0.18 1.02986 1
0.06 0.35 0.42 0.17 1.36055 1
0.06 0.35 0.43 0.16 0.961092 1
0.06 0.35 0.44 0.15 1.13679 1
0.06 0.35 0.45 0.14 1.01985 1
0.06 0.35 0.46 0.13 1.6662 1
0.06 0.35 0.47 0.12 1.29494 1
0.06 0.35 0.48 0.11 1.29031 1
0.06 0.35 0.49 0.1 1.38506 1
0.06 0.35 0.5 0.09 1.36525 1
0.06 0.35 0.51 0.08 1.49592 1
0.06 0.35 0.52 0.07 1.50839 1
0.06 0.35 0.53 0.06 1.63571 1
0.06 0.36 0.05 0.53 0.77364 1
0.06 0.36 0.06 0.52 0.729721 1
0.06 0.36 0.07 0.51 0.674569 1
0.06 0.36 0.08 0.5 0.646292 1
0.06 0.36 0.09 0.49 2.15428 1
0.06 0.36 0.1 0.48 2.19171 1
0.06 0.36 0.11 0.47 2.25794 1
0.06 0.36 0.12 0.46 2.22592 1
0.06 0.36 0.13 0.45 2.04949 1
0.06 0.36 0.14 0.44 0.548451 1
0.06 0.36 0.15 0.43 1.98736 1
0.06 0.36 0.16 0.42 0.606144 1
0.06 0.36 0.17 0.41 1.90894 1
0.06 0.36 0.18 0.4 0.601734 1
0.06 0.36 0.19 0.39 0.626143 1
0.06 0.36 0.2 0.38 1.43729 1
0.06 0.36 0.21 0.37 1.70341 1
0.06 0.36 0.22 0.36 1.50878 1
0.06 0.36 0.23 0.35 1.3477 1
0.06 0.36 0.24 0.34 0.758657 1
0.06 0.36 0.25 0.33 0.721765 1
0.06 0.36 0.26 0.32 1.39947 1
0.06 0.36 0.27 0.31 0.546859 1
0.06 0.36 0.28 0.3 0.80978 1
0.06 0.36 0.29 0.29 1.21737 1
0.06 0.36 0.3 0.28 0.790444 1
0.06 0.36 0.31 0.27 0.735938 1
0.06 0.36 0.32 0.26 1.06894 1
0.06 0.36 0.33 0.25 1.21003 1
0.06 0.36 0.34 0.24 0.795591 1
0.06 0.36 0.35 0.23 0.978125 1
0.06 0.36 0.36 0.22 0.822733 1
0.06 0.36 0.37 0.21 0.799088 1
0.06 0.36 0.38 0.2 1.24964 1
0.06 0.36 0.39 0.19 0.872111 1
0.06 0.36 0.4 0.18 0.769217 1
0.06 0.36 0.41 0.17 0.905414 1
0.06 0.36 0.42 0.16 1.2484 1
0.06 0.36 0.43 0.15 1.26305 1
0.06 0.36 0.44 0.14 1.46491 1
0.06 0.36 0.45 0.13 1.03937 1
0.06 0.36 0.46 0.12 1.28685 1
0.06 0.36 0.47 0.11 1.2526 1
0.06 0.36 0.48 0.1 1.31955 1
0.06 0.36 0.49 0.09 1.34202 1
0.06 0.36 0.5 0.08 1.93493 1
0.06 0.36 0.51 0.07 1.51268 1
0.06 0.36 0.52 0.06 1.71279 1
0.06 0.37 0.05 0.52 0.815825 1
0.06 0.37 0.06 0.51 0.759038 1
0.06 0.37 0.07 0.5 0.752677 1
0.06 0.37 0.08 0.49 2.23154 1
0.06 0.37 0.09 0.48 2.17845 1
0.06 0.37 0.1 0.47 2.32791 1
0.06 0.37 0.11 0.46 2.15246 1
0.06 0.37 0.12 0.45 2.08634 1
0.06 0.37 0.13 0.44 1.99265 1
0.06 0.37 0.14 0.43 1.26016 1
0.06 0.37 0.15 0.42 0.590407 1
0.06 0.37 0.16 0.41 0.622138 1
0.06 0.37 0.17 0.4 0.658355 1
0.06 0.37 0.18 0.39 1.70278 1
0.06 0.37 0.19 0.38 1.73349 1
0.06 0.37 0.2 0.37 1.59196 1
0.06 0.37 0.21 0.36 1.7052 1
0.06 0.37 0.22 0.35 1.48124 1
0.06 0.37 0.23 0.34 1.34695 1
0.06 0.37 0.24 0.33 1.44324 1
0.06 0.37 0.25 0.32 1.35697 1
0.06 0.37 0.26 0.31 1.33141 1
0.06 0.37 0.27 0.3 1.20358 1
0.06 0.37 0.28 0.29 1.34539 1
0.06 0.37 0.29 0.28 1.20928 1
0.06 0.37 0.3 0.27 1.12708 1
0.06 0.37 0.31 0.26 1.20153 1
0.06 0.37 0.32 0.25 1.13166 1
0.06 0.37 0.33 0.24 0.795793 1
0.06 0.37 0.34 0.23 1.19567 1
0.06 0.37 0.35 0.22 1.1702 1
0.06 0.37 0.36 0.21 0.8357 1
0.06 0.37 0.37 0.2 1.14535 1
0.06 0.37 0.38 0.19 1.26545 1
0.06 0.37 0.39 0.18 1.10399 1
0.06 0.37 0.4 0.17 0.775195 1
0.06 0.37 0.41 0.16 1.17171 1
0.06 0.37 0.42 0.15 1.27677 1
0.06 0.37 0.43 0.14 1.144 1
0.06 0.37 0.44 0.13 1.68246 1
0.06 0.37 0.45 0.12 1.27633 1
0.06 0.37 0.46 0.11 1.34397 1
0.06 0.37 0.47 0.1 1.1911 1
0.06 0.37 0.48 0.09 1.36796 1
0.06 0.37 0.49 0.08 1.25507 1
0.06 0.37 0.5 0.07 1.56657 1
0.06 0.37 0.51 0.06 2.16591 1
0.06 0.38 0.05 0.51 2.48231 1
0.06 0.38 0.06 0.5 0.629232 1
0.06 0.38 0.07 0.49 2.52818 1
0.06 0.38 0.08 0.48 2.42526 1
0.06 0.38 0.09 0.47 2.33636 1
0.06 0.38 0.1 0.46 1.95256 1
0.06 0.38 0.11 0.45 0.6851 1
0.06 0.38 0.12 0.44 0.716066 1
0.06 0.38 0.13 0.43 1.93441 1
0.06 0.38 0.14 0.42 0.671888 1
0.06 0.38 0.15 0.41 0.67937 1
0.06 0.38 0.16 0.4 1.78759 1
0.06 0.38 0.17 0.39 1.86508 1
0.06 0.38 0.18 0.38 0.615911 1
0.06 0.38 0.19 0.37 1.73723 1
0.06 0.38 0.2 0.36 0.668649 1
0.06 0.38 0.21 0.35 1.34676 1
0.06 0.38 0.22 0.34 1.40825 1
0.06 0.38 0.23 0.33 1.38153 1
0.06 0.38 0.24 0.32 0.598499 1
0.06 0.38 0.25 0.31 1.36696 1
0.06 0.38 0.26 0.3 1.37865 1
0.06 0.38 0.27 0.29 0.689779 1
0.06 0.38 0.28 0.28 1.18972 1
0.06 0.38 0.29 0.27 0.620553 1
0.06 0.38 0.3 0.26 0.750647 1
0.06 0.38 0.31 0.25 0.760095 1
0.06 0.38 0.32 0.24 1.10618 1
0.06 0.38 0.33 0.23 0.685776 1
0.06 0.38 0.34 0.22 1.19578 1
0.06 0.38 0.35 0.21 0.795374 1
0.06 0.38 0.36 0.2 0.947318 1
0.06 0.38 0.37 0.19 0.851733 1
0.06 0.38 0.38 0.18 1.19109 1
0.06 0.38 0.39 0.17 1.12723 1
0.06 0.38 0.4 0.16 1.06521 1
0.06 0.38 0.41 0.15 1.0746 1
0.06 0.38 0.42 0.14 1.33927 1
0.06 0.38 0.43 0.13 1.21339 1
0.06 0.38 0.44 0.12 1.26143 1
0.06 0.38 0.45 0.11 1.35785 1
0.06 0.38 0.46 0.1 1.91481 1
0.06 0.38 0.47 0.09 2.01816 1
0.06 0.38 0.48 0.08 1.41786 1
0.06 0.38 0.49 0.07 1.74509 1
0.06 0.38 0.5 0.06 1.67496 1
0.06 0.39 0.05 0.5 0.827706 1
0.06 0.39 0.06 0.49 2.53127 1
0.06 0.39 0.07 0.48 0.739689 1
0.06 0.39 0.08 0.47 2.25117 1
0.06 0.39 0.09 0.46 2.22748 1
0.06 0.39 0.1 0.45 0.799978 1
0.06 0.39 0.11 0.44 1.98516 1
0.06 0.39 0.12 0.43 0.733519 1
0.06 0.39 0.13 0.42 0.741701 1
0.06 0.39 0.14 0.41 0.646171 1
0.06 0.39 0.15 0.4 1.92132 1
0.06 0.39 0.16 0.39 0.680504 1
0.06 0.39 0.17 0.38 0.624304 1
0.06 0.39 0.18 0.37 1.77558 1
0.06 0.39 0.19 0.36 1.63555 1
0.06 0.39 0.2 0.35 1.45764 1
0.06 0.39 0.21 0.34 0.691593 1
0.06 0.39 0.22 0.33 0.753418 1
0.06 0.39 0.23 0.32 0.727258 1
0.06 0.39 0.24 0.31 1.02532 1
0.06 0.39 0.25 0.3 1.3756 1
0.06 0.39 0.26 0.29 0.972812 1
0.06 0.39 0.27 0.28 1.31067 1
0.06 0.39 0.28 0.27 1.30933 1
0.06 0.39 0.29 0.26 0.758831 1
0.06 0.39 0.3 0.25 0.606727 1
0.06 0.39 0.31 0.24 1.10947 1
0.06 0.39 0.32 0.23 1.05151 1
0.06 0.39 0.33 0.22 1.05224 1
0.06 0.39 0.34 0.21 1.1702 1
0.06 0.39 0.35 0.2 0.777654 1
0.06 0.39 0.36 0.19 1.24471 1
0.06 0.39 0.37 0.18 0.800617 1
0.06 0.39 0.38 0.17 0.831231 1
0.06 0.39 0.39 0.16 1.05774 1
0.06 0.39 0.4 0.15 1.25072 1
0.06 0.39 0.41 0.14 0.980199 1
0.06 0.39 0.42 0.13 1.73761 1
0.06 0.39 0.43 0.12 1.22567 1
0.06 0.39 0.44 0.11 1.41694 1
0.06 0.39 0.45 0.1 1.59414 1
0.06 0.39 0.46 0.09 1.42562 1
0.06 0.39 0.47 0.08 1.48515 1
0.06 0.39 0.48 0.07 1.62535 1
0.06 0.39 0.49 0.06 1.96254 1
0.06 0.4 0.05 0.49 0.816048 1
0.06 0.4 0.06 0.48 2.20622 1
0.06 0.4 0.07 0.47 2.47134 1
0.06 0.4 0.08 0.46 2.5023 1
0.06 0.4 0.09 0.45 0.704435 1
0.06 0.4 0.1 0.44 2.23418 1
0.06 0.4 0.11 0.43 1.99726 1
0.06 0.4 0.12 0.42 1.93672 1
0.06 0.4 0.13 0.41 0.658179 1
0.06 0.4 0.14 0.4 1.78425 1
0.06 0.4 0.15 0.39 1.90928 1
0.06 0.4 0.16 0.38 0.653387 1
0.06 0.4 0.17 0.37 0.693467 1
0.06 0.4 0.18 0.36 0.719379 1
0.06 0.4 0.19 0.35 1.70224 1
0.06 0.4 0.2 0.34 0.740601 1
0.06 0.4 0.21 0.33 1.10743 1
0.06 0.4 0.22 0.32 0.987091 1
0.06 0.4 0.23 0.31 1.40036 1
0.06 0.4 0.24 0.3 0.645743 1
0.06 0.4 0.25 0.29 1.24176 1
0.06 0.4 0.26 0.28 1.14065 1
0.06 0.4 0.27 0.27 1.29864 1
0.06 0.4 0.28 0.26 1.04788 1
0.06 0.4 0.29 0.25 1.14684 1
0.06 0.4 0.3 0.24 1.11496 1
0.06 0.4 0.31 0.23 1.18432 1
0.06 0.4 0.32 0.22 1.20677 1
0.06 0.4 0.33 0.21 1.43313 1
0.06 0.4 0.34 0.2 1.20764 1
0.06 0.4 0.35 0.19 1.1492 1
0.06 0.4 0.36 0.18 0.768032 1
0.06 0.4 0.37 0.17 1.11267 1
0.06 0.4 0.38 0.16 0.986831 1
0.06 0.4 0.39 0.15 1.21689 1
0.06 0.4 0.4 0.14 1.29694 1
0.06 0.4 0.41 0.13 1.70631 1
0.06 0.4 0.42 0.12 1.68433 1
0.06 0.4 0.43 0.11 1.3413 1
0.06 0.4 0.44 0.1 1.36292 1
0.06 0.4 0.45 0.09 1.11862 1
0.06 0.4 0.46 0.08 1.3928 1
0.06 0.4 0.47 0.07 2.18163 1
0.06 0.4 0.48 0.06 2.32462 1
0.06 0.41 0.05 0.48 0.849562 1
0.06 0.41 0.06 0.47 2.24089 1
0.06 0.41 0.07 0.46 0.799711 1
0.06 0.41 0.08 0.45 2.21113 1
0.06 0.41 0.09 0.44 0.76046 1
0.06 0.41 0.1 0.43 0.630137 1
0.06 0.41 0.11 0.42 0.722395 1
0.06 0.41 0.12 0.41 0.693925 1
0.06 0.41 0.13 0.4 1.9651 1
0.06 0.41 0.14 0.39 0.756229 1
0.06 0.41 0.15 0.38 0.772967 1
0.06 0.41 0.16 0.37 0.707098 1
0.06 0.41 0.17 0.36 1.61423 1
0.06 0.41 0.18 0.35 1.67236 1
0.06 0.41 0.19 0.34 0.71187 1
0.06 0.41 0.2 0.33 0.832116 1
0.06 0.41 0.21 0.32 0.80094 1
0.06 0.41 0.22 0.31 1.44421 1
0.06 0.41 0.23 0.3 0.621453 1
0.06 0.41 0.24 0.29 1.23351 1
0.06 0.41 0.25 0.28 1.08511 1
0.06 0.41 0.26 0.27 1.19145 1
0.06 0.41 0.27 0.26 1.09035 1
0.06 0.41 0.28 0.25 0.635607 1
0.06 0.41 0.29 0.24 1.17585 1
0.06 0.41 0.3 0.23 1.092 1
0.06 0.41 0.31 0.22 0.749204 1
0.06 0.41 0.32 0.21 1.31618 1
0.06 0.41 0.33 0.2 1.16527 1
0.06 0.41 0.34 0.19 1.05622 1
0.06 0.41 0.35 0.18 1.03818 1
0.06 0.41 0.36 0.17 1.16299 1
0.06 0.41 0.37 0.16 1.13352 1
0.06 0.41 0.38 0.15 1.7562 1
0.06 0.41 0.39 0.14 1.58291 1
0.06 0.41 0.4 0.13 0.951875 1
0.06 0.41 0.41 0.12 1.3078 1
0.06 0.41 0.42 0.11 1.16121 1
0.06 0.41 0.43 0.1 1.90422 1
0.06 0.41 0.44 0.09 1.54289 1
0.06 0.41 0.45 0.08 2.25669 1
0.06 0.41 0.46 0.07 2.3117 1
0.06 0.41 0.47 0.06 1.55957 1
0.06 0.42 0.05 0.47 0.886937 1
0.06 0.42 0.06 0.46 2.37109 1
0.06 0.42 0.07 0.45 0.785074 1
0.06 0.42 0.08 0.44 2.31686 1
0.06 0.42 0.09 0.43 2.03275 1
0.06 0.42 0.1 0.42 2.14537 1
0.06 0.42 0.11 0.41 1.90996 1
0.06 0.42 0.12 0.4 1.85134 1
0.06 0.42 0.13 0.39 0.768543 1
0.06 0.42 0.14 0.38 1.82971 1
0.06 0.42 0.15 0.37 0.723856 1
0.06 0.42 0.16 0.36 1.87515 1
0.06 0.42 0.17 0.35 0.750805 1
0.06 0.42 0.18 0.34 1.00705 1
0.06 0.42 0.19 0.33 1.46483 1
0.06 0.42 0.2 0.32 1.4441 1
0.06 0.42 0.21 0.31 1.18638 1
0.06 0.42 0.22 0.3 1.37979 1
0.06 0.42 0.23 0.29 1.04678 1
0.06 0.42 0.24 0.28 1.27303 1
0.06 0.42 0.25 0.27 1.10964 1
0.06 0.42 0.26 0.26 1.23369 1
0.06 0.42 0.27 0.25 1.12522 1
0.06 0.42 0.28 0.24 1.01248 1
0.06 0.42 0.29 0.23 1.09443 1
0.06 0.42 0.3 0.22 1.17207 1
0.06 0.42 0.31 0.21 1.12545 1
0.06 0.42 0.32 0.2 1.31276 1
0.06 0.42 0.33 0.19 1.38772 1
0.06 0.42 0.34 0.18 1.13969 1
0.06 0.42 0.35 0.17 1.26094 1
0.06 0.42 0.36 0.16 1.53745 1
0.06 0.42 0.37 0.15 1.17724 1
0.06 0.42 0.38 0.14 1.18303 1
0.06 0.42 0.39 0.13 1.67417 1
0.06 0.42 0.4 0.12 1.32085 1
0.06 0.42 0.41 0.11 1.21459 1
0.06 0.42 0.42 0.1 1.47542 1
0.06 0.42 0.43 0.09 1.29581 1
0.06 0.42 0.44 0.08 1.32971 1
0.06 0.42 0.45 0.07 2.27184 1
0.06 0.42 0.46 0.06 1.18416 1
0.06 0.43 0.05 0.46 0.950063 1
0.06 0.43 0.06 0.45 2.06454 1
0.06 0.43 0.07 0.44 0.785884 1
0.06 0.43 0.08 0.43 2.29225 1
0.06 0.43 0.09 0.42 2.30442 1
0.06 0.43 0.1 0.41 0.778215 1
0.06 0.43 0.11 0.4 0.717614 1
0.06 0.43 0.12 0.39 2.12628 1
0.06 0.43 0.13 0.38 0.796603 1
0.06 0.43 0.14 0.37 0.718349 1
0.06 0.43 0.15 0.36 0.699775 1
0.06 0.43 0.16 0.35 1.81164 1
0.06 0.43 0.17 0.34 1.55031 1
0.06 0.43 0.18 0.33 0.790957 1
0.06 0.43 0.19 0.32 1.31337 1
0.06 0.43 0.2 0.31 0.758345 1
0.06 0.43 0.21 0.3 1.38784 1
0.06 0.43 0.22 0.29 1.19136 1
0.06 0.43 0.23 0.28 1.05476 1
0.06 0.43 0.24 0.27 1.13549 1
0.06 0.43 0.25 0.26 1.20944 1
0.06 0.43 0.26 0.25 1.41975 1
0.06 0.43 0.27 0.24 1.0832 1
0.06 0.43 0.28 0.23 1.22261 1
0.06 0.43 0.29 0.22 1.1805 1
0.06 0.43 0.3 0.21 1.1601 1
0.06 0.43 0.31 0.2 1.22509 1
0.06 0.43 0.32 0.19 1.19972 1
0.06 0.43 0.33 0.18 1.14985 1
0.06 0.43 0.34 0.17 1.64524 1
0.06 0.43 0.35 0.16 1.23536 1
0.06 0.43 0.36 0.15 1.21089 1
0.06 0.43 0.37 0.14 1.59576 1
0.06 0.43 0.38 0.13 1.26052 1
0.06 0.43 0.39 0.12 1.28812 1
0.06 0.43 0.4 0.11 1.21919 1
0.06 0.43 0.41 0.1 1.21012 1
0.06 0.43 0.42 0.09 1.33718 1
0.06 0.43 0.43 0.08 2.10397 1
0.06 0.43 0.44 0.07 1.63452 1
0.06 0.43 0.45 0.06 1.45427 1
0.06 0.44 0.05 0.45 1.02414 1
0.06 0.44 0.06 0.44 2.18717 1
0.06 0.44 0.07 0.43 2.25828 1
0.06 0.44 0.08 0.42 1.82245 1
0.06 0.44 0.09 0.41 2.09504 1
0.06 0.44 0.1 0.4 0.643483 1
0.06 0.44 0.11 0.39 0.659365 1
0.06 0.44 0.12 0.38 1.96644 1
0.06 0.44 0.13 0.37 1.89886 1
0.06 0.44 0.14 0.36 0.993451 1
0.06 0.44 0.15 0.35 0.989508 1
0.06 0.44 0.16 0.34 1.20729 1
0.06 0.44 0.17 0.33 1.26887 1
0.06 0.44 0.18 0.32 1.37149 1
0.06 0.44 0.19 0.31 0.796419 1
0.06 0.44 0.2 0.3 0.710534 1
0.06 0.44 0.21 0.29 1.21304 1
0.06 0.44 0.22 0.28 0.680231 1
0.06 0.44 0.23 0.27 0.656198 1
0.06 0.44 0.24 0.26 1.16532 1
0.06 0.44 0.25 0.25 1.20681 1
0.06 0.44 0.26 0.24 1.09069 1
0.06 0.44 0.27 0.23 1.10408 1
0.06 0.44 0.28 0.22 1.35066 1
0.06 0.44 0.29 0.21 1.07751 1
0.06 0.44 0.3 0.2 1.15784 1
0.06 0.44 0.31 0.19 1.13037 1
0.06 0.44 0.32 0.18 1.16544 1
0.06 0.44 0.33 0.17 1.28797 1
0.06 0.44 0.34 0.16 0.885096 1
0.06 0.44 0.35 0.15 1.22998 1
0.06 0.44 0.36 0.14 0.997806 1
0.06 0.44 0.37 0.13 2.07479 1
0.06 0.44 0.38 0.12 1.19317 1
0.06 0.44 0.39 0.11 1.24138 1
0.06 0.44 0.4 0.1 1.30769 1
0.06 0.44 0.41 0.09 1.08343 1
0.06 0.44 0.42 0.08 2.446 1
0.06 0.44 0.43 0.07 1.34498 1
0.06 0.44 0.44 0.06 1.69733 1
0.06 0.45 0.05 0.44 0.748426 1
0.06 0.45 0.06 0.43 0.869515 1
0.06 0.45 0.07 0.42 2.14278 1
0.06 0.45 0.08 0.41 0.700027 1
0.06 0.45 0.09 0.4 0.847101 1
0.06 0.45 0.1 0.39 1.96113 1
0.06 0.45 0.11 0.38 2.12241 1
0.06 0.45 0.12 0.37 1.9199 1
0.06 0.45 0.13 0.36 1.04004 1
0.06 0.45 0.14 0.35 1.77368 1
0.06 0.45 0.15 0.34 0.695412 1
0.06 0.45 0.16 0.33 0.704023 1
0.06 0.45 0.17 0.32 0.685 1
0.06 0.45 0.18 0.31 1.05352 1
0.06 0.45 0.19 0.3 1.4634 1
0.06 0.45 0.2 0.29 1.29441 1
0.06 0.45 0.21 0.28 1.36778 1
0.06 0.45 0.22 0.27 1.28921 1
0.06 0.45 0.23 0.26 1.19711 1
0.06 0.45 0.24 0.25 1.1634 1
0.06 0.45 0.25 0.24 1.21263 1
0.06 0.45 0.26 0.23 1.24751 1
0.06 0.45 0.27 0.22 1.24762 1
0.06 0.45 0.28 0.21 1.20171 1
0.06 0.45 0.29 0.2 1.19021 1
0.06 0.45 0.3 0.19 1.10738 1
0.06 0.45 0.31 0.18 1.24439 1
0.06 0.45 0.32 0.17 1.26311 1
0.06 0.45 0.33 0.16 1.26581 1
0.06 0.45 0.34 0.15 1.27263 1
0.06 0.45 0.35 0.14 1.32027 1
0.06 0.45 0.36 0.13 1.2021 1
0.06 0.45 0.37 0.12 1.99164 1
0.06 0.45 0.38 0.11 1.37823 1
0.06 0.45 0.39 0.1 2.00002 1
0.06 0.45 0.4 0.09 2.06517 1
0.06 0.45 0.41 0.08 2.13189 1
0.06 0.45 0.42 0.07 1.39331 1
0.06 0.45 0.43 0.06 1.42823 1
0.06 0.46 0.05 0.43 0.802193 1
0.06 0.46 0.06 0.42 0.960707 1
0.06 0.46 0.07 0.41 0.87215 1
0.06 0.46 0.08 0.4 2.06882 1
0.06 0.46 0.09 0.39 0.778391 1
0.06 0.46 0.1 0.38 1.20999 1
0.06 0.46 0.11 0.37 2.11791 1
0.06 0.46 0.12 0.36 1.96894 1
0.06 0.46 0.13 0.35 0.772275 1
0.06 0.46 0.14 0.34 0.862328 1
0.06 0.46 0.15 0.33 0.833292 1
0.06 0.46 0.16 0.32 0.851263 1
0.06 0.46 0.17 0.31 0.862014 1
0.06 0.46 0.18 0.3 1.5016 1
0.06 0.46 0.19 0.29 0.854519 1
0.06 0.46 0.2 0.28 1.1304 1
0.06 0.46 0.21 0.27 1.0673 1
0.06 0.46 0.22 0.26 1.30228 1
0.06 0.46 0.23 0.25 1.08962 1
0.06 0.46 0.24 0.24 1.11504 1
0.06 0.46 0.25 0.23 0.711896 1
0.06 0.46 0.26 0.22 1.19618 1
0.06 0.46 0.27 0.21 1.07984 1
0.06 0.46 0.28 0.2 1.18056 1
0.06 0.46 0.29 0.19 1.49078 1
0.06 0.46 0.3 0.18 1.09633 1
0.06 0.46 0.31 0.17 1.28103 1
0.06 0.46 0.32 0.16 1.10562 1
0.06 0.46 0.33 0.15 1.48518 1
0.06 0.46 0.34 0.14 1.28412 1
0.06 0.46 0.35 0.13 1.61924 1
0.06 0.46 0.36 0.12 1.2037 1
0.06 0.46 0.37 0.11 1.24853 1
0.06 0.46 0.38 0.1 1.211 1
0.06 0.46 0.39 0.09 1.33348 1
0.06 0.46 0.4 0.08 2.1759 1
0.06 0.46 0.41 0.07 1.40015 1
0.06 0.46 0.42 0.06 1.51474 1
0.06 0.47 0.05 0.42 1.00768 1
0.06 0.47 0.06 0.41 2.01219 1
0.06 0.47 0.07 0.4 1.26834 1
0.06 0.47 0.08 0.39 2.11107 1
0.06 0.47 0.09 0.38 1.85383 1
0.06 0.47 0.1 0.37 1.22478 1
0.06 0.47 0.11 0.36 1.83179 1
0.06 0.47 0.12 0.35 1.88345 1
0.06 0.47 0.13 0.34 0.861034 1
0.06 0.47 0.14 0.33 0.685893 1
0.06 0.47 0.15 0.32 0.805687 1
0.06 0.47 0.16 0.31 1.5898 1
0.06 0.47 0.17 0.3 1.56796 1
0.06 0.47 0.18 0.29 0.689875 1
0.06 0.47 0.19 0.28 1.17228 1
0.06 0.47 0.2 0.27 1.43738 1
0.06 0.47 0.21 0.26 1.28592 1
0.06 0.47 0.22 0.25 1.30769 1
0.06 0.47 0.23 0.24 1.15311 1
0.06 0.47 0.24 0.23 1.26449 1
0.06 0.47 0.25 0.22 1.20341 1
0.06 0.47 0.26 0.21 1.14652 1
0.06 0.47 0.27 0.2 1.1045 1
0.06 0.47 0.28 0.19 1.22056 1
0.06 0.47 0.29 0.18 1.22515 1
0.06 0.47 0.3 0.17 1.16899 1
0.06 0.47 0.31 0.16 1.10774 1
0.06 0.47 0.32 0.15 1.10881 1
0.06 0.47 0.33 0.14 0.885764 1
0.06 0.47 0.34 0.13 1.13302 1
0.06 0.47 0.35 0.12 1.22318 1
0.06 0.47 0.36 0.11 1.14944 1
0.06 0.47 0.37 0.1 2.13001 1
0.06 0.47 0.38 0.09 1.34596 1
0.06 0.47 0.39 0.08 1.35308 1
0.06 0.47 0.4 0.07 1.4104 1
0.06 0.47 0.41 0.06 1.36496 1
0.06 0.48 0.05 0.41 1.02004 1
0.06 0.48 0.06 0.4 0.890951 1
0.06 0.48 0.07 0.39 0.958177 1
0.06 0.48 0.08 0.38 2.17727 1
0.06 0.48 0.09 0.37 0.83956 1
0.06 0.48 0.1 0.36 1.16974 1
0.06 0.48 0.11 0.35 0.807367 1
0.06 0.48 0.12 0.34 0.861502 1
0.06 0.48 0.13 0.33 0.74989 1
0.06 0.48 0.14 0.32 1.61643 1
0.06 0.48 0.15 0.31 1.12118 1
0.06 0.48 0.16 0.3 1.21305 1
0.06 0.48 0.17 0.29 0.918851 1
0.06 0.48 0.18 0.28 0.74256 1
0.06 0.48 0.19 0.27 0.689311 1
0.06 0.48 0.2 0.26 1.44122 1
0.06 0.48 0.21 0.25 1.33829 1
0.06 0.48 0.22 0.24 1.23135 1
0.06 0.48 0.23 0.23 1.10632 1
0.06 0.48 0.24 0.22 1.5013 1
0.06 0.48 0.25 0.21 1.30159 1
0.06 0.48 0.26 0.2 1.13131 1
0.06 0.48 0.27 0.19 1.27311 1
0.06 0.48 0.28 0.18 1.21426 1
0.06 0.48 0.29 0.17 0.788149 1
0.06 0.48 0.3 0.16 0.852882 1
0.06 0.48 0.31 0.15 1.19651 1
0.06 0.48 0.32 0.14 1.58322 1
0.06 0.48 0.33 0.13 1.30663 1
0.06 0.48 0.34 0.12 1.2732 1
0.06 0.48 0.35 0.11 0.99113 1
0.06 0.48 0.36 0.1 1.17459 1
0.06 0.48 0.37 0.09 1.33678 1
0.06 0.48 0.38 0.08 2.19057 1
0.06 0.48 0.39 0.07 2.36308 1
0.06 0.48 0.4 0.06 1.47982 1
0.06 0.49 0.05 0.4 0.896591 1
0.06 0.49 0.06 0.39 2.10168 1
0.06 0.49 0.07 0.38 1.4746 1
0.06 0.49 0.08 0.37 0.54787 1
0.06 0.49 0.09 0.36 0.842231 1
0.06 0.49 0.1 0.35 0.836823 1
0.06 0.49 0.11 0.34 1.36439 1
0.06 0.49 0.12 0.33 0.914188 1
0.06 0.49 0.13 0.32 1.69929 1
0.06 0.49 0.14 0.31 1.6774 1
0.06 0.49 0.15 0.3 1.59854 1
0.06 0.49 0.16 0.29 0.806174 1
0.06 0.49 0.17 0.28 0.865535 1
0.06 0.49 0.18 0.27 1.4897 1
0.06 0.49 0.19 0.26 1.37624 1
0.06 0.49 0.2 0.25 0.88336 1
0.06 0.49 0.21 0.24 1.21252 1
0.06 0.49 0.22 0.23 1.05434 1
0.06 0.49 0.23 0.22 1.24972 1
0.06 0.49 0.24 0.21 1.22982 1
0.06 0.49 0.25 0.2 1.43863 1
0.06 0.49 0.26 0.19 1.49086 1
0.06 0.49 0.27 0.18 1.51994 1
0.06 0.49 0.28 0.17 1.30799 1
0.06 0.49 0.29 0.16 1.19422 1
0.06 0.49 0.3 0.15 1.21418 1
0.06 0.49 0.31 0.14 1.10803 1
0.06 0.49 0.32 0.13 1.0982 1
0.06 0.49 0.33 0.12 1.06378 1
0.06 0.49 0.34 0.11 1.27634 1
0.06 0.49 0.35 0.1 1.49723 1
0.06 0.49 0.36 0.09 1.34293 1
0.06 0.49 0.37 0.08 1.3658 1
0.06 0.49 0.38 0.07 1.47537 1
0.06 0.49 0.39 0.06 1.29808 1
0.06 0.5 0.05 0.39 0.929498 1
0.06 0.5 0.06 0.38 1.04153 1
0.06 0.5 0.07 0.37 0.931291 1
0.06 0.5 0.08 0.36 1.20129 1
0.06 0.5 0.09 0.35 1.9304 1
0.06 0.5 0.1 0.34 1.85026 1
0.06 0.5 0.11 0.33 1.96334 1
0.06 0.5 0.12 0.32 1.12176 1
0.06 0.5 0.13 0.31 1.1878 1
0.06 0.5 0.14 0.3 0.987305 1
0.06 0.5 0.15 0.29 0.640604 1
0.06 0.5 0.16 0.28 1.55418 1
0.06 0.5 0.17 0.27 0.96128 1
0.06 0.5 0.18 0.26 1.31815 1
0.06 0.5 0.19 0.25 0.837098 1
0.06 0.5 0.2 0.24 1.15052 1
0.06 0.5 0.21 0.23 1.31136 1
0.06 0.5 0.22 0.22 1.16066 1
0.06 0.5 0.23 0.21 1.63765 1
0.06 0.5 0.24 0.2 1.35257 1
0.06 0.5 0.25 0.19 1.15297 1
0.06 0.5 0.26 0.18 1.34615 1
0.06 0.5 0.27 0.17 1.13456 1
0.06 0.5 0.28 0.16 1.6443 1
0.06 0.5 0.29 0.15 1.26724 1
0.06 0.5 0.3 0.14 1.27507 1
0.06 0.5 0.31 0.13 0.981051 1
0.06 0.5 0.32 0.12 1.21122 1
0.06 0.5 0.33 0.11 1.12573 1
0.06 0.5 0.34 0.1 1.31177 1
0.06 0.5 0.35 0.09 1.30686 1
0.06 0.5 0.36 0.08 1.2528 1
0.06 0.5 0.37 0.07 1.32741 1
0.06 0.5 0.38 0.06 1.39025 1
0.06 0.51 0.05 0.38 1.09071 1
0.06 0.51 0.06 0.37 1.19636 1
0.06 0.51 0.07 0.36 1.81997 1
0.06 0.51 0.08 0.35 0.948714 1
0.06 0.51 0.09 0.34 0.783116 1
0.06 0.51 0.1 0.33 1.75958 1
0.06 0.51 0.11 0.32 0.797144 1
0.06 0.51 0.12 0.31 0.90478 1
0.06 0.51 0.13 0.3 0.968046 1
0.06 0.51 0.14 0.29 1.2553 1
0.06 0.51 0.15 0.28 0.834376 1
0.06 0.51 0.16 0.27 0.84051 1
0.06 0.51 0.17 0.26 1.42013 1
0.06 0.51 0.18 0.25 1.2551 1
0.06 0.51 0.19 0.24 0.86523 1
0.06 0.51 0.2 0.23 0.949513 1
0.06 0.51 0.21 0.22 1.12413 1
0.06 0.51 0.22 0.21 1.55272 1
0.06 0.51 0.23 0.2 1.14681 1
0.06 0.51 0.24 0.19 1.19817 1
0.06 0.51 0.25 0.18 1.21883 1
0.06 0.51 0.26 0.17 1.59554 1
0.06 0.51 0.27 0.16 1.24595 1
0.06 0.51 0.28 0.15 1.21569 1
0.06 0.51 0.29 0.14 1.34475 1
0.06 0.51 0.3 0.13 1.25913 1
0.06 0.51 0.31 0.12 1.17227 1
0.06 0.51 0.32 0.11 1.83109 1
0.06 0.51 0.33 0.1 1.3884 1
0.06 0.51 0.34 0.09 1.81027 1
0.06 0.51 0.35 0.08 1.98526 1
0.06 0.51 0.36 0.07 1.18468 1
0.06 0.51 0.37 0.06 1.51899 1
0.06 0.52 0.05 0.37 0.900694 1
0.06 0.52 0.06 0.36 0.957867 1
0.06 0.52 0.07 0.35 0.902475 1
0.06 0.52 0.08 0.34 1.13741 1
0.06 0.52 0.09 0.33 1.98752 1
0.06 0.52 0.1 0.32 1.92301 1
0.06 0.52 0.11 0.31 0.742945 1
0.06 0.52 0.12 0.3 1.77358 1
0.06 0.52 0.13 0.29 0.972209 1
0.06 0.52 0.14 0.28 1.60559 1
0.06 0.52 0.15 0.27 1.55892 1
0.06 0.52 0.16 0.26 1.40868 1
0.06 0.52 0.17 0.25 0.773174 1
0.06 0.52 0.18 0.24 1.13286 1
0.06 0.52 0.19 0.23 1.28262 1
0.06 0.52 0.2 0.22 1.10507 1
0.06 0.52 0.21 0.21 1.19032 1
0.06 0.52 0.22 0.2 1.09387 1
0.06 0.52 0.23 0.19 1.11039 1
0.06 0.52 0.24 0.18 1.24609 1
0.06 0.52 0.25 0.17 1.20623 1
0.06 0.52 0.26 0.16 1.18801 1
0.06 0.52 0.27 0.15 1.21604 1
0.06 0.52 0.28 0.14 1.17407 1
0.06 0.52 0.29 0.13 1.27963 1
0.06 0.52 0.3 0.12 1.30194 1
0.06 0.52 0.31 0.11 1.27958 1
0.06 0.52 0.32 0.1 2.18739 1
0.06 0.52 0.33 0.09 2.18825 1
0.06 0.52 0.34 0.08 1.2757 1
0.06 0.52 0.35 0.07 1.21546 1
0.06 0.52 0.36 0.06 1.3653 1
0.06 0.53 0.05 0.36 1.3369 1
0.06 0.53 0.06 0.35 1.0468 1
0.06 0.53 0.07 0.34 0.9368 1
0.06 0.53 0.08 0.33 0.851856 1
0.06 0.53 0.09 0.32 0.98605 1
0.06 0.53 0.1 0.31 1.31962 1
0.06 0.53 0.11 0.3 0.843829 1
0.06 0.53 0.12 0.29 0.922945 1
0.06 0.53 0.13 0.28 1.57772 1
0.06 0.53 0.14 0.27 1.34701 1
0.06 0.53 0.15 0.26 1.45863 1
0.06 0.53 0.16 0.25 1.18575 1
0.06 0.53 0.17 0.24 0.762042 1
0.06 0.53 0.18 0.23 1.06593 1
0.06 0.53 0.19 0.22 1.23267 1
0.06 0.53 0.2 0.21 1.19391 1
0.06 0.53 0.21 0.2 1.22029 1
0.06 0.53 0.22 0.19 1.41098 1
0.06 0.53 0.23 0.18 1.17436 1
0.06 0.53 0.24 0.17 1.20299 1
0.06 0.53 0.25 0.16 1.14371 1
0.06 0.53 0.26 0.15 1.28448 1
0.06 0.53 0.27 0.14 1.22463 1
0.06 0.53 0.28 0.13 1.27181 1
0.06 0.53 0.29 0.12 1.37167 1
0.06 0.53 0.3 0.11 1.11818 1
0.06 0.53 0.31 0.1 2.15836 1
0.06 0.53 0.32 0.09 1.37776 1
0.06 0.53 0.33 0.08 1.97356 1
0.06 0.53 0.34 0.07 2.5731 1
0.06 0.53 0.35 0.06 1.34798 1
0.06 0.54 0.05 0.35 0.893951 1
0.06 0.54 0.06 0.34 1.12801 1
0.06 0.54 0.07 0.33 1.04672 1
0.06 0.54 0.08 0.32 1.85135 1
0.06 0.54 0.09 0.31 0.881718 1
0.06 0.54 0.1 0.3 1.70018 1
0.06 0.54 0.11 0.29 1.50286 1
0.06 0.54 0.12 0.28 0.921834 1
0.06 0.54 0.13 0.27 1.681 1
0.06 0.54 0.14 0.26 0.900022 1
0.06 0.54 0.15 0.25 1.10784 1
0.06 0.54 0.16 0.24 0.941222 1
0.06 0.54 0.17 0.23 1.06949 1
0.06 0.54 0.18 0.22 0.952817 1
0.06 0.54 0.19 0.21 1.18486 1
0.06 0.54 0.2 0.2 1.35116 1
0.06 0.54 0.21 0.19 1.12984 1
0.06 0.54 0.22 0.18 1.37417 1
0.06 0.54 0.23 0.17 1.15594 1
0.06 0.54 0.24 0.16 1.20703 1
0.06 0.54 0.25 0.15 1.0708 1
0.06 0.54 0.26 0.14 1.58393 1
0.06 0.54 0.27 0.13 1.13539 1
0.06 0.54 0.28 0.12 1.28726 1
0.06 0.54 0.29 0.11 1.08484 1
0.06 0.54 0.3 0.1 1.32242 1
0.06 0.54 0.31 0.09 1.10467 1
0.06 0.54 0.32 0.08 2.03609 1
0.06 0.54 0.33 0.07 2.78716 1
0.06 0.54 0.34 0.06 2.37672 1
0.06 0.55 0.05 0.34 1.29795 1
0.06 0.55 0.06 0.33 1.13788 1
0.06 0.55 0.07 0.32 1.36565 1
0.06 0.55 0.08 0.31 1.98778 1
0.06 0.55 0.09 0.3 0.947489 1
0.06 0.55 0.1 0.29 1.50773 1
0.06 0.55 0.11 0.28 1.77932 1
0.06 0.55 0.12 0.27 1.08686 1
0.06 0.55 0.13 0.26 0.949631 1
0.06 0.55 0.14 0.25 1.03158 1
0.06 0.55 0.15 0.24 1.31768 1
0.06 0.55 0.16 0.23 1.55984 1
0.06 0.55 0.17 0.22 1.60769 1
0.06 0.55 0.18 0.21 0.823127 1
0.06 0.55 0.19 0.2 1.13437 1
0.06 0.55 0.2 0.19 1.2078 1
0.06 0.55 0.21 0.18 1.8053 1
0.06 0.55 0.22 0.17 1.07169 1
0.06 0.55 0.23 0.16 1.23667 1
0.06 0.55 0.24 0.15 1.19263 1
0.06 0.55 0.25 0.14 1.20298 1
0.06 0.55 0.26 0.13 2.00828 1
0.06 0.55 0.27 0.12 1.3019 1
0.06 0.55 0.28 0.11 1.23635 1
0.06 0.55 0.29 0.1 1.48837 1
0.06 0.55 0.3 0.09 1.42562 1
0.06 0.55 0.31 0.08 1.37146 1
0.06 0.55 0.32 0.07 2.22673 1
0.06 0.55 0.33 0.06 1.41303 1
0.06 0.56 0.05 0.33 1.15444 1
0.06 0.56 0.06 0.32 1.11174 1
0.06 0.56 0.07 0.31 0.712771 1
0.06 0.56 0.08 0.3 0.748703 1
0.06 0.56 0.09 0.29 1.50592 1
0.06 0.56 0.1 0.28 1.08283 1
0.06 0.56 0.11 0.27 1.05239 1
0.06 0.56 0.12 0.26 1.45037 1
0.06 0.56 0.13 0.25 1.60094 1
0.06 0.56 0.14 0.24 1.29253 1
0.06 0.56 0.15 0.23 1.0993 1
0.06 0.56 0.16 0.22 1.12055 1
0.06 0.56 0.17 0.21 1.40923 1
0.06 0.56 0.18 0.2 1.24982 1
0.06 0.56 0.19 0.19 1.59189 1
0.06 0.56 0.2 0.18 1.11799 1
0.06 0.56 0.21 0.17 1.11004 1
0.06 0.56 0.22 0.16 1.18331 1
0.06 0.56 0.23 0.15 1.12743 1
0.06 0.56 0.24 0.14 1.27729 1
0.06 0.56 0.25 0.13 1.23685 1
0.06 0.56 0.26 0.12 1.35445 1
0.06 0.56 0.27 0.11 1.31643 1
0.06 0.56 0.28 0.1 1.17069 1
0.06 0.56 0.29 0.09 1.21983 1
0.06 0.56 0.3 0.08 2.17615 1
0.06 0.56 0.31 0.07 1.34445 1
0.06 0.56 0.32 0.06 2.42115 1
0.06 0.57 0.05 0.32 1.19216 1
0.06 0.57 0.06 0.31 0.780243 1
0.06 0.57 0.07 0.3 1.33876 1
0.06 0.57 0.08 0.29 0.756395 1
0.06 0.57 0.09 0.28 1.68968 1
0.06 0.57 0.1 0.27 1.71833 1
0.06 0.57 0.11 0.26 0.753038 1
0.06 0.57 0.12 0.25 1.62319 1
0.06 0.57 0.13 0.24 1.71457 1
0.06 0.57 0.14 0.23 1.50036 1
0.06 0.57 0.15 0.22 1.13692 1
0.06 0.57 0.16 0.21 0.896859 1
0.06 0.57 0.17 0.2 1.61214 1
0.06 0.57 0.18 0.19 1.03291 1
0.06 0.57 0.19 0.18 1.16083 1
0.06 0.57 0.2 0.17 1.18356 1
0.06 0.57 0.21 0.16 1.48941 1
0.06 0.57 0.22 0.15 1.19634 1
0.06 0.57 0.23 0.14 1.48878 1
0.06 0.57 0.24 0.13 1.21979 1
0.06 0.57 0.25 0.12 1.16345 1
0.06 0.57 0.26 0.11 1.33658 1
0.06 0.57 0.27 0.1 1.38412 1
0.06 0.57 0.28 0.09 1.47989 1
0.06 0.57 0.29 0.08 1.12643 1
0.06 0.57 0.3 0.07 1.36036 1
0.06 0.57 0.31 0.06 1.22054 1
0.06 0.58 0.05 0.31 1.20599 1
0.06 0.58 0.06 0.3 1.00814 1
0.06 0.58 0.07 0.29 0.925663 1
0.06 0.58 0.08 0.28 1.12224 1
0.06 0.58 0.09 0.27 1.73561 1
0.06 0.58 0.1 0.26 1.57727 1
0.06 0.58 0.11 0.25 1.601 1
0.06 0.58 0.12 0.24 0.78643 1
0.06 0.58 0.13 0.23 1.74682 1
0.06 0.58 0.14 0.22 1.42218 1
0.06 0.58 0.15 0.21 1.82181 1
0.06 0.58 0.16 0.2 1.17574 1
0.06 0.58 0.17 0.19 1.19616 1
0.06 0.58 0.18 0.18 1.19765 1
0.06 0.58 0.19 0.17 1.25736 1
0.06 0.58 0.2 0.16 1.4555 1
0.06 0.58 0.21 0.15 1.31238 1
0.06 0.58 0.22 0.14 1.19756 1
0.06 0.58 0.23 0.13 1.08789 1
0.06 0.58 0.24 0.12 2.26447 1
0.06 0.58 0.25 0.11 1.23992 1
0.06 0.58 0.26 0.1 1.21206 1
0.06 0.58 0.27 0.09 1.30409 1
0.06 0.58 0.28 0.08 1.53074 1
0.06 0.58 0.29 0.07 1.45576 1
0.06 0.58 0.3 0.06 1.48624 1
0.06 0.59 0.05 0.3 1.14798 1
0.06 0.59 0.06 0.29 1.15477 1
0.06 0.59 0.07 0.28 1.09359 1
0.06 0.59 0.08 0.27 1.26044 1
0.06 0.59 0.09 0.26 1.84891 1
0.06 0.59 0.1 0.25 0.989468 1
0.06 0.59 0.11 0.24 1.31182 1
0.06 0.59 0.12 0.23 1.25088 1
0.06 0.59 0.13 0.22 0.901169 1
0.06 0.59 0.14 0.21 1.30027 1
0.06 0.59 0.15 0.2 1.13727 1
0.06 0.59 0.16 0.19 1.14377 1
0.06 0.59 0.17 0.18 1.12493 1
0.06 0.59 0.18 0.17 1.88517 1
0.06 0.59 0.19 0.16 1.12276 1
0.06 0.59 0.2 0.15 1.90578 1
0.06 0.59 0.21 0.14 1.10584 1
0.06 0.59 0.22 0.13 1.25311 1
0.06 0.59 0.23 0.12 1.63687 1
0.06 0.59 0.24 0.11 2.12562 1
0.06 0.59 0.25 0.1 1.30647 1
0.06 0.59 0.26 0.09 1.34023 1
0.06 0.59 0.27 0.08 1.91437 1
0.06 0.59 0.28 0.07 2.33678 1
0.06 0.59 0.29 0.06 1.33871 1
0.06 0.6 0.05 0.29 1.01844 1
0.06 0.6 0.06 0.28 1.81813 1
0.06 0.6 0.07 0.27 0.713136 1
0.06 0.6 0.08 0.26 1.22307 1
0.06 0.6 0.09 0.25 1.3837 1
0.06 0.6 0.1 0.24 1.67877 1
0.06 0.6 0.11 0.23 1.3401 1
0.06 0.6 0.12 0.22 1.64146 1
0.06 0.6 0.13 0.21 2.20318 1
0.06 0.6 0.14 0.2 1.5473 1
0.06 0.6 0.15 0.19 1.20062 1
0.06 0.6 0.16 0.18 1.09379 1
0.06 0.6 0.17 0.17 1.09835 1
0.06 0.6 0.18 0.16 1.15272 1
0.06 0.6 0.19 0.15 1.07529 1
0.06 0.6 0.2 0.14 1.21063 1
0.06 0.6 0.21 0.13 2.16987 1
0.06 0.6 0.22 0.12 1.20197 1
0.06 0.6 0.23 0.11 1.39708 1
0.06 0.6 0.24 0.1 1.3131 1
0.06 0.6 0.25 0.09 1.28922 1
0.06 0.6 0.26 0.08 1.50659 1
0.06 0.6 0.27 0.07 1.16894 1
0.06 0.6 0.28 0.06 2.39352 1
0.06 0.61 0.05 0.28 1.28137 1
0.06 0.61 0.06 0.27 1.30677 1
0.06 0.61 0.07 0.26 1.27947 1
0.06 0.61 0.08 0.25 1.09874 1
0.06 0.61 0.09 0.24 0.938928 1
0.06 0.61 0.1 0.23 1.65704 1
0.06 0.61 0.11 0.22 1.28655 1
0.06 0.61 0.12 0.21 1.47147 1
0.06 0.61 0.13 0.2 1.59007 1
0.06 0.61 0.14 0.19 0.891234 1
0.06 0.61 0.15 0.18 2.02212 1
0.06 0.61 0.16 0.17 1.57188 1
0.06 0.61 0.17 0.16 1.17055 1
0.06 0.61 0.18 0.15 1.18002 1
0.06 0.61 0.19 0.14 2.30572 1
0.06 0.61 0.2 0.13 1.25271 1
0.06 0.61 0.21 0.12 1.24376 1
0.06 0.61 0.22 0.11 1.23976 1
0.06 0.61 0.23 0.1 1.06067 1
0.06 0.61 0.24 0.09 1.30315 1
0.06 0.61 0.25 0.08 1.31885 1
0.06 0.61 0.26 0.07 1.4372 1
0.06 0.61 0.27 0.06 1.46833 1
0.06 0.62 0.05 0.27 1.16266 1
0.06 0.62 0.06 0.26 1.64336 1
0.06 0.62 0.07 0.25 1.49724 1
0.06 0.62 0.08 0.24 1.53151 1
0.06 0.62 0.09 0.23 1.2738 1
0.06 0.62 0.1 0.22 1.13956 1
0.06 0.62 0.11 0.21 1.43458 1
0.06 0.62 0.12 0.2 1.35177 1
0.06 0.62 0.13 0.19 1.98032 1
0.06 0.62 0.14 0.18 1.09916 1
0.06 0.62 0.15 0.17 2.00862 1
0.06 0.62 0.16 0.16 1.87124 1
0.06 0.62 0.17 0.15 1.83171 1
0.06 0.62 0.18 0.14 1.21652 1
0.06 0.62 0.19 0.13 1.15976 1
0.06 0.62 0.2 0.12 1.17253 1
0.06 0.62 0.21 0.11 1.31977 1
0.06 0.62 0.22 0.1 2.06671 1
0.06 0.62 0.23 0.09 2.61467 1
0.06 0.62 0.24 0.08 1.33128 1
0.06 0.62 0.25 0.07 1.21246 1
0.06 0.62 0.26 0.06 1.32766 1
0.06 0.63 0.05 0.26 1.7137 1
0.06 0.63 0.06 0.25 1.7422 1
0.06 0.63 0.07 0.24 1.37996 1
0.06 0.63 0.08 0.23 1.87626 1
0.06 0.63 0.09 0.22 1.30946 1
0.06 0.63 0.1 0.21 1.44397 1
0.06 0.63 0.11 0.2 2.28287 1
0.06 0.63 0.12 0.19 1.15537 1
0.06 0.63 0.13 0.18 1.40984 1
0.06 0.63 0.14 0.17 1.53314 1
0.06 0.63 0.15 0.16 2.28383 1
0.06 0.63 0.16 0.15 2.61043 1
0.06 0.63 0.17 0.14 1.18185 1
0.06 0.63 0.18 0.13 1.20387 1
0.06 0.63 0.19 0.12 1.20619 1
0.06 0.63 0.2 0.11 1.15765 1
0.06 0.63 0.21 0.1 2.37329 1
0.06 0.63 0.22 0.09 1.19889 1
0.06 0.63 0.23 0.08 1.41892 1
0.06 0.63 0.24 0.07 1.42296 1
0.06 0.63 0.25 0.06 2.50743 1
0.06 0.64 0.05 0.25 1.58491 1
0.06 0.64 0.06 0.24 0.906028 1
0.06 0.64 0.07 0.23 1.97638 1
0.06 0.64 0.08 0.22 1.92705 1
0.06 0.64 0.09 0.21 0.938721 1
0.06 0.64 0.1 0.2 1.63129 1
0.06 0.64 0.11 0.19 2.35824 1
0.06 0.64 0.12 0.18 2.19242 1
0.06 0.64 0.13 0.17 2.1686 1
0.06 0.64 0.14 0.16 1.40225 1
0.06 0.64 0.15 0.15 1.19296 1
0.06 0.64 0.16 0.14 2.74185 1
0.06 0.64 0.17 0.13 2.43536 1
0.06 0.64 0.18 0.12 1.48048 1
0.06 0.64 0.19 0.11 1.24802 1
0.06 0.64 0.2 0.1 1.16612 1
0.06 0.64 0.21 0.09 1.28102 1
0.06 0.64 0.22 0.08 1.26907 1
0.06 0.64 0.23 0.07 2.39684 1
0.06 0.64 0.24 0.06 1.46232 1
0.06 0.65 0.05 0.24 1.77074 1
0.06 0.65 0.06 0.23 1.43264 1
0.06 0.65 0.07 0.22 1.58581 1
0.06 0.65 0.08 0.21 1.78287 1
0.06 0.65 0.09 0.2 2.23151 1
0.06 0.65 0.1 0.19 1.32808 1
0.06 0.65 0.11 0.18 1.41352 1
0.06 0.65 0.12 0.17 1.39175 1
0.06 0.65 0.13 0.16 1.92456 1
0.06 0.65 0.14 0.15 1.13334 1
0.06 0.65 0.15 0.14 0.973044 1
0.06 0.65 0.16 0.13 1.20923 1
0.06 0.65 0.17 0.12 1.10324 1
0.06 0.65 0.18 0.11 1.28314 1
0.06 0.65 0.19 0.1 1.13034 1
0.06 0.65 0.2 0.09 1.65019 1
0.06 0.65 0.21 0.08 1.20864 1
0.06 0.65 0.22 0.07 2.5295 1
0.06 0.65 0.23 0.06 1.40944 1
0.06 0.66 0.05 0.23 1.0096 1
0.06 0.66 0.06 0.22 1.86027 1
0.06 0.66 0.07 0.21 1.42335 1
0.06 0.66 0.08 0.2 1.13055 1
0.06 0.66 0.09 0.19 1.9964 1
0.06 0.66 0.1 0.18 1.30171 1
0.06 0.66 0.11 0.17 1.25888 1
0.06 0.66 0.12 0.16 2.64168 1
0.06 0.66 0.13 0.15 2.41555 1
0.06 0.66 0.14 0.14 3.10707 1
0.06 0.66 0.15 0.13 1.18177 1
0.06 0.66 0.16 0.12 1.29019 1
0.06 0.66 0.17 0.11 1.35595 1
0.06 0.66 0.18 0.1 1.2511 1
0.06 0.66 0.19 0.09 1.41732 1
0.06 0.66 0.2 0.08 1.19259 1
0.06 0.66 0.21 0.07 2.17512 1
0.06 0.66 0.22 0.06 2.45586 1
0.06 0.67 0.05 0.22 1.20534 1
0.06 0.67 0.06 0.21 1.24966 1
0.06 0.67 0.07 0.2 1.45579 1
0.06 0.67 0.08 0.19 2.03845 1
0.06 0.67 0.09 0.18 2.11473 1
0.06 0.67 0.1 0.17 1.34349 1
0.06 0.67 0.11 0.16 1.12189 1
0.06 0.67 0.12 0.15 2.56301 1
0.06 0.67 0.13 0.14 1.18711 1
0.06 0.67 0.14 0.13 1.22077 1
0.06 0.67 0.15 0.12 1.71576 1
0.06 0.67 0.16 0.11 1.2652 1
0.06 0.67 0.17 0.1 1.21356 1
0.06 0.67 0.18 0.09 1.28457 1
0.06 0.67 0.19 0.08 1.27297 1
0.06 0.67 0.2 0.07 1.1968 1
0.06 0.67 0.21 0.06 2.60382 1
0.06 0.68 0.05 0.21 1.34779 1
0.06 0.68 0.06 0.2 1.02805 1
0.06 0.68 0.07 0.19 2.34271 1
0.06 0.68 0.08 0.18 1.88585 1
0.06 0.68 0.09 0.17 2.80747 1
0.06 0.68 0.1 0.16 2.8168 1
0.06 0.68 0.11 0.15 2.80813 1
0.06 0.68 0.12 0.14 1.94409 1
0.06 0.68 0.13 0.13 1.26418 1
0.06 0.68 0.14 0.12 2.1734 1
0.06 0.68 0.15 0.11 1.91307 1
0.06 0.68 0.16 0.1 2.21162 1
0.06 0.68 0.17 0.09 1.16373 1
0.06 0.68 0.18 0.08 2.75887 1
0.06 0.68 0.19 0.07 1.34057 1
0.06 0.68 0.2 0.06 1.34133 1
0.06 0.69 0.05 0.2 1.00814 1
0.06 0.69 0.06 0.19 1.23465 1
0.06 0.69 0.07 0.18 1.28723 1
0.06 0.69 0.08 0.17 0.885416 1
0.06 0.69 0.09 0.16 1.96394 1
0.06 0.69 0.1 0.15 1.41568 1
0.06 0.69 0.11 0.14 1.19254 1
0.06 0.69 0.12 0.13 3.46136 1
0.06 0.69 0.13 0.12 1.84743 1
0.06 0.69 0.14 0.11 1.21503 1
0.06 0.69 0.15 0.1 2.22212 1
0.06 0.69 0.16 0.09 2.99448 1
0.06 0.69 0.17 0.08 2.8418 1
0.06 0.69 0.18 0.07 2.80003 1
0.06 0.69 0.19 0.06 1.33474 1
0.06 0.7 0.05 0.19 0.999297 1
0.06 0.7 0.06 0.18 1.09696 1
0.06 0.7 0.07 0.17 2.2754 1
0.06 0.7 0.08 0.16 2.21194 1
0.06 0.7 0.09 0.15 2.74201 1
0.06 0.7 0.1 0.14 3.13514 1
0.06 0.7 0.11 0.13 2.91539 1
0.06 0.7 0.12 0.12 1.10683 1
0.06 0.7 0.13 0.11 2.15414 1
0.06 0.7 0.14 0.1 1.14223 1
0.06 0.7 0.15 0.09 1.24917 1
0.06 0.7 0.16 0.08 1.44811 1
0.06 0.7 0.17 0.07 1.27374 1
0.06 0.7 0.18 0.06 3.17891 1
0.06 0.71 0.05 0.18 1.12845 1
0.06 0.71 0.06 0.17 2.51385 1
0.06 0.71 0.07 0.16 2.33749 1
0.06 0.71 0.08 0.15 2.73788 1
0.06 0.71 0.09 0.14 1.20098 1
0.06 0.71 0.1 0.13 1.2525 1
0.06 0.71 0.11 0.12 1.21532 1
0.06 0.71 0.12 0.11 2.23585 1
0.06 0.71 0.13 0.1 1.22343 1
0.06 0.71 0.14 0.09 1.27485 1
0.06 0.71 0.15 0.08 3.71246 1
0.06 0.71 0.16 0.07 1.26169 1
0.06 0.71 0.17 0.06 2.24491 1
0.06 0.72 0.05 0.17 1.6814 1
0.06 0.72 0.06 0.16 1.29445 1
0.06 0.72 0.07 0.15 2.51322 1
0.06 0.72 0.08 0.14 1.31148 1
0.06 0.72 0.09 0.13 1.59195 1
0.06 0.72 0.1 0.12 1.79221 1
0.06 0.72 0.11 0.11 3.70422 1
0.06 0.72 0.12 0.1 1.24346 1
0.06 0.72 0.13 0.09 4.23119 1
0.06 0.72 0.14 0.08 1.18447 1
0.06 0.72 0.15 0.07 1.30623 1
0.06 0.72 0.16 0.06 1.35927 1
0.06 0.73 0.05 0.16 2.25182 1
0.06 0.73 0.06 0.15 2.00378 1
0.06 0.73 0.07 0.14 3.45534 1
0.06 0.73 0.08 0.13 1.92796 1
0.06 0.73 0.09 0.12 3.99487 1
0.06 0.73 0.1 0.11 3.58262 1
0.06 0.73 0.11 0.1 2.98449 1
0.06 0.73 0.12 0.09 1.10169 1
0.06 0.73 0.13 0.08 2.98115 1
0.06 0.73 0.14 0.07 1.3181 1
0.06 0.73 0.15 0.06 1.39097 1
0.06 0.74 0.05 0.15 2.98007 1
0.06 0.74 0.06 0.14 2.95294 1
0.06 0.74 0.07 0.13 1.22249 1
0.06 0.74 0.08 0.12 3.0898 1
0.06 0.74 0.09 0.11 1.17737 1
0.06 0.74 0.1 0.1 2.42221 1
0.06 0.74 0.11 0.09 4.6843 1
0.06 0.74 0.12 0.08 1.2413 1
0.06 0.74 0.13 0.07 1.45549 1
0.06 0.74 0.14 0.06 1.34642 1
0.06 0.75 0.05 0.14 1.29963 1
0.06 0.75 0.06 0.13 3.74835 1
0.06 0.75 0.07 0.12 4.01467 1
0.06 0.75 0.08 0.11 2.00188 1
0.06 0.75 0.09 0.1 3.94471 1
0.06 0.75 0.1 0.09 2.81532 1
0.06 0.75 0.11 0.08 3.45701 1
0.06 0.75 0.12 0.07 1.5361 1
0.06 0.75 0.13 0.06 1.22851 1
0.06 0.76 0.05 0.13 3.04283 1
0.06 0.76 0.06 0.12 1.33939 1
0.06 0.76 0.07 0.11 3.71016 1
0.06 0.76 0.08 0.1 1.64747 1
0.06 0.76 0.09 0.09 1.76061 1
0.06 0.76 0.1 0.08 2.99535 1
0.06 0.76 0.11 0.07 4.85073 1
0.06 0.76 0.12 0.06 4.62457 1
0.06 0.77 0.05 0.12 1.84546 1
0.06 0.77 0.06 0.11 2.79171 1
0.06 0.77 0.07 0.1 2.77302 1
0.06 0.77 0.08 0.09 1.99275 1
0.06 0.77 0.09 0.08 4.9277 1
0.06 0.77 0.1 0.07 1.30414 1
0.06 0.77 0.11 0.06 1.2906 1
0.06 0.78 0.05 0.11 3.24922 1
0.06 0.78 0.06 0.1 4.73245 1
0.06 0.78 0.07 0.09 4.59832 1
0.06 0.78 0.08 0.08 2.60577 1
0.06 0.78 0.09 0.07 3.31637 1
0.06 0.78 0.1 0.06 2.53096 1
0.06 0.79 0.05 0.1 5.01861 1
0.06 0.79 0.06 0.09 2.35817 1
0.06 0.79 0.07 0.08 5.51754 1
0.06 0.79 0.08 0.07 3.27977 1
0.06 0.79 0.09 0.06 1.11608 1
0.06 0.8 0.05 0.09 1.65241 1
0.06 0.8 0.06 0.08 5.64525 1
0.06 0.8 0.07 0.07 2.31404 1
0.06 0.8 0.08 0.06 2.17996 1
0.06 0.81 0.05 0.08 1.85848 1
0.06 0.81 0.06 0.07 1.58917 1
0.06 0.81 0.07 0.06 2.64455 1
0.06 0.82 0.05 0.07 1.86272 1
0.06 0.82 0.06 0.06 2.11157 1
0.06 0.83 0.05 0.06 1.31592 1
0.07 0.05 0.05 0.83 2.16799 1
0.07 0.05 0.06 0.82 2.3587 1
0.07 0.05 0.07 0.81 2.04348 1
0.07 0.05 0.08 0.8 2.06819 1
0.07 0.05 0.09 0.79 1.77484 1
0.07 0.05 0.1 0.78 1.95713 1
0.07 0.05 0.11 0.77 2.05405 1
0.07 0.05 0.12 0.76 1.58079 1
0.07 0.05 0.13 0.75 1.59691 1
0.07 0.05 0.14 0.74 1.67011 1
0.07 0.05 0.15 0.73 0.361434 1
0.07 0.05 0.16 0.72 0.374441 1
0.07 0.05 0.17 0.71 1.46356 1
0.07 0.05 0.18 0.7 0.366337 1
0.07 0.05 0.19 0.69 0.753461 1
0.07 0.05 0.2 0.68 0.614803 1
0.07 0.05 0.21 0.67 0.668077 1
0.07 0.05 0.22 0.66 0.345638 1
0.07 0.05 0.23 0.65 0.747035 1
0.07 0.05 0.24 0.64 0.415111 1
0.07 0.05 0.25 0.63 0.673288 1
0.07 0.05 0.26 0.62 0.729569 1
0.07 0.05 0.27 0.61 0.386495 1
0.07 0.05 0.28 0.6 0.363292 1
0.07 0.05 0.29 0.59 0.867563 1
0.07 0.05 0.3 0.58 0.436795 1
0.07 0.05 0.31 0.57 0.594361 1
0.07 0.05 0.32 0.56 0.72795 1
0.07 0.05 0.33 0.55 0.506661 1
0.07 0.05 0.34 0.54 0.466695 1
0.07 0.05 0.35 0.53 0.501975 1
0.07 0.05 0.36 0.52 0.46941 1
0.07 0.05 0.37 0.51 0.761147 1
0.07 0.05 0.38 0.5 0.468755 1
0.07 0.05 0.39 0.49 0.784254 1
0.07 0.05 0.4 0.48 0.755397 1
0.07 0.05 0.41 0.47 0.758197 1
0.07 0.05 0.42 0.46 0.699553 1
0.07 0.05 0.43 0.45 0.650922 1
0.07 0.05 0.44 0.44 0.555632 1
0.07 0.05 0.45 0.43 0.738803 1
0.07 0.05 0.46 0.42 0.548984 1
0.07 0.05 0.47 0.41 0.707887 1
0.07 0.05 0.48 0.4 0.694652 1
0.07 0.05 0.49 0.39 0.628741 1
0.07 0.05 0.5 0.38 0.822024 1
0.07 0.05 0.51 0.37 0.76965 1
0.07 0.05 0.52 0.36 0.765346 1
0.07 0.05 0.53 0.35 0.629192 1
0.07 0.05 0.54 0.34 0.665914 1
0.07 0.05 0.55 0.33 0.855707 1
0.07 0.05 0.56 0.32 0.872789 1
0.07 0.05 0.57 0.31 0.875459 1
0.07 0.05 0.58 0.3 0.744611 1
0.07 0.05 0.59 0.29 0.790969 1
0.07 0.05 0.6 0.28 0.767172 1
0.07 0.05 0.61 0.27 0.876927 1
0.07 0.05 0.62 0.26 0.834139 1
0.07 0.05 0.63 0.25 1.045 1
0.07 0.05 0.64 0.24 1.12079 1
0.07 0.05 0.65 0.23 1.1803 1
0.07 0.05 0.66 0.22 1.21656 1
0.07 0.05 0.67 0.21 1.04285 1
0.07 0.05 0.68 0.2 1.24254 1
0.07 0.05 0.69 0.19 1.30506 1
0.07 0.05 0.7 0.18 0.984478 1
0.07 0.05 0.71 0.17 1.51178 1
0.07 0.05 0.72 0.16 1.56815 1
0.07 0.05 0.73 0.15 1.81181 1
0.07 0.05 0.74 0.14 1.48391 1
0.07 0.05 0.75 0.13 1.73201 1
0.07 0.05 0.76 0.12 1.92339 1
0.07 0.05 0.77 0.11 1.96896 1
0.07 0.05 0.78 0.1 1.99645 1
0.07 0.05 0.79 0.09 1.36323 1
0.07 0.05 0.8 0.08 1.90115 1
0.07 0.05 0.81 0.07 2.47802 1
0.07 0.05 0.82 0.06 2.52383 1
0.07 0.06 0.05 0.82 3.87922 1
0.07 0.06 0.06 0.81 3.18967 1
0.07 0.06 0.07 0.8 2.87463 1
0.07 0.06 0.08 0.79 1.90207 1
0.07 0.06 0.09 0.78 1.83187 1
0.07 0.06 0.1 0.77 1.91755 1
0.07 0.06 0.11 0.76 0.528338 1
0.07 0.06 0.12 0.75 1.6673 1
0.07 0.06 0.13 0.74 2.00824 1
0.07 0.06 0.14 0.73 0.375287 1
0.07 0.06 0.15 0.72 1.31523 1
0.07 0.06 0.16 0.71 1.9737 1
0.07 0.06 0.17 0.7 1.88207 1
0.07 0.06 0.18 0.69 0.370183 1
0.07 0.06 0.19 0.68 1.61331 1
0.07 0.06 0.2 0.67 1.13166 1
0.07 0.06 0.21 0.66 0.729863 1
0.07 0.06 0.22 0.65 1.22418 1
0.07 0.06 0.23 0.64 0.71199 1
0.07 0.06 0.24 0.63 0.706042 1
0.07 0.06 0.25 0.62 0.650945 1
0.07 0.06 0.26 0.61 0.451185 1
0.07 0.06 0.27 0.6 0.701376 1
0.07 0.06 0.28 0.59 0.419169 1
0.07 0.06 0.29 0.58 0.669567 1
0.07 0.06 0.3 0.57 0.467033 1
0.07 0.06 0.31 0.56 0.400592 1
0.07 0.06 0.32 0.55 0.488778 1
0.07 0.06 0.33 0.54 0.673176 1
0.07 0.06 0.34 0.53 0.49104 1
0.07 0.06 0.35 0.52 0.444305 1
0.07 0.06 0.36 0.51 0.469834 1
0.07 0.06 0.37 0.5 0.473363 1
0.07 0.06 0.38 0.49 0.695985 1
0.07 0.06 0.39 0.48 0.593934 1
0.07 0.06 0.4 0.47 0.483007 1
0.07 0.06 0.41 0.46 0.698147 1
0.07 0.06 0.42 0.45 0.763941 1
0.07 0.06 0.43 0.44 0.731333 1
0.07 0.06 0.44 0.43 0.706414 1
0.07 0.06 0.45 0.42 0.654643 1
0.07 0.06 0.46 0.41 0.585706 1
0.07 0.06 0.47 0.4 0.645648 1
0.07 0.06 0.48 0.39 0.669168 1
0.07 0.06 0.49 0.38 0.751931 1
0.07 0.06 0.5 0.37 0.743217 1
0.07 0.06 0.51 0.36 0.748362 1
0.07 0.06 0.52 0.35 0.758417 1
0.07 0.06 0.53 0.34 0.736164 1
0.07 0.06 0.54 0.33 0.89548 1
0.07 0.06 0.55 0.32 0.811254 1
0.07 0.06 0.56 0.31 0.727044 1
0.07 0.06 0.57 0.3 0.666775 1
0.07 0.06 0.58 0.29 0.752483 1
0.07 0.06 0.59 0.28 0.970365 1
0.07 0.06 0.6 0.27 0.732829 1
0.07 0.06 0.61 0.26 0.97896 1
0.07 0.06 0.62 0.25 0.98328 1
0.07 0.06 0.63 0.24 1.101 1
0.07 0.06 0.64 0.23 1.09243 1
0.07 0.06 0.65 0.22 1.00444 1
0.07 0.06 0.66 0.21 1.36116 1
0.07 0.06 0.67 0.2 0.916833 1
0.07 0.06 0.68 0.19 1.39059 1
0.07 0.06 0.69 0.18 1.31752 1
0.07 0.06 0.7 0.17 1.47104 1
0.07 0.06 0.71 0.16 1.6844 1
0.07 0.06 0.72 0.15 1.5906 1
0.07 0.06 0.73 0.14 1.59434 1
0.07 0.06 0.74 0.13 1.75769 1
0.07 0.06 0.75 0.12 1.7852 1
0.07 0.06 0.76 0.11 2.20277 1
0.07 0.06 0.77 0.1 2.08876 1
0.07 0.06 0.78 0.09 2.0249 1
0.07 0.06 0.79 0.08 1.84967 1
0.07 0.06 0.8 0.07 0.801217 1
0.07 0.06 0.81 0.06 2.2074 1
0.07 0.07 0.05 0.81 3.31902 1
0.07 0.07 0.06 0.8 4.40262 1
0.07 0.07 0.07 0.79 1.73904 1
0.07 0.07 0.08 0.78 3.19691 1
0.07 0.07 0.09 0.77 1.59323 1
0.07 0.07 0.1 0.76 0.737732 1
0.07 0.07 0.11 0.75 2.9408 1
0.07 0.07 0.12 0.74 1.6969 1
0.07 0.07 0.13 0.73 1.53434 1
0.07 0.07 0.14 0.72 1.70794 1
0.07 0.07 0.15 0.71 0.363137 1
0.07 0.07 0.16 0.7 1.76111 1
0.07 0.07 0.17 0.69 2.20696 1
0.07 0.07 0.18 0.68 1.97721 1
0.07 0.07 0.19 0.67 1.32133 1
0.07 0.07 0.2 0.66 0.403104 1
0.07 0.07 0.21 0.65 0.580505 1
0.07 0.07 0.22 0.64 1.57676 1
0.07 0.07 0.23 0.63 1.40107 1
0.07 0.07 0.24 0.62 0.673183 1
0.07 0.07 0.25 0.61 0.625829 1
0.07 0.07 0.26 0.6 0.610694 1
0.07 0.07 0.27 0.59 1.55606 1
0.07 0.07 0.28 0.58 0.713234 1
0.07 0.07 0.29 0.57 0.996206 1
0.07 0.07 0.3 0.56 0.470771 1
0.07 0.07 0.31 0.55 0.412376 1
0.07 0.07 0.32 0.54 0.455112 1
0.07 0.07 0.33 0.53 0.533877 1
0.07 0.07 0.34 0.52 0.506457 1
0.07 0.07 0.35 0.51 0.595043 1
0.07 0.07 0.36 0.5 0.508372 1
0.07 0.07 0.37 0.49 0.460145 1
0.07 0.07 0.38 0.48 0.70887 1
0.07 0.07 0.39 0.47 0.790146 1
0.07 0.07 0.4 0.46 0.608741 1
0.07 0.07 0.41 0.45 0.511322 1
0.07 0.07 0.42 0.44 0.506715 1
0.07 0.07 0.43 0.43 0.477545 1
0.07 0.07 0.44 0.42 0.519688 1
0.07 0.07 0.45 0.41 0.750568 1
0.07 0.07 0.46 0.4 0.646101 1
0.07 0.07 0.47 0.39 0.591231 1
0.07 0.07 0.48 0.38 0.749607 1
0.07 0.07 0.49 0.37 0.699315 1
0.07 0.07 0.5 0.36 0.736883 1
0.07 0.07 0.51 0.35 0.764355 1
0.07 0.07 0.52 0.34 0.744998 1
0.07 0.07 0.53 0.33 0.778076 1
0.07 0.07 0.54 0.32 0.807468 1
0.07 0.07 0.55 0.31 0.725931 1
0.07 0.07 0.56 0.3 0.889546 1
0.07 0.07 0.57 0.29 0.736397 1
0.07 0.07 0.58 0.28 0.807213 1
0.07 0.07 0.59 0.27 0.841284 1
0.07 0.07 0.6 0.26 0.961968 1
0.07 0.07 0.61 0.25 1.00475 1
0.07 0.07 0.62 0.24 0.953961 1
0.07 0.07 0.63 0.23 1.14836 1
0.07 0.07 0.64 0.22 0.861052 1
0.07 0.07 0.65 0.21 1.23994 1
0.07 0.07 0.66 0.2 1.1916 1
0.07 0.07 0.67 0.19 1.25135 1
0.07 0.07 0.68 0.18 0.923415 1
0.07 0.07 0.69 0.17 1.38578 1
0.07 0.07 0.7 0.16 1.47839 1
0.07 0.07 0.71 0.15 1.48256 1
0.07 0.07 0.72 0.14 1.42031 1
0.07 0.07 0.73 0.13 1.6954 1
0.07 0.07 0.74 0.12 1.75073 1
0.07 0.07 0.75 0.11 1.7577 1
0.07 0.07 0.76 0.1 1.81904 1
0.07 0.07 0.77 0.09 2.07149 1
0.07 0.07 0.78 0.08 2.12406 1
0.07 0.07 0.79 0.07 2.2514 1
0.07 0.07 0.8 0.06 2.29919 1
0.07 0.08 0.05 0.8 3.90768 1
0.07 0.08 0.06 0.79 1.70316 1
0.07 0.08 0.07 0.78 1.87927 1
0.07 0.08 0.08 0.77 1.52957 1
0.07 0.08 0.09 0.76 3.16362 1
0.07 0.08 0.1 0.75 2.95286 1
0.07 0.08 0.11 0.74 2.74828 1
0.07 0.08 0.12 0.73 1.54111 1
0.07 0.08 0.13 0.72 2.20957 1
0.07 0.08 0.14 0.71 2.46102 1
0.07 0.08 0.15 0.7 2.3919 1
0.07 0.08 0.16 0.69 1.85177 1
0.07 0.08 0.17 0.68 2.25112 1
0.07 0.08 0.18 0.67 1.49074 1
0.07 0.08 0.19 0.66 2.25892 1
0.07 0.08 0.2 0.65 1.36156 1
0.07 0.08 0.21 0.64 0.76667 1
0.07 0.08 0.22 0.63 1.35661 1
0.07 0.08 0.23 0.62 1.14215 1
0.07 0.08 0.24 0.61 1.32941 1
0.07 0.08 0.25 0.6 0.753914 1
0.07 0.08 0.26 0.59 0.927114 1
0.07 0.08 0.27 0.58 0.908375 1
0.07 0.08 0.28 0.57 0.375427 1
0.07 0.08 0.29 0.56 0.720204 1
0.07 0.08 0.3 0.55 0.691467 1
0.07 0.08 0.31 0.54 0.712498 1
0.07 0.08 0.32 0.53 0.414652 1
0.07 0.08 0.33 0.52 1.35775 1
0.07 0.08 0.34 0.51 0.433986 1
0.07 0.08 0.35 0.5 0.423211 1
0.07 0.08 0.36 0.49 0.708021 1
0.07 0.08 0.37 0.48 0.441483 1
0.07 0.08 0.38 0.47 0.485514 1
0.07 0.08 0.39 0.46 0.472475 1
0.07 0.08 0.4 0.45 0.662812 1
0.07 0.08 0.41 0.44 0.731936 1
0.07 0.08 0.42 0.43 0.618568 1
0.07 0.08 0.43 0.42 0.543626 1
0.07 0.08 0.44 0.41 0.685665 1
0.07 0.08 0.45 0.4 0.562958 1
0.07 0.08 0.46 0.39 0.566772 1
0.07 0.08 0.47 0.38 0.598063 1
0.07 0.08 0.48 0.37 0.497921 1
0.07 0.08 0.49 0.36 0.642771 1
0.07 0.08 0.5 0.35 0.690702 1
0.07 0.08 0.51 0.34 0.670584 1
0.07 0.08 0.52 0.33 0.828731 1
0.07 0.08 0.53 0.32 0.665583 1
0.07 0.08 0.54 0.31 0.756797 1
0.07 0.08 0.55 0.3 0.68711 1
0.07 0.08 0.56 0.29 0.581145 1
0.07 0.08 0.57 0.28 0.906525 1
0.07 0.08 0.58 0.27 0.779409 1
0.07 0.08 0.59 0.26 0.794803 1
0.07 0.08 0.6 0.25 0.948159 1
0.07 0.08 0.61 0.24 1.03545 1
0.07 0.08 0.62 0.23 0.988979 1
0.07 0.08 0.63 0.22 1.09038 1
0.07 0.08 0.64 0.21 1.06758 1
0.07 0.08 0.65 0.2 1.17489 1
0.07 0.08 0.66 0.19 1.21307 1
0.07 0.08 0.67 0.18 1.2783 1
0.07 0.08 0.68 0.17 1.28215 1
0.07 0.08 0.69 0.16 1.32337 1
0.07 0.08 0.7 0.15 1.38282 1
0.07 0.08 0.71 0.14 1.49241 1
0.07 0.08 0.72 0.13 1.66784 1
0.07 0.08 0.73 0.12 1.77737 1
0.07 0.08 0.74 0.11 1.72951 1
0.07 0.08 0.75 0.1 1.7276 1
0.07 0.08 0.76 0.09 1.99637 1
0.07 0.08 0.77 0.08 2.12686 1
0.07 0.08 0.78 0.07 1.9012 1
0.07 0.08 0.79 0.06 2.34627 1
0.07 0.09 0.05 0.79 3.29679 1
0.07 0.09 0.06 0.78 3.59323 1
0.07 0.09 0.07 0.77 3.21589 1
0.07 0.09 0.08 0.76 3.69825 1
0.07 0.09 0.09 0.75 2.09223 1
0.07 0.09 0.1 0.74 3.03933 1
0.07 0.09 0.11 0.73 1.75578 1
0.07 0.09 0.12 0.72 0.662267 1
0.07 0.09 0.13 0.71 1.70834 1
0.07 0.09 0.14 0.7 2.83706 1
0.07 0.09 0.15 0.69 1.57847 1
0.07 0.09 0.16 0.68 2.68679 1
0.07 0.09 0.17 0.67 1.93514 1
0.07 0.09 0.18 0.66 2.18183 1
0.07 0.09 0.19 0.65 1.39825 1
0.07 0.09 0.2 0.64 0.449155 1
0.07 0.09 0.21 0.63 0.425101 1
0.07 0.09 0.22 0.62 0.732617 1
0.07 0.09 0.23 0.61 1.38771 1
0.07 0.09 0.24 0.6 1.31887 1
0.07 0.09 0.25 0.59 0.337625 1
0.07 0.09 0.26 0.58 1.18557 1
0.07 0.09 0.27 0.57 1.10219 1
0.07 0.09 0.28 0.56 0.449981 1
0.07 0.09 0.29 0.55 1.0994 1
0.07 0.09 0.3 0.54 0.694888 1
0.07 0.09 0.31 0.53 0.409769 1
0.07 0.09 0.32 0.52 0.608901 1
0.07 0.09 0.33 0.51 0.580127 1
0.07 0.09 0.34 0.5 0.564894 1
0.07 0.09 0.35 0.49 0.47959 1
0.07 0.09 0.36 0.48 0.44277 1
0.07 0.09 0.37 0.47 0.485491 1
0.07 0.09 0.38 0.46 0.513493 1
0.07 0.09 0.39 0.45 0.724845 1
0.07 0.09 0.4 0.44 0.703776 1
0.07 0.09 0.41 0.43 0.562994 1
0.07 0.09 0.42 0.42 0.532745 1
0.07 0.09 0.43 0.41 0.609962 1
0.07 0.09 0.44 0.4 0.496041 1
0.07 0.09 0.45 0.39 0.747171 1
0.07 0.09 0.46 0.38 0.702002 1
0.07 0.09 0.47 0.37 0.73141 1
0.07 0.09 0.48 0.36 0.529364 1
0.07 0.09 0.49 0.35 0.578754 1
0.07 0.09 0.5 0.34 0.747784 1
0.07 0.09 0.51 0.33 0.770521 1
0.07 0.09 0.52 0.32 0.6297 1
0.07 0.09 0.53 0.31 0.654484 1
0.07 0.09 0.54 0.3 0.750818 1
0.07 0.09 0.55 0.29 0.723167 1
0.07 0.09 0.56 0.28 0.852498 1
0.07 0.09 0.57 0.27 0.926894 1
0.07 0.09 0.58 0.26 0.788731 1
0.07 0.09 0.59 0.25 0.971039 1
0.07 0.09 0.6 0.24 0.948095 1
0.07 0.09 0.61 0.23 0.989882 1
0.07 0.09 0.62 0.22 0.609916 1
0.07 0.09 0.63 0.21 1.08163 1
0.07 0.09 0.64 0.2 0.959049 1
0.07 0.09 0.65 0.19 1.22987 1
0.07 0.09 0.66 0.18 1.03374 1
0.07 0.09 0.67 0.17 1.24825 1
0.07 0.09 0.68 0.16 1.4323 1
0.07 0.09 0.69 0.15 1.51577 1
0.07 0.09 0.7 0.14 1.39399 1
0.07 0.09 0.71 0.13 1.5001 1
0.07 0.09 0.72 0.12 1.39925 1
0.07 0.09 0.73 0.11 1.51917 1
0.07 0.09 0.74 0.1 1.02762 1
0.07 0.09 0.75 0.09 1.87699 1
0.07 0.09 0.76 0.08 2.21269 1
0.07 0.09 0.77 0.07 1.96672 1
0.07 0.09 0.78 0.06 2.21681 1
0.07 0.1 0.05 0.78 1.69302 1
0.07 0.1 0.06 0.77 3.77907 1
0.07 0.1 0.07 0.76 3.26235 1
0.07 0.1 0.08 0.75 3.03561 1
0.07 0.1 0.09 0.74 1.57792 1
0.07 0.1 0.1 0.73 3.10676 1
0.07 0.1 0.11 0.72 2.53236 1
0.07 0.1 0.12 0.71 1.13747 1
0.07 0.1 0.13 0.7 2.81554 1
0.07 0.1 0.14 0.69 0.549917 1
0.07 0.1 0.15 0.68 1.73604 1
0.07 0.1 0.16 0.67 1.5436 1
0.07 0.1 0.17 0.66 2.29957 1
0.07 0.1 0.18 0.65 1.51475 1
0.07 0.1 0.19 0.64 2.10501 1
0.07 0.1 0.2 0.63 0.643596 1
0.07 0.1 0.21 0.62 1.20363 1
0.07 0.1 0.22 0.61 1.05565 1
0.07 0.1 0.23 0.6 0.62375 1
0.07 0.1 0.24 0.59 0.37507 1
0.07 0.1 0.25 0.58 1.01362 1
0.07 0.1 0.26 0.57 1.39618 1
0.07 0.1 0.27 0.56 1.79924 1
0.07 0.1 0.28 0.55 0.667004 1
0.07 0.1 0.29 0.54 0.648896 1
0.07 0.1 0.3 0.53 0.724507 1
0.07 0.1 0.31 0.52 0.7029 1
0.07 0.1 0.32 0.51 0.606813 1
0.07 0.1 0.33 0.5 1.05365 1
0.07 0.1 0.34 0.49 0.539595 1
0.07 0.1 0.35 0.48 0.509062 1
0.07 0.1 0.36 0.47 0.663831 1
0.07 0.1 0.37 0.46 0.462388 1
0.07 0.1 0.38 0.45 0.61875 1
0.07 0.1 0.39 0.44 0.616256 1
0.07 0.1 0.4 0.43 0.684329 1
0.07 0.1 0.41 0.42 0.93059 1
0.07 0.1 0.42 0.41 0.722107 1
0.07 0.1 0.43 0.4 0.589368 1
0.07 0.1 0.44 0.39 0.529978 1
0.07 0.1 0.45 0.38 0.655939 1
0.07 0.1 0.46 0.37 0.673554 1
0.07 0.1 0.47 0.36 0.604349 1
0.07 0.1 0.48 0.35 0.686155 1
0.07 0.1 0.49 0.34 0.752488 1
0.07 0.1 0.5 0.33 0.714663 1
0.07 0.1 0.51 0.32 0.660924 1
0.07 0.1 0.52 0.31 0.653417 1
0.07 0.1 0.53 0.3 0.682585 1
0.07 0.1 0.54 0.29 0.620787 1
0.07 0.1 0.55 0.28 0.882398 1
0.07 0.1 0.56 0.27 0.794407 1
0.07 0.1 0.57 0.26 0.883366 1
0.07 0.1 0.58 0.25 0.87266 1
0.07 0.1 0.59 0.24 0.782178 1
0.07 0.1 0.6 0.23 1.02236 1
0.07 0.1 0.61 0.22 0.835324 1
0.07 0.1 0.62 0.21 0.927827 1
0.07 0.1 0.63 0.2 1.0874 1
0.07 0.1 0.64 0.19 1.19955 1
0.07 0.1 0.65 0.18 1.11957 1
0.07 0.1 0.66 0.17 1.2643 1
0.07 0.1 0.67 0.16 1.36307 1
0.07 0.1 0.68 0.15 1.32956 1
0.07 0.1 0.69 0.14 1.52145 1
0.07 0.1 0.7 0.13 1.27443 1
0.07 0.1 0.71 0.12 1.61649 1
0.07 0.1 0.72 0.11 1.57623 1
0.07 0.1 0.73 0.1 1.6265 1
0.07 0.1 0.74 0.09 1.76409 1
0.07 0.1 0.75 0.08 1.53209 1
0.07 0.1 0.76 0.07 1.90811 1
0.07 0.1 0.77 0.06 2.26436 1
0.07 0.11 0.05 0.77 3.48936 1
0.07 0.11 0.06 0.76 3.69213 1
0.07 0.11 0.07 0.75 3.22567 1
0.07 0.11 0.08 0.74 3.12669 1
0.07 0.11 0.09 0.73 2.78723 1
0.07 0.11 0.1 0.72 2.70656 1
0.07 0.11 0.11 0.71 1.85325 1
0.07 0.11 0.12 0.7 2.85535 1
0.07 0.11 0.13 0.69 2.67637 1
0.07 0.11 0.14 0.68 2.51949 1
0.07 0.11 0.15 0.67 2.86915 1
0.07 0.11 0.16 0.66 2.44591 1
0.07 0.11 0.17 0.65 1.48732 1
0.07 0.11 0.18 0.64 0.526465 1
0.07 0.11 0.19 0.63 1.8896 1
0.07 0.11 0.2 0.62 1.13551 1
0.07 0.11 0.21 0.61 1.95166 1
0.07 0.11 0.22 0.6 1.2148 1
0.07 0.11 0.23 0.59 1.58597 1
0.07 0.11 0.24 0.58 0.63562 1
0.07 0.11 0.25 0.57 1.72956 1
0.07 0.11 0.26 0.56 1.16503 1
0.07 0.11 0.27 0.55 0.468995 1
0.07 0.11 0.28 0.54 0.754532 1
0.07 0.11 0.29 0.53 0.463333 1
0.07 0.11 0.3 0.52 0.449409 1
0.07 0.11 0.31 0.51 1.31935 1
0.07 0.11 0.32 0.5 1.38062 1
0.07 0.11 0.33 0.49 0.564634 1
0.07 0.11 0.34 0.48 0.499426 1
0.07 0.11 0.35 0.47 0.503993 1
0.07 0.11 0.36 0.46 0.461915 1
0.07 0.11 0.37 0.45 1.21147 1
0.07 0.11 0.38 0.44 0.601781 1
0.07 0.11 0.39 0.43 0.484828 1
0.07 0.11 0.4 0.42 0.611617 1
0.07 0.11 0.41 0.41 0.472664 1
0.07 0.11 0.42 0.4 0.573367 1
0.07 0.11 0.43 0.39 0.642481 1
0.07 0.11 0.44 0.38 0.62927 1
0.07 0.11 0.45 0.37 0.577598 1
0.07 0.11 0.46 0.36 0.70033 1
0.07 0.11 0.47 0.35 0.61779 1
0.07 0.11 0.48 0.34 0.671151 1
0.07 0.11 0.49 0.33 0.69363 1
0.07 0.11 0.5 0.32 0.707129 1
0.07 0.11 0.51 0.31 0.666276 1
0.07 0.11 0.52 0.3 0.676761 1
0.07 0.11 0.53 0.29 0.820537 1
0.07 0.11 0.54 0.28 0.78853 1
0.07 0.11 0.55 0.27 0.823331 1
0.07 0.11 0.56 0.26 0.645366 1
0.07 0.11 0.57 0.25 0.881481 1
0.07 0.11 0.58 0.24 1.02626 1
0.07 0.11 0.59 0.23 0.620824 1
0.07 0.11 0.6 0.22 0.950861 1
0.07 0.11 0.61 0.21 0.940491 1
0.07 0.11 0.62 0.2 1.06129 1
0.07 0.11 0.63 0.19 1.34938 1
0.07 0.11 0.64 0.18 1.18588 1
0.07 0.11 0.65 0.17 1.08957 1
0.07 0.11 0.66 0.16 0.671433 1
0.07 0.11 0.67 0.15 1.24419 1
0.07 0.11 0.68 0.14 1.06637 1
0.07 0.11 0.69 0.13 1.38182 1
0.07 0.11 0.7 0.12 1.58508 1
0.07 0.11 0.71 0.11 1.44375 1
0.07 0.11 0.72 0.1 1.24298 1
0.07 0.11 0.73 0.09 1.76051 1
0.07 0.11 0.74 0.08 1.81241 1
0.07 0.11 0.75 0.07 1.58354 1
0.07 0.11 0.76 0.06 1.9578 1
0.07 0.12 0.05 0.76 1.66019 1
0.07 0.12 0.06 0.75 3.58158 1
0.07 0.12 0.07 0.74 3.36925 1
0.07 0.12 0.08 0.73 0.558349 1
0.07 0.12 0.09 0.72 3.02874 1
0.07 0.12 0.1 0.71 1.34 1
0.07 0.12 0.11 0.7 2.93174 1
0.07 0.12 0.12 0.69 1.6438 1
0.07 0.12 0.13 0.68 2.57891 1
0.07 0.12 0.14 0.67 2.19873 1
0.07 0.12 0.15 0.66 1.49039 1
0.07 0.12 0.16 0.65 1.30891 1
0.07 0.12 0.17 0.64 0.624617 1
0.07 0.12 0.18 0.63 1.46589 1
0.07 0.12 0.19 0.62 0.546249 1
0.07 0.12 0.2 0.61 1.45108 1
0.07 0.12 0.21 0.6 1.2276 1
0.07 0.12 0.22 0.59 0.581841 1
0.07 0.12 0.23 0.58 0.67867 1
0.07 0.12 0.24 0.57 1.23253 1
0.07 0.12 0.25 0.56 0.453029 1
0.07 0.12 0.26 0.55 1.44295 1
0.07 0.12 0.27 0.54 0.440998 1
0.07 0.12 0.28 0.53 0.513742 1
0.07 0.12 0.29 0.52 0.60422 1
0.07 0.12 0.3 0.51 0.519173 1
0.07 0.12 0.31 0.5 1.38434 1
0.07 0.12 0.32 0.49 0.39335 1
0.07 0.12 0.33 0.48 1.10067 1
0.07 0.12 0.34 0.47 0.637726 1
0.07 0.12 0.35 0.46 0.600346 1
0.07 0.12 0.36 0.45 0.793284 1
0.07 0.12 0.37 0.44 0.649855 1
0.07 0.12 0.38 0.43 0.420312 1
0.07 0.12 0.39 0.42 0.484261 1
0.07 0.12 0.4 0.41 0.652437 1
0.07 0.12 0.41 0.4 0.652587 1
0.07 0.12 0.42 0.39 0.548859 1
0.07 0.12 0.43 0.38 0.695908 1
0.07 0.12 0.44 0.37 0.598285 1
0.07 0.12 0.45 0.36 0.608414 1
0.07 0.12 0.46 0.35 0.518279 1
0.07 0.12 0.47 0.34 0.419047 1
0.07 0.12 0.48 0.33 0.624491 1
0.07 0.12 0.49 0.32 0.73572 1
0.07 0.12 0.5 0.31 0.634046 1
0.07 0.12 0.51 0.3 0.716634 1
0.07 0.12 0.52 0.29 0.800357 1
0.07 0.12 0.53 0.28 0.630237 1
0.07 0.12 0.54 0.27 0.773146 1
0.07 0.12 0.55 0.26 0.87209 1
0.07 0.12 0.56 0.25 0.650636 1
0.07 0.12 0.57 0.24 0.867726 1
0.07 0.12 0.58 0.23 0.902756 1
0.07 0.12 0.59 0.22 0.966906 1
0.07 0.12 0.6 0.21 1.04404 1
0.07 0.12 0.61 0.2 0.987245 1
0.07 0.12 0.62 0.19 1.22467 1
0.07 0.12 0.63 0.18 1.08331 1
0.07 0.12 0.64 0.17 1.09335 1
0.07 0.12 0.65 0.16 1.27798 1
0.07 0.12 0.66 0.15 1.08324 1
0.07 0.12 0.67 0.14 1.34452 1
0.07 0.12 0.68 0.13 1.61388 1
0.07 0.12 0.69 0.12 1.43279 1
0.07 0.12 0.7 0.11 1.36529 1
0.07 0.12 0.71 0.1 1.17513 1
0.07 0.12 0.72 0.09 1.6505 1
0.07 0.12 0.73 0.08 1.71338 1
0.07 0.12 0.74 0.07 1.69618 1
0.07 0.12 0.75 0.06 2.10207 1
0.07 0.13 0.05 0.75 1.43213 1
0.07 0.13 0.06 0.74 3.75919 1
0.07 0.13 0.07 0.73 3.27947 1
0.07 0.13 0.08 0.72 3.08252 1
0.07 0.13 0.09 0.71 3.15955 1
0.07 0.13 0.1 0.7 2.80151 1
0.07 0.13 0.11 0.69 3.08646 1
0.07 0.13 0.12 0.68 2.89126 1
0.07 0.13 0.13 0.67 2.61047 1
0.07 0.13 0.14 0.66 0.366842 1
0.07 0.13 0.15 0.65 1.38792 1
0.07 0.13 0.16 0.64 1.40132 1
0.07 0.13 0.17 0.63 2.35369 1
0.07 0.13 0.18 0.62 1.8004 1
0.07 0.13 0.19 0.61 0.61682 1
0.07 0.13 0.2 0.6 1.91995 1
0.07 0.13 0.21 0.59 0.663555 1
0.07 0.13 0.22 0.58 0.486108 1
0.07 0.13 0.23 0.57 0.525958 1
0.07 0.13 0.24 0.56 0.689754 1
0.07 0.13 0.25 0.55 1.74879 1
0.07 0.13 0.26 0.54 1.20928 1
0.07 0.13 0.27 0.53 0.613601 1
0.07 0.13 0.28 0.52 1.07566 1
0.07 0.13 0.29 0.51 1.14058 1
0.07 0.13 0.3 0.5 0.621466 1
0.07 0.13 0.31 0.49 0.685421 1
0.07 0.13 0.32 0.48 1.54895 1
0.07 0.13 0.33 0.47 1.43282 1
0.07 0.13 0.34 0.46 0.37913 1
0.07 0.13 0.35 0.45 0.428438 1
0.07 0.13 0.36 0.44 0.704825 1
0.07 0.13 0.37 0.43 0.659653 1
0.07 0.13 0.38 0.42 0.641412 1
0.07 0.13 0.39 0.41 0.565606 1
0.07 0.13 0.4 0.4 0.534632 1
0.07 0.13 0.41 0.39 0.698017 1
0.07 0.13 0.42 0.38 0.587966 1
0.07 0.13 0.43 0.37 0.653101 1
0.07 0.13 0.44 0.36 0.624939 1
0.07 0.13 0.45 0.35 0.611745 1
0.07 0.13 0.46 0.34 0.676074 1
0.07 0.13 0.47 0.33 0.609654 1
0.07 0.13 0.48 0.32 0.685214 1
0.07 0.13 0.49 0.31 0.643167 1
0.07 0.13 0.5 0.3 0.675681 1
0.07 0.13 0.51 0.29 0.687744 1
0.07 0.13 0.52 0.28 0.764992 1
0.07 0.13 0.53 0.27 0.810911 1
0.07 0.13 0.54 0.26 0.584194 1
0.07 0.13 0.55 0.25 0.794467 1
0.07 0.13 0.56 0.24 0.6031 1
0.07 0.13 0.57 0.23 0.767329 1
0.07 0.13 0.58 0.22 0.833132 1
0.07 0.13 0.59 0.21 0.658427 1
0.07 0.13 0.6 0.2 0.962548 1
0.07 0.13 0.61 0.19 0.950404 1
0.07 0.13 0.62 0.18 1.02434 1
0.07 0.13 0.63 0.17 1.08347 1
0.07 0.13 0.64 0.16 1.34763 1
0.07 0.13 0.65 0.15 0.909147 1
0.07 0.13 0.66 0.14 1.16818 1
0.07 0.13 0.67 0.13 1.48746 1
0.07 0.13 0.68 0.12 0.71211 1
0.07 0.13 0.69 0.11 1.17096 1
0.07 0.13 0.7 0.1 1.58081 1
0.07 0.13 0.71 0.09 1.54802 1
0.07 0.13 0.72 0.08 1.85616 1
0.07 0.13 0.73 0.07 2.01475 1
0.07 0.13 0.74 0.06 1.88732 1
0.07 0.14 0.05 0.74 3.295 1
0.07 0.14 0.06 0.73 3.42868 1
0.07 0.14 0.07 0.72 3.2451 1
0.07 0.14 0.08 0.71 3.16391 1
0.07 0.14 0.09 0.7 2.91898 1
0.07 0.14 0.1 0.69 3.34824 1
0.07 0.14 0.11 0.68 3.13639 1
0.07 0.14 0.12 0.67 2.79082 1
0.07 0.14 0.13 0.66 2.56337 1
0.07 0.14 0.14 0.65 2.74108 1
0.07 0.14 0.15 0.64 0.653971 1
0.07 0.14 0.16 0.63 0.957793 1
0.07 0.14 0.17 0.62 0.5907 1
0.07 0.14 0.18 0.61 1.94767 1
0.07 0.14 0.19 0.6 2.04738 1
0.07 0.14 0.2 0.59 2.27752 1
0.07 0.14 0.21 0.58 0.560412 1
0.07 0.14 0.22 0.57 0.526096 1
0.07 0.14 0.23 0.56 0.462917 1
0.07 0.14 0.24 0.55 0.632107 1
0.07 0.14 0.25 0.54 1.1861 1
0.07 0.14 0.26 0.53 0.645778 1
0.07 0.14 0.27 0.52 0.599468 1
0.07 0.14 0.28 0.51 1.09656 1
0.07 0.14 0.29 0.5 1.63403 1
0.07 0.14 0.3 0.49 0.632893 1
0.07 0.14 0.31 0.48 0.65917 1
0.07 0.14 0.32 0.47 1.80088 1
0.07 0.14 0.33 0.46 1.21737 1
0.07 0.14 0.34 0.45 0.716618 1
0.07 0.14 0.35 0.44 1.06077 1
0.07 0.14 0.36 0.43 0.609535 1
0.07 0.14 0.37 0.42 0.611469 1
0.07 0.14 0.38 0.41 1.42778 1
0.07 0.14 0.39 0.4 0.604003 1
0.07 0.14 0.4 0.39 0.507308 1
0.07 0.14 0.41 0.38 0.610843 1
0.07 0.14 0.42 0.37 0.552725 1
0.07 0.14 0.43 0.36 1.18034 1
0.07 0.14 0.44 0.35 0.527998 1
0.07 0.14 0.45 0.34 0.679482 1
0.07 0.14 0.46 0.33 0.664221 1
0.07 0.14 0.47 0.32 0.613086 1
0.07 0.14 0.48 0.31 0.66967 1
0.07 0.14 0.49 0.3 0.767398 1
0.07 0.14 0.5 0.29 0.595817 1
0.07 0.14 0.51 0.28 0.774361 1
0.07 0.14 0.52 0.27 0.690494 1
0.07 0.14 0.53 0.26 0.711079 1
0.07 0.14 0.54 0.25 0.716291 1
0.07 0.14 0.55 0.24 0.752881 1
0.07 0.14 0.56 0.23 1.0607 1
0.07 0.14 0.57 0.22 0.88826 1
0.07 0.14 0.58 0.21 0.971093 1
0.07 0.14 0.59 0.2 0.861309 1
0.07 0.14 0.6 0.19 0.937702 1
0.07 0.14 0.61 0.18 1.05499 1
0.07 0.14 0.62 0.17 1.05984 1
0.07 0.14 0.63 0.16 0.677504 1
0.07 0.14 0.64 0.15 1.17144 1
0.07 0.14 0.65 0.14 1.09871 1
0.07 0.14 0.66 0.13 1.07277 1
0.07 0.14 0.67 0.12 1.31829 1
0.07 0.14 0.68 0.11 1.49119 1
0.07 0.14 0.69 0.1 1.30856 1
0.07 0.14 0.7 0.09 1.88566 1
0.07 0.14 0.71 0.08 1.61949 1
0.07 0.14 0.72 0.07 1.83615 1
0.07 0.14 0.73 0.06 2.16765 1
0.07 0.15 0.05 0.73 3.61276 1
0.07 0.15 0.06 0.72 3.42276 1
0.07 0.15 0.07 0.71 2.83181 1
0.07 0.15 0.08 0.7 3.15835 1
0.07 0.15 0.09 0.69 2.82173 1
0.07 0.15 0.1 0.68 2.91864 1
0.07 0.15 0.11 0.67 2.66077 1
0.07 0.15 0.12 0.66 1.5226 1
0.07 0.15 0.13 0.65 2.29024 1
0.07 0.15 0.14 0.64 2.50303 1
0.07 0.15 0.15 0.63 2.35045 1
0.07 0.15 0.16 0.62 2.32516 1
0.07 0.15 0.17 0.61 2.08173 1
0.07 0.15 0.18 0.6 2.14178 1
0.07 0.15 0.19 0.59 2.09288 1
0.07 0.15 0.2 0.58 1.2551 1
0.07 0.15 0.21 0.57 1.81008 1
0.07 0.15 0.22 0.56 1.30876 1
0.07 0.15 0.23 0.55 1.87552 1
0.07 0.15 0.24 0.54 0.571675 1
0.07 0.15 0.25 0.53 0.482407 1
0.07 0.15 0.26 0.52 1.62845 1
0.07 0.15 0.27 0.51 1.59499 1
0.07 0.15 0.28 0.5 0.668628 1
0.07 0.15 0.29 0.49 1.09044 1
0.07 0.15 0.3 0.48 1.10827 1
0.07 0.15 0.31 0.47 0.469047 1
0.07 0.15 0.32 0.46 1.38701 1
0.07 0.15 0.33 0.45 0.62272 1
0.07 0.15 0.34 0.44 0.695799 1
0.07 0.15 0.35 0.43 0.526866 1
0.07 0.15 0.36 0.42 1.26043 1
0.07 0.15 0.37 0.41 0.678151 1
0.07 0.15 0.38 0.4 0.549344 1
0.07 0.15 0.39 0.39 0.680855 1
0.07 0.15 0.4 0.38 0.666071 1
0.07 0.15 0.41 0.37 0.705823 1
0.07 0.15 0.42 0.36 0.646167 1
0.07 0.15 0.43 0.35 0.723956 1
0.07 0.15 0.44 0.34 0.564047 1
0.07 0.15 0.45 0.33 0.577021 1
0.07 0.15 0.46 0.32 0.850381 1
0.07 0.15 0.47 0.31 0.626352 1
0.07 0.15 0.48 0.3 0.685471 1
0.07 0.15 0.49 0.29 0.649933 1
0.07 0.15 0.5 0.28 0.786419 1
0.07 0.15 0.51 0.27 0.619566 1
0.07 0.15 0.52 0.26 0.72409 1
0.07 0.15 0.53 0.25 0.69378 1
0.07 0.15 0.54 0.24 0.817659 1
0.07 0.15 0.55 0.23 0.677385 1
0.07 0.15 0.56 0.22 0.898829 1
0.07 0.15 0.57 0.21 0.90636 1
0.07 0.15 0.58 0.2 0.967788 1
0.07 0.15 0.59 0.19 0.853734 1
0.07 0.15 0.6 0.18 0.685784 1
0.07 0.15 0.61 0.17 0.81936 1
0.07 0.15 0.62 0.16 1.19979 1
0.07 0.15 0.63 0.15 1.08707 1
0.07 0.15 0.64 0.14 1.15866 1
0.07 0.15 0.65 0.13 1.38888 1
0.07 0.15 0.66 0.12 1.28911 1
0.07 0.15 0.67 0.11 1.34182 1
0.07 0.15 0.68 0.1 1.41556 1
0.07 0.15 0.69 0.09 1.70902 1
0.07 0.15 0.7 0.08 1.82104 1
0.07 0.15 0.71 0.07 1.82231 1
0.07 0.15 0.72 0.06 2.2072 1
0.07 0.16 0.05 0.72 3.3357 1
0.07 0.16 0.06 0.71 3.23918 1
0.07 0.16 0.07 0.7 3.10624 1
0.07 0.16 0.08 0.69 3.04472 1
0.07 0.16 0.09 0.68 1.1257 1
0.07 0.16 0.1 0.67 2.74833 1
0.07 0.16 0.11 0.66 2.64695 1
0.07 0.16 0.12 0.65 2.79822 1
0.07 0.16 0.13 0.64 2.51867 1
0.07 0.16 0.14 0.63 2.36198 1
0.07 0.16 0.15 0.62 2.36206 1
0.07 0.16 0.16 0.61 2.39753 1
0.07 0.16 0.17 0.6 2.19016 1
0.07 0.16 0.18 0.59 2.17509 1
0.07 0.16 0.19 0.58 2.0295 1
0.07 0.16 0.2 0.57 1.47141 1
0.07 0.16 0.21 0.56 1.22923 1
0.07 0.16 0.22 0.55 0.544682 1
0.07 0.16 0.23 0.54 0.682437 1
0.07 0.16 0.24 0.53 1.75325 1
0.07 0.16 0.25 0.52 1.95561 1
0.07 0.16 0.26 0.51 1.66575 1
0.07 0.16 0.27 0.5 0.642882 1
0.07 0.16 0.28 0.49 1.0291 1
0.07 0.16 0.29 0.48 1.75637 1
0.07 0.16 0.3 0.47 1.09917 1
0.07 0.16 0.31 0.46 1.61665 1
0.07 0.16 0.32 0.45 0.74391 1
0.07 0.16 0.33 0.44 0.46619 1
0.07 0.16 0.34 0.43 0.586707 1
0.07 0.16 0.35 0.42 0.609968 1
0.07 0.16 0.36 0.41 0.435658 1
0.07 0.16 0.37 0.4 1.22255 1
0.07 0.16 0.38 0.39 0.623152 1
0.07 0.16 0.39 0.38 1.30191 1
0.07 0.16 0.4 0.37 0.561523 1
0.07 0.16 0.41 0.36 0.683019 1
0.07 0.16 0.42 0.35 0.580372 1
0.07 0.16 0.43 0.34 0.648197 1
0.07 0.16 0.44 0.33 0.757319 1
0.07 0.16 0.45 0.32 0.839605 1
0.07 0.16 0.46 0.31 0.568204 1
0.07 0.16 0.47 0.3 0.739673 1
0.07 0.16 0.48 0.29 0.647838 1
0.07 0.16 0.49 0.28 0.773164 1
0.07 0.16 0.5 0.27 0.601763 1
0.07 0.16 0.51 0.26 0.707835 1
0.07 0.16 0.52 0.25 0.745704 1
0.07 0.16 0.53 0.24 0.911264 1
0.07 0.16 0.54 0.23 0.848951 1
0.07 0.16 0.55 0.22 0.766225 1
0.07 0.16 0.56 0.21 0.835927 1
0.07 0.16 0.57 0.2 0.936849 1
0.07 0.16 0.58 0.19 0.677402 1
0.07 0.16 0.59 0.18 1.08803 1
0.07 0.16 0.6 0.17 1.05861 1
0.07 0.16 0.61 0.16 1.39678 1
0.07 0.16 0.62 0.15 0.951394 1
0.07 0.16 0.63 0.14 1.10454 1
0.07 0.16 0.64 0.13 1.16951 1
0.07 0.16 0.65 0.12 1.16754 1
0.07 0.16 0.66 0.11 1.59677 1
0.07 0.16 0.67 0.1 1.59895 1
0.07 0.16 0.68 0.09 1.48648 1
0.07 0.16 0.69 0.08 1.79098 1
0.07 0.16 0.7 0.07 1.9974 1
0.07 0.16 0.71 0.06 2.04265 1
0.07 0.17 0.05 0.71 3.21173 1
0.07 0.17 0.06 0.7 3.07382 1
0.07 0.17 0.07 0.69 3.04257 1
0.07 0.17 0.08 0.68 3.14755 1
0.07 0.17 0.09 0.67 2.90108 1
0.07 0.17 0.1 0.66 2.64918 1
0.07 0.17 0.11 0.65 2.77209 1
0.07 0.17 0.12 0.64 2.76956 1
0.07 0.17 0.13 0.63 2.66933 1
0.07 0.17 0.14 0.62 2.37694 1
0.07 0.17 0.15 0.61 2.39636 1
0.07 0.17 0.16 0.6 0.404079 1
0.07 0.17 0.17 0.59 0.581381 1
0.07 0.17 0.18 0.58 2.14075 1
0.07 0.17 0.19 0.57 2.03268 1
0.07 0.17 0.2 0.56 0.576062 1
0.07 0.17 0.21 0.55 0.543579 1
0.07 0.17 0.22 0.54 0.691948 1
0.07 0.17 0.23 0.53 1.78404 1
0.07 0.17 0.24 0.52 1.80807 1
0.07 0.17 0.25 0.51 0.695261 1
0.07 0.17 0.26 0.5 1.54575 1
0.07 0.17 0.27 0.49 0.580626 1
0.07 0.17 0.28 0.48 0.561926 1
0.07 0.17 0.29 0.47 0.562267 1
0.07 0.17 0.3 0.46 0.484382 1
0.07 0.17 0.31 0.45 0.543244 1
0.07 0.17 0.32 0.44 1.52396 1
0.07 0.17 0.33 0.43 1.27517 1
0.07 0.17 0.34 0.42 1.35369 1
0.07 0.17 0.35 0.41 0.673192 1
0.07 0.17 0.36 0.4 0.46273 1
0.07 0.17 0.37 0.39 0.619374 1
0.07 0.17 0.38 0.38 0.507094 1
0.07 0.17 0.39 0.37 1.07471 1
0.07 0.17 0.4 0.36 0.546795 1
0.07 0.17 0.41 0.35 0.523222 1
0.07 0.17 0.42 0.34 0.498724 1
0.07 0.17 0.43 0.33 0.656378 1
0.07 0.17 0.44 0.32 0.551425 1
0.07 0.17 0.45 0.31 0.582748 1
0.07 0.17 0.46 0.3 0.757628 1
0.07 0.17 0.47 0.29 1.03469 1
0.07 0.17 0.48 0.28 0.598165 1
0.07 0.17 0.49 0.27 0.735925 1
0.07 0.17 0.5 0.26 0.695262 1
0.07 0.17 0.51 0.25 0.756296 1
0.07 0.17 0.52 0.24 0.659483 1
0.07 0.17 0.53 0.23 0.855633 1
0.07 0.17 0.54 0.22 0.800676 1
0.07 0.17 0.55 0.21 0.775158 1
0.07 0.17 0.56 0.2 0.771919 1
0.07 0.17 0.57 0.19 0.981266 1
0.07 0.17 0.58 0.18 0.657841 1
0.07 0.17 0.59 0.17 1.18944 1
0.07 0.17 0.6 0.16 1.16215 1
0.07 0.17 0.61 0.15 1.14115 1
0.07 0.17 0.62 0.14 1.5688 1
0.07 0.17 0.63 0.13 1.1885 1
0.07 0.17 0.64 0.12 1.39558 1
0.07 0.17 0.65 0.11 1.30481 1
0.07 0.17 0.66 0.1 1.57097 1
0.07 0.17 0.67 0.09 1.37186 1
0.07 0.17 0.68 0.08 1.91669 1
0.07 0.17 0.69 0.07 1.82022 1
0.07 0.17 0.7 0.06 2.25892 1
0.07 0.18 0.05 0.7 2.98675 1
0.07 0.18 0.06 0.69 3.26802 1
0.07 0.18 0.07 0.68 3.08842 1
0.07 0.18 0.08 0.67 3.00603 1
0.07 0.18 0.09 0.66 2.96808 1
0.07 0.18 0.1 0.65 3.00868 1
0.07 0.18 0.11 0.64 0.484469 1
0.07 0.18 0.12 0.63 2.59373 1
0.07 0.18 0.13 0.62 2.46967 1
0.07 0.18 0.14 0.61 2.56077 1
0.07 0.18 0.15 0.6 0.583989 1
0.07 0.18 0.16 0.59 2.4252 1
0.07 0.18 0.17 0.58 2.35605 1
0.07 0.18 0.18 0.57 0.620409 1
0.07 0.18 0.19 0.56 2.21844 1
0.07 0.18 0.2 0.55 2.14766 1
0.07 0.18 0.21 0.54 0.613765 1
0.07 0.18 0.22 0.53 1.28569 1
0.07 0.18 0.23 0.52 1.88065 1
0.07 0.18 0.24 0.51 1.54144 1
0.07 0.18 0.25 0.5 1.27117 1
0.07 0.18 0.26 0.49 1.17526 1
0.07 0.18 0.27 0.48 0.604343 1
0.07 0.18 0.28 0.47 0.598719 1
0.07 0.18 0.29 0.46 1.60646 1
0.07 0.18 0.3 0.45 0.5723 1
0.07 0.18 0.31 0.44 0.716611 1
0.07 0.18 0.32 0.43 0.632863 1
0.07 0.18 0.33 0.42 1.04549 1
0.07 0.18 0.34 0.41 1.224 1
0.07 0.18 0.35 0.4 0.646577 1
0.07 0.18 0.36 0.39 1.47102 1
0.07 0.18 0.37 0.38 0.656805 1
0.07 0.18 0.38 0.37 0.517257 1
0.07 0.18 0.39 0.36 0.705979 1
0.07 0.18 0.4 0.35 0.567707 1
0.07 0.18 0.41 0.34 0.689705 1
0.07 0.18 0.42 0.33 0.636294 1
0.07 0.18 0.43 0.32 0.608813 1
0.07 0.18 0.44 0.31 0.701308 1
0.07 0.18 0.45 0.3 1.02759 1
0.07 0.18 0.46 0.29 0.665155 1
0.07 0.18 0.47 0.28 0.647817 1
0.07 0.18 0.48 0.27 0.666944 1
0.07 0.18 0.49 0.26 0.685937 1
0.07 0.18 0.5 0.25 0.794092 1
0.07 0.18 0.51 0.24 0.729235 1
0.07 0.18 0.52 0.23 0.813462 1
0.07 0.18 0.53 0.22 0.632545 1
0.07 0.18 0.54 0.21 0.846308 1
0.07 0.18 0.55 0.2 0.795076 1
0.07 0.18 0.56 0.19 0.902934 1
0.07 0.18 0.57 0.18 0.829708 1
0.07 0.18 0.58 0.17 0.959073 1
0.07 0.18 0.59 0.16 1.07027 1
0.07 0.18 0.6 0.15 1.04608 1
0.07 0.18 0.61 0.14 0.898016 1
0.07 0.18 0.62 0.13 1.33567 1
0.07 0.18 0.63 0.12 1.49911 1
0.07 0.18 0.64 0.11 1.48854 1
0.07 0.18 0.65 0.1 1.47724 1
0.07 0.18 0.66 0.09 1.63681 1
0.07 0.18 0.67 0.08 1.74211 1
0.07 0.18 0.68 0.07 1.92991 1
0.07 0.18 0.69 0.06 1.92269 1
0.07 0.19 0.05 0.69 3.19585 1
0.07 0.19 0.06 0.68 3.17743 1
0.07 0.19 0.07 0.67 3.00174 1
0.07 0.19 0.08 0.66 3.24857 1
0.07 0.19 0.09 0.65 0.506041 1
0.07 0.19 0.1 0.64 2.80151 1
0.07 0.19 0.11 0.63 0.710724 1
0.07 0.19 0.12 0.62 2.58088 1
0.07 0.19 0.13 0.61 2.46695 1
0.07 0.19 0.14 0.6 0.539771 1
0.07 0.19 0.15 0.59 0.61966 1
0.07 0.19 0.16 0.58 2.33065 1
0.07 0.19 0.17 0.57 2.45575 1
0.07 0.19 0.18 0.56 1.97988 1
0.07 0.19 0.19 0.55 0.777279 1
0.07 0.19 0.2 0.54 1.0962 1
0.07 0.19 0.21 0.53 2.1492 1
0.07 0.19 0.22 0.52 0.565901 1
0.07 0.19 0.23 0.51 2.0459 1
0.07 0.19 0.24 0.5 1.179 1
0.07 0.19 0.25 0.49 1.71074 1
0.07 0.19 0.26 0.48 1.6129 1
0.07 0.19 0.27 0.47 0.610943 1
0.07 0.19 0.28 0.46 1.49503 1
0.07 0.19 0.29 0.45 1.52733 1
0.07 0.19 0.3 0.44 0.595414 1
0.07 0.19 0.31 0.43 0.676928 1
0.07 0.19 0.32 0.42 0.572155 1
0.07 0.19 0.33 0.41 0.581632 1
0.07 0.19 0.34 0.4 0.854376 1
0.07 0.19 0.35 0.39 0.642677 1
0.07 0.19 0.36 0.38 0.726501 1
0.07 0.19 0.37 0.37 0.630833 1
0.07 0.19 0.38 0.36 1.32952 1
0.07 0.19 0.39 0.35 0.629463 1
0.07 0.19 0.4 0.34 0.735182 1
0.07 0.19 0.41 0.33 0.724588 1
0.07 0.19 0.42 0.32 0.957936 1
0.07 0.19 0.43 0.31 0.60271 1
0.07 0.19 0.44 0.3 0.752948 1
0.07 0.19 0.45 0.29 0.792946 1
0.07 0.19 0.46 0.28 1.16077 1
0.07 0.19 0.47 0.27 0.677915 1
0.07 0.19 0.48 0.26 0.721802 1
0.07 0.19 0.49 0.25 0.647811 1
0.07 0.19 0.5 0.24 1.0876 1
0.07 0.19 0.51 0.23 0.683243 1
0.07 0.19 0.52 0.22 0.994237 1
0.07 0.19 0.53 0.21 0.738505 1
0.07 0.19 0.54 0.2 0.735626 1
0.07 0.19 0.55 0.19 0.79778 1
0.07 0.19 0.56 0.18 1.14828 1
0.07 0.19 0.57 0.17 0.993223 1
0.07 0.19 0.58 0.16 1.04564 1
0.07 0.19 0.59 0.15 1.18011 1
0.07 0.19 0.6 0.14 1.09451 1
0.07 0.19 0.61 0.13 1.15723 1
0.07 0.19 0.62 0.12 1.16949 1
0.07 0.19 0.63 0.11 1.45813 1
0.07 0.19 0.64 0.1 1.51581 1
0.07 0.19 0.65 0.09 1.66841 1
0.07 0.19 0.66 0.08 1.88407 1
0.07 0.19 0.67 0.07 1.8056 1
0.07 0.19 0.68 0.06 2.11558 1
0.07 0.2 0.05 0.68 1.14761 1
0.07 0.2 0.06 0.67 3.08728 1
0.07 0.2 0.07 0.66 2.98824 1
0.07 0.2 0.08 0.65 2.77794 1
0.07 0.2 0.09 0.64 2.82798 1
0.07 0.2 0.1 0.63 2.8852 1
0.07 0.2 0.11 0.62 2.7364 1
0.07 0.2 0.12 0.61 2.68046 1
0.07 0.2 0.13 0.6 2.49884 1
0.07 0.2 0.14 0.59 2.48736 1
0.07 0.2 0.15 0.58 2.38414 1
0.07 0.2 0.16 0.57 2.25206 1
0.07 0.2 0.17 0.56 1.82643 1
0.07 0.2 0.18 0.55 2.21733 1
0.07 0.2 0.19 0.54 0.66386 1
0.07 0.2 0.2 0.53 2.17055 1
0.07 0.2 0.21 0.52 1.97553 1
0.07 0.2 0.22 0.51 1.90087 1
0.07 0.2 0.23 0.5 1.81061 1
0.07 0.2 0.24 0.49 0.566475 1
0.07 0.2 0.25 0.48 0.80099 1
0.07 0.2 0.26 0.47 0.617028 1
0.07 0.2 0.27 0.46 0.698968 1
0.07 0.2 0.28 0.45 1.62675 1
0.07 0.2 0.29 0.44 0.71077 1
0.07 0.2 0.3 0.43 1.57029 1
0.07 0.2 0.31 0.42 0.61618 1
0.07 0.2 0.32 0.41 1.58599 1
0.07 0.2 0.33 0.4 0.633359 1
0.07 0.2 0.34 0.39 0.687452 1
0.07 0.2 0.35 0.38 0.398507 1
0.07 0.2 0.36 0.37 0.745613 1
0.07 0.2 0.37 0.36 0.718802 1
0.07 0.2 0.38 0.35 0.735165 1
0.07 0.2 0.39 0.34 0.760515 1
0.07 0.2 0.4 0.33 0.629352 1
0.07 0.2 0.41 0.32 0.669853 1
0.07 0.2 0.42 0.31 0.595639 1
0.07 0.2 0.43 0.3 0.745915 1
0.07 0.2 0.44 0.29 1.20809 1
0.07 0.2 0.45 0.28 0.708985 1
0.07 0.2 0.46 0.27 0.774146 1
0.07 0.2 0.47 0.26 0.753617 1
0.07 0.2 0.48 0.25 0.764974 1
0.07 0.2 0.49 0.24 0.732162 1
0.07 0.2 0.5 0.23 0.745342 1
0.07 0.2 0.51 0.22 0.814204 1
0.07 0.2 0.52 0.21 0.75582 1
0.07 0.2 0.53 0.2 0.810409 1
0.07 0.2 0.54 0.19 0.881859 1
0.07 0.2 0.55 0.18 0.953514 1
0.07 0.2 0.56 0.17 0.981307 1
0.07 0.2 0.57 0.16 1.11532 1
0.07 0.2 0.58 0.15 0.599624 1
0.07 0.2 0.59 0.14 0.929594 1
0.07 0.2 0.6 0.13 1.33839 1
0.07 0.2 0.61 0.12 1.38734 1
0.07 0.2 0.62 0.11 1.3253 1
0.07 0.2 0.63 0.1 1.40477 1
0.07 0.2 0.64 0.09 1.65586 1
0.07 0.2 0.65 0.08 1.77661 1
0.07 0.2 0.66 0.07 1.75988 1
0.07 0.2 0.67 0.06 2.00269 1
0.07 0.21 0.05 0.67 0.553659 1
0.07 0.21 0.06 0.66 1.00859 1
0.07 0.21 0.07 0.65 3.13355 1
0.07 0.21 0.08 0.64 2.93794 1
0.07 0.21 0.09 0.63 2.83644 1
0.07 0.21 0.1 0.62 2.57465 1
0.07 0.21 0.11 0.61 2.71932 1
0.07 0.21 0.12 0.6 2.64361 1
0.07 0.21 0.13 0.59 2.5531 1
0.07 0.21 0.14 0.58 2.25951 1
0.07 0.21 0.15 0.57 2.39469 1
0.07 0.21 0.16 0.56 2.53408 1
0.07 0.21 0.17 0.55 0.547881 1
0.07 0.21 0.18 0.54 2.12211 1
0.07 0.21 0.19 0.53 2.19451 1
0.07 0.21 0.2 0.52 1.28332 1
0.07 0.21 0.21 0.51 1.76869 1
0.07 0.21 0.22 0.5 1.87381 1
0.07 0.21 0.23 0.49 1.64085 1
0.07 0.21 0.24 0.48 1.52059 1
0.07 0.21 0.25 0.47 1.66592 1
0.07 0.21 0.26 0.46 1.55609 1
0.07 0.21 0.27 0.45 1.53338 1
0.07 0.21 0.28 0.44 0.669201 1
0.07 0.21 0.29 0.43 1.66306 1
0.07 0.21 0.3 0.42 1.37677 1
0.07 0.21 0.31 0.41 0.535389 1
0.07 0.21 0.32 0.4 0.55872 1
0.07 0.21 0.33 0.39 0.706018 1
0.07 0.21 0.34 0.38 0.756992 1
0.07 0.21 0.35 0.37 1.40967 1
0.07 0.21 0.36 0.36 0.478248 1
0.07 0.21 0.37 0.35 0.609325 1
0.07 0.21 0.38 0.34 1.07146 1
0.07 0.21 0.39 0.33 0.595841 1
0.07 0.21 0.4 0.32 0.868044 1
0.07 0.21 0.41 0.31 0.9175 1
0.07 0.21 0.42 0.3 0.718426 1
0.07 0.21 0.43 0.29 0.619793 1
0.07 0.21 0.44 0.28 0.711135 1
0.07 0.21 0.45 0.27 0.702587 1
0.07 0.21 0.46 0.26 1.12687 1
0.07 0.21 0.47 0.25 0.877084 1
0.07 0.21 0.48 0.24 0.664143 1
0.07 0.21 0.49 0.23 0.808557 1
0.07 0.21 0.5 0.22 0.784158 1
0.07 0.21 0.51 0.21 0.925044 1
0.07 0.21 0.52 0.2 0.7707 1
0.07 0.21 0.53 0.19 0.617068 1
0.07 0.21 0.54 0.18 1.12143 1
0.07 0.21 0.55 0.17 1.1642 1
0.07 0.21 0.56 0.16 1.03375 1
0.07 0.21 0.57 0.15 1.08879 1
0.07 0.21 0.58 0.14 1.14347 1
0.07 0.21 0.59 0.13 1.36147 1
0.07 0.21 0.6 0.12 1.49427 1
0.07 0.21 0.61 0.11 1.34116 1
0.07 0.21 0.62 0.1 1.53234 1
0.07 0.21 0.63 0.09 1.5877 1
0.07 0.21 0.64 0.08 2.06867 1
0.07 0.21 0.65 0.07 1.73288 1
0.07 0.21 0.66 0.06 2.0479 1
0.07 0.22 0.05 0.66 2.8735 1
0.07 0.22 0.06 0.65 2.77648 1
0.07 0.22 0.07 0.64 3.14195 1
0.07 0.22 0.08 0.63 2.73335 1
0.07 0.22 0.09 0.62 2.657 1
0.07 0.22 0.1 0.61 2.77491 1
0.07 0.22 0.11 0.6 2.67736 1
0.07 0.22 0.12 0.59 2.44206 1
0.07 0.22 0.13 0.58 2.49962 1
0.07 0.22 0.14 0.57 1.12395 1
0.07 0.22 0.15 0.56 2.25138 1
0.07 0.22 0.16 0.55 2.09557 1
0.07 0.22 0.17 0.54 1.37016 1
0.07 0.22 0.18 0.53 2.16536 1
0.07 0.22 0.19 0.52 1.92923 1
0.07 0.22 0.2 0.51 1.94687 1
0.07 0.22 0.21 0.5 1.2851 1
0.07 0.22 0.22 0.49 1.804 1
0.07 0.22 0.23 0.48 1.80952 1
0.07 0.22 0.24 0.47 1.97635 1
0.07 0.22 0.25 0.46 1.70127 1
0.07 0.22 0.26 0.45 0.550269 1
0.07 0.22 0.27 0.44 0.443573 1
0.07 0.22 0.28 0.43 0.504542 1
0.07 0.22 0.29 0.42 0.638796 1
0.07 0.22 0.3 0.41 0.575455 1
0.07 0.22 0.31 0.4 1.46714 1
0.07 0.22 0.32 0.39 0.770793 1
0.07 0.22 0.33 0.38 1.37761 1
0.07 0.22 0.34 0.37 0.758958 1
0.07 0.22 0.35 0.36 0.539278 1
0.07 0.22 0.36 0.35 0.756283 1
0.07 0.22 0.37 0.34 1.33867 1
0.07 0.22 0.38 0.33 0.650994 1
0.07 0.22 0.39 0.32 0.670806 1
0.07 0.22 0.4 0.31 0.876153 1
0.07 0.22 0.41 0.3 0.890175 1
0.07 0.22 0.42 0.29 0.628847 1
0.07 0.22 0.43 0.28 0.673512 1
0.07 0.22 0.44 0.27 0.685051 1
0.07 0.22 0.45 0.26 0.61566 1
0.07 0.22 0.46 0.25 0.954713 1
0.07 0.22 0.47 0.24 0.765447 1
0.07 0.22 0.48 0.23 0.670596 1
0.07 0.22 0.49 0.22 0.724293 1
0.07 0.22 0.5 0.21 0.860015 1
0.07 0.22 0.51 0.2 0.739268 1
0.07 0.22 0.52 0.19 1.13275 1
0.07 0.22 0.53 0.18 1.01794 1
0.07 0.22 0.54 0.17 0.89368 1
0.07 0.22 0.55 0.16 1.59363 1
0.07 0.22 0.56 0.15 0.932367 1
0.07 0.22 0.57 0.14 1.13286 1
0.07 0.22 0.58 0.13 1.14846 1
0.07 0.22 0.59 0.12 1.92803 1
0.07 0.22 0.6 0.11 0.997225 1
0.07 0.22 0.61 0.1 1.37857 1
0.07 0.22 0.62 0.09 1.48708 1
0.07 0.22 0.63 0.08 1.66524 1
0.07 0.22 0.64 0.07 2.12597 1
0.07 0.22 0.65 0.06 2.04396 1
0.07 0.23 0.05 0.65 1.21574 1
0.07 0.23 0.06 0.64 0.839143 1
0.07 0.23 0.07 0.63 2.63866 1
0.07 0.23 0.08 0.62 2.66062 1
0.07 0.23 0.09 0.61 2.78083 1
0.07 0.23 0.1 0.6 2.66616 1
0.07 0.23 0.11 0.59 2.38507 1
0.07 0.23 0.12 0.58 2.76285 1
0.07 0.23 0.13 0.57 2.54748 1
0.07 0.23 0.14 0.56 2.40859 1
0.07 0.23 0.15 0.55 2.37697 1
0.07 0.23 0.16 0.54 2.28546 1
0.07 0.23 0.17 0.53 2.25478 1
0.07 0.23 0.18 0.52 2.21734 1
0.07 0.23 0.19 0.51 0.554675 1
0.07 0.23 0.2 0.5 2.0306 1
0.07 0.23 0.21 0.49 2.06502 1
0.07 0.23 0.22 0.48 2.07388 1
0.07 0.23 0.23 0.47 1.87377 1
0.07 0.23 0.24 0.46 1.94255 1
0.07 0.23 0.25 0.45 1.83924 1
0.07 0.23 0.26 0.44 0.526154 1
0.07 0.23 0.27 0.43 1.52887 1
0.07 0.23 0.28 0.42 0.642943 1
0.07 0.23 0.29 0.41 0.712425 1
0.07 0.23 0.3 0.4 1.47284 1
0.07 0.23 0.31 0.39 1.51104 1
0.07 0.23 0.32 0.38 1.37405 1
0.07 0.23 0.33 0.37 0.614064 1
0.07 0.23 0.34 0.36 1.37864 1
0.07 0.23 0.35 0.35 0.546689 1
0.07 0.23 0.36 0.34 1.15842 1
0.07 0.23 0.37 0.33 0.526761 1
0.07 0.23 0.38 0.32 0.835142 1
0.07 0.23 0.39 0.31 0.643028 1
0.07 0.23 0.4 0.3 0.587648 1
0.07 0.23 0.41 0.29 1.34034 1
0.07 0.23 0.42 0.28 1.02736 1
0.07 0.23 0.43 0.27 0.707183 1
0.07 0.23 0.44 0.26 1.25342 1
0.07 0.23 0.45 0.25 0.853126 1
0.07 0.23 0.46 0.24 0.656471 1
0.07 0.23 0.47 0.23 0.758649 1
0.07 0.23 0.48 0.22 1.25563 1
0.07 0.23 0.49 0.21 0.844483 1
0.07 0.23 0.5 0.2 0.899975 1
0.07 0.23 0.51 0.19 0.683066 1
0.07 0.23 0.52 0.18 1.36485 1
0.07 0.23 0.53 0.17 1.27289 1
0.07 0.23 0.54 0.16 1.04722 1
0.07 0.23 0.55 0.15 1.15842 1
0.07 0.23 0.56 0.14 0.980001 1
0.07 0.23 0.57 0.13 1.13574 1
0.07 0.23 0.58 0.12 1.34815 1
0.07 0.23 0.59 0.11 1.58393 1
0.07 0.23 0.6 0.1 1.83156 1
0.07 0.23 0.61 0.09 1.60439 1
0.07 0.23 0.62 0.08 1.95954 1
0.07 0.23 0.63 0.07 1.78955 1
0.07 0.23 0.64 0.06 2.29464 1
0.07 0.24 0.05 0.64 2.87484 1
0.07 0.24 0.06 0.63 2.98695 1
0.07 0.24 0.07 0.62 0.538933 1
0.07 0.24 0.08 0.61 2.81711 1
0.07 0.24 0.09 0.6 2.82216 1
0.07 0.24 0.1 0.59 0.734673 1
0.07 0.24 0.11 0.58 2.51283 1
0.07 0.24 0.12 0.57 2.42341 1
0.07 0.24 0.13 0.56 2.36968 1
0.07 0.24 0.14 0.55 2.39277 1
0.07 0.24 0.15 0.54 2.39144 1
0.07 0.24 0.16 0.53 1.08298 1
0.07 0.24 0.17 0.52 2.24053 1
0.07 0.24 0.18 0.51 0.613919 1
0.07 0.24 0.19 0.5 1.88432 1
0.07 0.24 0.2 0.49 1.94849 1
0.07 0.24 0.21 0.48 1.9362 1
0.07 0.24 0.22 0.47 0.674302 1
0.07 0.24 0.23 0.46 1.89343 1
0.07 0.24 0.24 0.45 0.65441 1
0.07 0.24 0.25 0.44 1.80816 1
0.07 0.24 0.26 0.43 1.72374 1
0.07 0.24 0.27 0.42 1.53787 1
0.07 0.24 0.28 0.41 0.700047 1
0.07 0.24 0.29 0.4 0.739663 1
0.07 0.24 0.3 0.39 1.42015 1
0.07 0.24 0.31 0.38 1.11959 1
0.07 0.24 0.32 0.37 1.38848 1
0.07 0.24 0.33 0.36 0.591154 1
0.07 0.24 0.34 0.35 0.574346 1
0.07 0.24 0.35 0.34 0.822153 1
0.07 0.24 0.36 0.33 1.15617 1
0.07 0.24 0.37 0.32 0.817387 1
0.07 0.24 0.38 0.31 0.682449 1
0.07 0.24 0.39 0.3 1.11264 1
0.07 0.24 0.4 0.29 1.01617 1
0.07 0.24 0.41 0.28 0.728788 1
0.07 0.24 0.42 0.27 1.19647 1
0.07 0.24 0.43 0.26 0.864854 1
0.07 0.24 0.44 0.25 0.685831 1
0.07 0.24 0.45 0.24 0.720524 1
0.07 0.24 0.46 0.23 0.782048 1
0.07 0.24 0.47 0.22 0.708925 1
0.07 0.24 0.48 0.21 0.803459 1
0.07 0.24 0.49 0.2 0.882615 1
0.07 0.24 0.5 0.19 0.97376 1
0.07 0.24 0.51 0.18 0.691959 1
0.07 0.24 0.52 0.17 0.734357 1
0.07 0.24 0.53 0.16 0.905847 1
0.07 0.24 0.54 0.15 1.56208 1
0.07 0.24 0.55 0.14 1.03678 1
0.07 0.24 0.56 0.13 1.51108 1
0.07 0.24 0.57 0.12 1.2485 1
0.07 0.24 0.58 0.11 1.42345 1
0.07 0.24 0.59 0.1 1.47632 1
0.07 0.24 0.6 0.09 1.44163 1
0.07 0.24 0.61 0.08 1.96151 1
0.07 0.24 0.62 0.07 1.71541 1
0.07 0.24 0.63 0.06 1.88454 1
0.07 0.25 0.05 0.63 2.6834 1
0.07 0.25 0.06 0.62 0.822613 1
0.07 0.25 0.07 0.61 2.88509 1
0.07 0.25 0.08 0.6 2.49623 1
0.07 0.25 0.09 0.59 2.69504 1
0.07 0.25 0.1 0.58 2.62398 1
0.07 0.25 0.11 0.57 2.61758 1
0.07 0.25 0.12 0.56 2.44223 1
0.07 0.25 0.13 0.55 2.71802 1
0.07 0.25 0.14 0.54 2.3504 1
0.07 0.25 0.15 0.53 0.589018 1
0.07 0.25 0.16 0.52 2.29028 1
0.07 0.25 0.17 0.51 2.15251 1
0.07 0.25 0.18 0.5 2.13958 1
0.07 0.25 0.19 0.49 1.93012 1
0.07 0.25 0.2 0.48 1.90472 1
0.07 0.25 0.21 0.47 1.76578 1
0.07 0.25 0.22 0.46 1.87515 1
0.07 0.25 0.23 0.45 0.585196 1
0.07 0.25 0.24 0.44 1.62234 1
0.07 0.25 0.25 0.43 1.60214 1
0.07 0.25 0.26 0.42 1.47714 1
0.07 0.25 0.27 0.41 1.58789 1
0.07 0.25 0.28 0.4 0.666173 1
0.07 0.25 0.29 0.39 1.61092 1
0.07 0.25 0.3 0.38 0.829715 1
0.07 0.25 0.31 0.37 0.599387 1
0.07 0.25 0.32 0.36 1.2648 1
0.07 0.25 0.33 0.35 0.800621 1
0.07 0.25 0.34 0.34 0.681804 1
0.07 0.25 0.35 0.33 0.696668 1
0.07 0.25 0.36 0.32 0.888617 1
0.07 0.25 0.37 0.31 1.1446 1
0.07 0.25 0.38 0.3 1.11821 1
0.07 0.25 0.39 0.29 0.713834 1
0.07 0.25 0.4 0.28 0.620856 1
0.07 0.25 0.41 0.27 0.655514 1
0.07 0.25 0.42 0.26 0.869681 1
0.07 0.25 0.43 0.25 0.831826 1
0.07 0.25 0.44 0.24 0.64791 1
0.07 0.25 0.45 0.23 0.829747 1
0.07 0.25 0.46 0.22 1.14329 1
0.07 0.25 0.47 0.21 0.848697 1
0.07 0.25 0.48 0.2 0.773121 1
0.07 0.25 0.49 0.19 1.07517 1
0.07 0.25 0.5 0.18 0.737639 1
0.07 0.25 0.51 0.17 1.3756 1
0.07 0.25 0.52 0.16 1.03693 1
0.07 0.25 0.53 0.15 1.18584 1
0.07 0.25 0.54 0.14 1.1705 1
0.07 0.25 0.55 0.13 1.1151 1
0.07 0.25 0.56 0.12 1.19879 1
0.07 0.25 0.57 0.11 1.3607 1
0.07 0.25 0.58 0.1 1.82519 1
0.07 0.25 0.59 0.09 1.47716 1
0.07 0.25 0.6 0.08 1.75533 1
0.07 0.25 0.61 0.07 1.96489 1
0.07 0.25 0.62 0.06 1.99907 1
0.07 0.26 0.05 0.62 0.895484 1
0.07 0.26 0.06 0.61 2.88704 1
0.07 0.26 0.07 0.6 2.44337 1
0.07 0.26 0.08 0.59 2.57312 1
0.07 0.26 0.09 0.58 0.582218 1
0.07 0.26 0.1 0.57 2.73017 1
0.07 0.26 0.11 0.56 2.58356 1
0.07 0.26 0.12 0.55 2.37419 1
0.07 0.26 0.13 0.54 2.36624 1
0.07 0.26 0.14 0.53 2.07117 1
0.07 0.26 0.15 0.52 2.14061 1
0.07 0.26 0.16 0.51 2.11295 1
0.07 0.26 0.17 0.5 2.11618 1
0.07 0.26 0.18 0.49 2.00775 1
0.07 0.26 0.19 0.48 2.0693 1
0.07 0.26 0.2 0.47 1.76026 1
0.07 0.26 0.21 0.46 1.96632 1
0.07 0.26 0.22 0.45 2.02721 1
0.07 0.26 0.23 0.44 0.515942 1
0.07 0.26 0.24 0.43 0.765336 1
0.07 0.26 0.25 0.42 0.530355 1
0.07 0.26 0.26 0.41 1.67037 1
0.07 0.26 0.27 0.4 1.41443 1
0.07 0.26 0.28 0.39 1.52577 1
0.07 0.26 0.29 0.38 0.769659 1
0.07 0.26 0.3 0.37 1.52199 1
0.07 0.26 0.31 0.36 0.727391 1
0.07 0.26 0.32 0.35 0.835223 1
0.07 0.26 0.33 0.34 1.16481 1
0.07 0.26 0.34 0.33 0.6062 1
0.07 0.26 0.35 0.32 1.28496 1
0.07 0.26 0.36 0.31 0.852462 1
0.07 0.26 0.37 0.3 0.710732 1
0.07 0.26 0.38 0.29 0.937242 1
0.07 0.26 0.39 0.28 0.7559 1
0.07 0.26 0.4 0.27 1.11736 1
0.07 0.26 0.41 0.26 0.956937 1
0.07 0.26 0.42 0.25 0.813829 1
0.07 0.26 0.43 0.24 0.650746 1
0.07 0.26 0.44 0.23 0.753267 1
0.07 0.26 0.45 0.22 0.695839 1
0.07 0.26 0.46 0.21 0.971 1
0.07 0.26 0.47 0.2 0.743288 1
0.07 0.26 0.48 0.19 0.891377 1
0.07 0.26 0.49 0.18 1.11944 1
0.07 0.26 0.5 0.17 0.948525 1
0.07 0.26 0.51 0.16 1.1277 1
0.07 0.26 0.52 0.15 1.22829 1
0.07 0.26 0.53 0.14 1.21482 1
0.07 0.26 0.54 0.13 1.29173 1
0.07 0.26 0.55 0.12 1.64855 1
0.07 0.26 0.56 0.11 1.6275 1
0.07 0.26 0.57 0.1 1.4807 1
0.07 0.26 0.58 0.09 1.571 1
0.07 0.26 0.59 0.08 1.28335 1
0.07 0.26 0.6 0.07 1.96534 1
0.07 0.26 0.61 0.06 1.52616 1
0.07 0.27 0.05 0.61 2.99406 1
0.07 0.27 0.06 0.6 0.601257 1
0.07 0.27 0.07 0.59 2.75696 1
0.07 0.27 0.08 0.58 2.65059 1
0.07 0.27 0.09 0.57 2.64986 1
0.07 0.27 0.1 0.56 2.53131 1
0.07 0.27 0.11 0.55 2.73696 1
0.07 0.27 0.12 0.54 2.3221 1
0.07 0.27 0.13 0.53 2.26529 1
0.07 0.27 0.14 0.52 2.34602 1
0.07 0.27 0.15 0.51 2.13182 1
0.07 0.27 0.16 0.5 2.25315 1
0.07 0.27 0.17 0.49 2.01275 1
0.07 0.27 0.18 0.48 2.00857 1
0.07 0.27 0.19 0.47 1.87219 1
0.07 0.27 0.2 0.46 1.81029 1
0.07 0.27 0.21 0.45 1.8229 1
0.07 0.27 0.22 0.44 1.80284 1
0.07 0.27 0.23 0.43 0.4965 1
0.07 0.27 0.24 0.42 0.665764 1
0.07 0.27 0.25 0.41 1.73607 1
0.07 0.27 0.26 0.4 1.4706 1
0.07 0.27 0.27 0.39 1.41671 1
0.07 0.27 0.28 0.38 1.32107 1
0.07 0.27 0.29 0.37 1.25472 1
0.07 0.27 0.3 0.36 1.41948 1
0.07 0.27 0.31 0.35 1.23753 1
0.07 0.27 0.32 0.34 1.34589 1
0.07 0.27 0.33 0.33 1.28823 1
0.07 0.27 0.34 0.32 0.731088 1
0.07 0.27 0.35 0.31 1.31282 1
0.07 0.27 0.36 0.3 0.688049 1
0.07 0.27 0.37 0.29 0.757219 1
0.07 0.27 0.38 0.28 0.646878 1
0.07 0.27 0.39 0.27 0.736157 1
0.07 0.27 0.4 0.26 1.18377 1
0.07 0.27 0.41 0.25 0.90985 1
0.07 0.27 0.42 0.24 0.754333 1
0.07 0.27 0.43 0.23 0.862316 1
0.07 0.27 0.44 0.22 0.749416 1
0.07 0.27 0.45 0.21 0.855255 1
0.07 0.27 0.46 0.2 0.876892 1
0.07 0.27 0.47 0.19 0.915218 1
0.07 0.27 0.48 0.18 1.14991 1
0.07 0.27 0.49 0.17 1.17763 1
0.07 0.27 0.5 0.16 1.06689 1
0.07 0.27 0.51 0.15 1.26977 1
0.07 0.27 0.52 0.14 1.06507 1
0.07 0.27 0.53 0.13 1.25879 1
0.07 0.27 0.54 0.12 2.09968 1
0.07 0.27 0.55 0.11 1.89665 1
0.07 0.27 0.56 0.1 1.83083 1
0.07 0.27 0.57 0.09 1.65588 1
0.07 0.27 0.58 0.08 2.10717 1
0.07 0.27 0.59 0.07 1.7872 1
0.07 0.27 0.6 0.06 2.3387 1
0.07 0.28 0.05 0.6 0.655451 1
0.07 0.28 0.06 0.59 2.90284 1
0.07 0.28 0.07 0.58 1.07365 1
0.07 0.28 0.08 0.57 2.6325 1
0.07 0.28 0.09 0.56 2.69108 1
0.07 0.28 0.1 0.55 2.68315 1
0.07 0.28 0.11 0.54 0.573266 1
0.07 0.28 0.12 0.53 0.675339 1
0.07 0.28 0.13 0.52 2.3174 1
0.07 0.28 0.14 0.51 2.47175 1
0.07 0.28 0.15 0.5 2.12649 1
0.07 0.28 0.16 0.49 0.682292 1
0.07 0.28 0.17 0.48 1.98696 1
0.07 0.28 0.18 0.47 2.12556 1
0.07 0.28 0.19 0.46 1.95771 1
0.07 0.28 0.2 0.45 1.83669 1
0.07 0.28 0.21 0.44 1.84351 1
0.07 0.28 0.22 0.43 0.523422 1
0.07 0.28 0.23 0.42 1.8253 1
0.07 0.28 0.24 0.41 0.580197 1
0.07 0.28 0.25 0.4 1.7212 1
0.07 0.28 0.26 0.39 1.56365 1
0.07 0.28 0.27 0.38 1.58215 1
0.07 0.28 0.28 0.37 0.549382 1
0.07 0.28 0.29 0.36 0.827699 1
0.07 0.28 0.3 0.35 0.779203 1
0.07 0.28 0.31 0.34 1.40783 1
0.07 0.28 0.32 0.33 1.2287 1
0.07 0.28 0.33 0.32 0.555393 1
0.07 0.28 0.34 0.31 0.589025 1
0.07 0.28 0.35 0.3 0.684489 1
0.07 0.28 0.36 0.29 1.11588 1
0.07 0.28 0.37 0.28 0.730882 1
0.07 0.28 0.38 0.27 0.677885 1
0.07 0.28 0.39 0.26 0.887594 1
0.07 0.28 0.4 0.25 1.11663 1
0.07 0.28 0.41 0.24 1.19971 1
0.07 0.28 0.42 0.23 0.743619 1
0.07 0.28 0.43 0.22 1.0653 1
0.07 0.28 0.44 0.21 0.753179 1
0.07 0.28 0.45 0.2 0.856537 1
0.07 0.28 0.46 0.19 0.865894 1
0.07 0.28 0.47 0.18 0.970619 1
0.07 0.28 0.48 0.17 0.76028 1
0.07 0.28 0.49 0.16 1.04708 1
0.07 0.28 0.5 0.15 1.36696 1
0.07 0.28 0.51 0.14 1.61681 1
0.07 0.28 0.52 0.13 1.15682 1
0.07 0.28 0.53 0.12 1.32596 1
0.07 0.28 0.54 0.11 1.39767 1
0.07 0.28 0.55 0.1 1.79914 1
0.07 0.28 0.56 0.09 1.60484 1
0.07 0.28 0.57 0.08 1.81992 1
0.07 0.28 0.58 0.07 1.76692 1
0.07 0.28 0.59 0.06 2.47468 1
0.07 0.29 0.05 0.59 2.86597 1
0.07 0.29 0.06 0.58 0.75075 1
0.07 0.29 0.07 0.57 0.753901 1
0.07 0.29 0.08 0.56 0.838773 1
0.07 0.29 0.09 0.55 0.860587 1
0.07 0.29 0.1 0.54 2.56087 1
0.07 0.29 0.11 0.53 2.55893 1
0.07 0.29 0.12 0.52 2.45075 1
0.07 0.29 0.13 0.51 2.26062 1
0.07 0.29 0.14 0.5 2.26586 1
0.07 0.29 0.15 0.49 2.23268 1
0.07 0.29 0.16 0.48 1.85907 1
0.07 0.29 0.17 0.47 2.00988 1
0.07 0.29 0.18 0.46 1.93399 1
0.07 0.29 0.19 0.45 1.91981 1
0.07 0.29 0.2 0.44 0.632691 1
0.07 0.29 0.21 0.43 1.79598 1
0.07 0.29 0.22 0.42 1.66246 1
0.07 0.29 0.23 0.41 1.70278 1
0.07 0.29 0.24 0.4 0.62363 1
0.07 0.29 0.25 0.39 0.621641 1
0.07 0.29 0.26 0.38 1.55328 1
0.07 0.29 0.27 0.37 0.592325 1
0.07 0.29 0.28 0.36 0.598306 1
0.07 0.29 0.29 0.35 1.44265 1
0.07 0.29 0.3 0.34 0.999826 1
0.07 0.29 0.31 0.33 0.883688 1
0.07 0.29 0.32 0.32 0.791539 1
0.07 0.29 0.33 0.31 0.930509 1
0.07 0.29 0.34 0.3 1.30634 1
0.07 0.29 0.35 0.29 0.587276 1
0.07 0.29 0.36 0.28 1.12257 1
0.07 0.29 0.37 0.27 0.896375 1
0.07 0.29 0.38 0.26 1.1587 1
0.07 0.29 0.39 0.25 1.05474 1
0.07 0.29 0.4 0.24 0.680799 1
0.07 0.29 0.41 0.23 0.677663 1
0.07 0.29 0.42 0.22 0.783894 1
0.07 0.29 0.43 0.21 0.671048 1
0.07 0.29 0.44 0.2 0.627036 1
0.07 0.29 0.45 0.19 1.19889 1
0.07 0.29 0.46 0.18 0.952694 1
0.07 0.29 0.47 0.17 1.58355 1
0.07 0.29 0.48 0.16 0.938522 1
0.07 0.29 0.49 0.15 1.52704 1
0.07 0.29 0.5 0.14 1.56635 1
0.07 0.29 0.51 0.13 1.58815 1
0.07 0.29 0.52 0.12 1.22583 1
0.07 0.29 0.53 0.11 1.37758 1
0.07 0.29 0.54 0.1 1.38742 1
0.07 0.29 0.55 0.09 1.42109 1
0.07 0.29 0.56 0.08 1.42763 1
0.07 0.29 0.57 0.07 1.77071 1
0.07 0.29 0.58 0.06 1.84044 1
0.07 0.3 0.05 0.58 3.06111 1
0.07 0.3 0.06 0.57 2.58188 1
0.07 0.3 0.07 0.56 0.571571 1
0.07 0.3 0.08 0.55 0.585601 1
0.07 0.3 0.09 0.54 0.779909 1
0.07 0.3 0.1 0.53 2.41207 1
0.07 0.3 0.11 0.52 2.51796 1
0.07 0.3 0.12 0.51 2.1556 1
0.07 0.3 0.13 0.5 2.16014 1
0.07 0.3 0.14 0.49 1.40278 1
0.07 0.3 0.15 0.48 2.1093 1
0.07 0.3 0.16 0.47 2.28984 1
0.07 0.3 0.17 0.46 2.10042 1
0.07 0.3 0.18 0.45 0.890268 1
0.07 0.3 0.19 0.44 0.579695 1
0.07 0.3 0.2 0.43 0.551786 1
0.07 0.3 0.21 0.42 1.84963 1
0.07 0.3 0.22 0.41 1.70987 1
0.07 0.3 0.23 0.4 1.68279 1
0.07 0.3 0.24 0.39 1.63886 1
0.07 0.3 0.25 0.38 1.63667 1
0.07 0.3 0.26 0.37 1.58168 1
0.07 0.3 0.27 0.36 1.53489 1
0.07 0.3 0.28 0.35 1.4625 1
0.07 0.3 0.29 0.34 1.35915 1
0.07 0.3 0.3 0.33 0.83943 1
0.07 0.3 0.31 0.32 0.588679 1
0.07 0.3 0.32 0.31 0.864828 1
0.07 0.3 0.33 0.3 0.580088 1
0.07 0.3 0.34 0.29 0.88447 1
0.07 0.3 0.35 0.28 0.588791 1
0.07 0.3 0.36 0.27 1.18428 1
0.07 0.3 0.37 0.26 1.22549 1
0.07 0.3 0.38 0.25 1.20013 1
0.07 0.3 0.39 0.24 0.656242 1
0.07 0.3 0.4 0.23 0.961552 1
0.07 0.3 0.41 0.22 1.15285 1
0.07 0.3 0.42 0.21 0.764052 1
0.07 0.3 0.43 0.2 0.913387 1
0.07 0.3 0.44 0.19 1.11248 1
0.07 0.3 0.45 0.18 1.06953 1
0.07 0.3 0.46 0.17 1.58423 1
0.07 0.3 0.47 0.16 1.0764 1
0.07 0.3 0.48 0.15 1.52622 1
0.07 0.3 0.49 0.14 1.35173 1
0.07 0.3 0.5 0.13 1.48234 1
0.07 0.3 0.51 0.12 1.91558 1
0.07 0.3 0.52 0.11 1.32189 1
0.07 0.3 0.53 0.1 1.51443 1
0.07 0.3 0.54 0.09 1.72437 1
0.07 0.3 0.55 0.08 1.56668 1
0.07 0.3 0.56 0.07 1.73246 1
0.07 0.3 0.57 0.06 1.65389 1
0.07 0.31 0.05 0.57 2.1532 1
0.07 0.31 0.06 0.56 2.73027 1
0.07 0.31 0.07 0.55 0.76443 1
0.07 0.31 0.08 0.54 0.763973 1
0.07 0.31 0.09 0.53 0.81755 1
0.07 0.31 0.1 0.52 2.53782 1
0.07 0.31 0.11 0.51 2.31683 1
0.07 0.31 0.12 0.5 2.26824 1
0.07 0.31 0.13 0.49 2.15684 1
0.07 0.31 0.14 0.48 2.10834 1
0.07 0.31 0.15 0.47 2.11706 1
0.07 0.31 0.16 0.46 1.94249 1
0.07 0.31 0.17 0.45 1.95699 1
0.07 0.31 0.18 0.44 2.1109 1
0.07 0.31 0.19 0.43 1.96531 1
0.07 0.31 0.2 0.42 1.84518 1
0.07 0.31 0.21 0.41 1.77591 1
0.07 0.31 0.22 0.4 1.70098 1
0.07 0.31 0.23 0.39 1.70228 1
0.07 0.31 0.24 0.38 0.880115 1
0.07 0.31 0.25 0.37 0.687154 1
0.07 0.31 0.26 0.36 0.994536 1
0.07 0.31 0.27 0.35 1.56248 1
0.07 0.31 0.28 0.34 1.40895 1
0.07 0.31 0.29 0.33 0.901293 1
0.07 0.31 0.3 0.32 1.07552 1
0.07 0.31 0.31 0.31 0.834332 1
0.07 0.31 0.32 0.3 1.19889 1
0.07 0.31 0.33 0.29 0.807954 1
0.07 0.31 0.34 0.28 0.648063 1
0.07 0.31 0.35 0.27 1.22513 1
0.07 0.31 0.36 0.26 0.979984 1
0.07 0.31 0.37 0.25 0.71289 1
0.07 0.31 0.38 0.24 0.883615 1
0.07 0.31 0.39 0.23 0.756411 1
0.07 0.31 0.4 0.22 1.24921 1
0.07 0.31 0.41 0.21 1.05127 1
0.07 0.31 0.42 0.2 1.51405 1
0.07 0.31 0.43 0.19 1.08346 1
0.07 0.31 0.44 0.18 1.18511 1
0.07 0.31 0.45 0.17 0.961786 1
0.07 0.31 0.46 0.16 0.955879 1
0.07 0.31 0.47 0.15 1.18657 1
0.07 0.31 0.48 0.14 1.57712 1
0.07 0.31 0.49 0.13 1.50318 1
0.07 0.31 0.5 0.12 1.26066 1
0.07 0.31 0.51 0.11 1.15509 1
0.07 0.31 0.52 0.1 1.42202 1
0.07 0.31 0.53 0.09 1.60089 1
0.07 0.31 0.54 0.08 1.64876 1
0.07 0.31 0.55 0.07 1.80071 1
0.07 0.31 0.56 0.06 1.86257 1
0.07 0.32 0.05 0.56 2.67771 1
0.07 0.32 0.06 0.55 2.8267 1
0.07 0.32 0.07 0.54 0.6852 1
0.07 0.32 0.08 0.53 2.10097 1
0.07 0.32 0.09 0.52 0.861727 1
0.07 0.32 0.1 0.51 0.727354 1
0.07 0.32 0.11 0.5 2.25481 1
0.07 0.32 0.12 0.49 0.683973 1
0.07 0.32 0.13 0.48 2.28571 1
0.07 0.32 0.14 0.47 2.00646 1
0.07 0.32 0.15 0.46 1.98746 1
0.07 0.32 0.16 0.45 1.94438 1
0.07 0.32 0.17 0.44 1.91893 1
0.07 0.32 0.18 0.43 1.91309 1
0.07 0.32 0.19 0.42 1.75263 1
0.07 0.32 0.2 0.41 1.79885 1
0.07 0.32 0.21 0.4 1.69111 1
0.07 0.32 0.22 0.39 1.6305 1
0.07 0.32 0.23 0.38 1.58044 1
0.07 0.32 0.24 0.37 1.62156 1
0.07 0.32 0.25 0.36 0.554901 1
0.07 0.32 0.26 0.35 0.57977 1
0.07 0.32 0.27 0.34 0.865339 1
0.07 0.32 0.28 0.33 0.59239 1
0.07 0.32 0.29 0.32 1.39757 1
0.07 0.32 0.3 0.31 0.469567 1
0.07 0.32 0.31 0.3 1.0414 1
0.07 0.32 0.32 0.29 1.16564 1
0.07 0.32 0.33 0.28 1.19152 1
0.07 0.32 0.34 0.27 0.779565 1
0.07 0.32 0.35 0.26 0.837424 1
0.07 0.32 0.36 0.25 1.10429 1
0.07 0.32 0.37 0.24 0.770386 1
0.07 0.32 0.38 0.23 0.919868 1
0.07 0.32 0.39 0.22 0.985212 1
0.07 0.32 0.4 0.21 0.863419 1
0.07 0.32 0.41 0.2 1.15876 1
0.07 0.32 0.42 0.19 0.940641 1
0.07 0.32 0.43 0.18 1.02355 1
0.07 0.32 0.44 0.17 1.03069 1
0.07 0.32 0.45 0.16 1.00829 1
0.07 0.32 0.46 0.15 1.11285 1
0.07 0.32 0.47 0.14 1.52656 1
0.07 0.32 0.48 0.13 1.40715 1
0.07 0.32 0.49 0.12 1.82149 1
0.07 0.32 0.5 0.11 1.36412 1
0.07 0.32 0.51 0.1 1.30491 1
0.07 0.32 0.52 0.09 1.68658 1
0.07 0.32 0.53 0.08 1.71997 1
0.07 0.32 0.54 0.07 1.69277 1
0.07 0.32 0.55 0.06 2.32561 1
0.07 0.33 0.05 0.55 2.35307 1
0.07 0.33 0.06 0.54 2.47361 1
0.07 0.33 0.07 0.53 2.43339 1
0.07 0.33 0.08 0.52 2.55014 1
0.07 0.33 0.09 0.51 2.41257 1
0.07 0.33 0.1 0.5 2.33354 1
0.07 0.33 0.11 0.49 2.36593 1
0.07 0.33 0.12 0.48 0.673073 1
0.07 0.33 0.13 0.47 0.697639 1
0.07 0.33 0.14 0.46 2.14681 1
0.07 0.33 0.15 0.45 1.98673 1
0.07 0.33 0.16 0.44 1.8828 1
0.07 0.33 0.17 0.43 2.02077 1
0.07 0.33 0.18 0.42 1.85915 1
0.07 0.33 0.19 0.41 1.89533 1
0.07 0.33 0.2 0.4 1.93302 1
0.07 0.33 0.21 0.39 1.66933 1
0.07 0.33 0.22 0.38 0.597981 1
0.07 0.33 0.23 0.37 1.63775 1
0.07 0.33 0.24 0.36 1.55704 1
0.07 0.33 0.25 0.35 1.61401 1
0.07 0.33 0.26 0.34 1.33502 1
0.07 0.33 0.27 0.33 1.74377 1
0.07 0.33 0.28 0.32 1.25979 1
0.07 0.33 0.29 0.31 0.61796 1
0.07 0.33 0.3 0.3 0.794633 1
0.07 0.33 0.31 0.29 1.13446 1
0.07 0.33 0.32 0.28 0.797983 1
0.07 0.33 0.33 0.27 1.1018 1
0.07 0.33 0.34 0.26 1.12654 1
0.07 0.33 0.35 0.25 0.634576 1
0.07 0.33 0.36 0.24 1.18815 1
0.07 0.33 0.37 0.23 0.876152 1
0.07 0.33 0.38 0.22 1.16835 1
0.07 0.33 0.39 0.21 0.724652 1
0.07 0.33 0.4 0.2 1.20384 1
0.07 0.33 0.41 0.19 0.90922 1
0.07 0.33 0.42 0.18 1.41219 1
0.07 0.33 0.43 0.17 1.21562 1
0.07 0.33 0.44 0.16 0.929308 1
0.07 0.33 0.45 0.15 1.15153 1
0.07 0.33 0.46 0.14 1.27559 1
0.07 0.33 0.47 0.13 1.53892 1
0.07 0.33 0.48 0.12 1.63587 1
0.07 0.33 0.49 0.11 1.68653 1
0.07 0.33 0.5 0.1 1.42648 1
0.07 0.33 0.51 0.09 1.57894 1
0.07 0.33 0.52 0.08 1.63727 1
0.07 0.33 0.53 0.07 2.3208 1
0.07 0.33 0.54 0.06 1.75197 1
0.07 0.34 0.05 0.54 0.886863 1
0.07 0.34 0.06 0.53 0.829291 1
0.07 0.34 0.07 0.52 2.49575 1
0.07 0.34 0.08 0.51 2.55438 1
0.07 0.34 0.09 0.5 2.55439 1
0.07 0.34 0.1 0.49 2.34384 1
0.07 0.34 0.11 0.48 2.14427 1
0.07 0.34 0.12 0.47 2.22462 1
0.07 0.34 0.13 0.46 2.17212 1
0.07 0.34 0.14 0.45 2.14744 1
0.07 0.34 0.15 0.44 2.06029 1
0.07 0.34 0.16 0.43 0.666949 1
0.07 0.34 0.17 0.42 1.94175 1
0.07 0.34 0.18 0.41 0.645645 1
0.07 0.34 0.19 0.4 1.82267 1
0.07 0.34 0.2 0.39 1.51859 1
0.07 0.34 0.21 0.38 1.65399 1
0.07 0.34 0.22 0.37 1.54581 1
0.07 0.34 0.23 0.36 1.72292 1
0.07 0.34 0.24 0.35 0.593232 1
0.07 0.34 0.25 0.34 1.5889 1
0.07 0.34 0.26 0.33 0.971903 1
0.07 0.34 0.27 0.32 1.22127 1
0.07 0.34 0.28 0.31 1.36344 1
0.07 0.34 0.29 0.3 0.999329 1
0.07 0.34 0.3 0.29 1.21353 1
0.07 0.34 0.31 0.28 0.671751 1
0.07 0.34 0.32 0.27 1.17804 1
0.07 0.34 0.33 0.26 0.709995 1
0.07 0.34 0.34 0.25 1.17514 1
0.07 0.34 0.35 0.24 0.694384 1
0.07 0.34 0.36 0.23 0.795705 1
0.07 0.34 0.37 0.22 0.947989 1
0.07 0.34 0.38 0.21 1.17758 1
0.07 0.34 0.39 0.2 0.933047 1
0.07 0.34 0.4 0.19 1.08237 1
0.07 0.34 0.41 0.18 1.45793 1
0.07 0.34 0.42 0.17 1.01516 1
0.07 0.34 0.43 0.16 1.27033 1
0.07 0.34 0.44 0.15 0.898444 1
0.07 0.34 0.45 0.14 1.16105 1
0.07 0.34 0.46 0.13 1.08628 1
0.07 0.34 0.47 0.12 1.20942 1
0.07 0.34 0.48 0.11 1.69362 1
0.07 0.34 0.49 0.1 1.70715 1
0.07 0.34 0.5 0.09 1.50995 1
0.07 0.34 0.51 0.08 1.57177 1
0.07 0.34 0.52 0.07 1.5835 1
0.07 0.34 0.53 0.06 1.57665 1
0.07 0.35 0.05 0.53 0.849233 1
0.07 0.35 0.06 0.52 2.45756 1
0.07 0.35 0.07 0.51 2.63044 1
0.07 0.35 0.08 0.5 0.788038 1
0.07 0.35 0.09 0.49 0.650178 1
0.07 0.35 0.1 0.48 2.3609 1
0.07 0.35 0.11 0.47 0.70289 1
0.07 0.35 0.12 0.46 2.37702 1
0.07 0.35 0.13 0.45 2.1554 1
0.07 0.35 0.14 0.44 2.07785 1
0.07 0.35 0.15 0.43 2.026 1
0.07 0.35 0.16 0.42 1.9879 1
0.07 0.35 0.17 0.41 1.88694 1
0.07 0.35 0.18 0.4 1.84726 1
0.07 0.35 0.19 0.39 1.512 1
0.07 0.35 0.2 0.38 1.72363 1
0.07 0.35 0.21 0.37 0.591514 1
0.07 0.35 0.22 0.36 1.59216 1
0.07 0.35 0.23 0.35 1.41845 1
0.07 0.35 0.24 0.34 1.4629 1
0.07 0.35 0.25 0.33 0.646702 1
0.07 0.35 0.26 0.32 0.759288 1
0.07 0.35 0.27 0.31 1.40587 1
0.07 0.35 0.28 0.3 1.3435 1
0.07 0.35 0.29 0.29 1.41184 1
0.07 0.35 0.3 0.28 0.959438 1
0.07 0.35 0.31 0.27 0.948173 1
0.07 0.35 0.32 0.26 0.566928 1
0.07 0.35 0.33 0.25 0.819819 1
0.07 0.35 0.34 0.24 1.11982 1
0.07 0.35 0.35 0.23 0.928001 1
0.07 0.35 0.36 0.22 1.13783 1
0.07 0.35 0.37 0.21 0.980599 1
0.07 0.35 0.38 0.2 0.916651 1
0.07 0.35 0.39 0.19 0.967952 1
0.07 0.35 0.4 0.18 0.950006 1
0.07 0.35 0.41 0.17 1.01191 1
0.07 0.35 0.42 0.16 0.895605 1
0.07 0.35 0.43 0.15 1.15249 1
0.07 0.35 0.44 0.14 1.44041 1
0.07 0.35 0.45 0.13 1.14241 1
0.07 0.35 0.46 0.12 1.61634 1
0.07 0.35 0.47 0.11 1.27941 1
0.07 0.35 0.48 0.1 1.43658 1
0.07 0.35 0.49 0.09 1.26379 1
0.07 0.35 0.5 0.08 1.48559 1
0.07 0.35 0.51 0.07 2.19894 1
0.07 0.35 0.52 0.06 2.25133 1
0.07 0.36 0.05 0.52 2.35498 1
0.07 0.36 0.06 0.51 2.1282 1
0.07 0.36 0.07 0.5 2.40397 1
0.07 0.36 0.08 0.49 2.464 1
0.07 0.36 0.09 0.48 0.786945 1
0.07 0.36 0.1 0.47 2.30353 1
0.07 0.36 0.11 0.46 2.1775 1
0.07 0.36 0.12 0.45 2.15456 1
0.07 0.36 0.13 0.44 0.592295 1
0.07 0.36 0.14 0.43 0.683325 1
0.07 0.36 0.15 0.42 1.9195 1
0.07 0.36 0.16 0.41 1.59863 1
0.07 0.36 0.17 0.4 1.81647 1
0.07 0.36 0.18 0.39 1.96217 1
0.07 0.36 0.19 0.38 1.84727 1
0.07 0.36 0.2 0.37 1.74994 1
0.07 0.36 0.21 0.36 1.58129 1
0.07 0.36 0.22 0.35 1.50954 1
0.07 0.36 0.23 0.34 1.52746 1
0.07 0.36 0.24 0.33 1.39047 1
0.07 0.36 0.25 0.32 0.894001 1
0.07 0.36 0.26 0.31 1.3631 1
0.07 0.36 0.27 0.3 0.652261 1
0.07 0.36 0.28 0.29 1.19911 1
0.07 0.36 0.29 0.28 0.67448 1
0.07 0.36 0.3 0.27 1.238 1
0.07 0.36 0.31 0.26 1.10293 1
0.07 0.36 0.32 0.25 0.743693 1
0.07 0.36 0.33 0.24 1.0604 1
0.07 0.36 0.34 0.23 1.20161 1
0.07 0.36 0.35 0.22 0.695935 1
0.07 0.36 0.36 0.21 1.18966 1
0.07 0.36 0.37 0.2 1.22139 1
0.07 0.36 0.38 0.19 1.26575 1
0.07 0.36 0.39 0.18 1.51085 1
0.07 0.36 0.4 0.17 0.933431 1
0.07 0.36 0.41 0.16 1.19595 1
0.07 0.36 0.42 0.15 1.25214 1
0.07 0.36 0.43 0.14 1.26222 1
0.07 0.36 0.44 0.13 1.27041 1
0.07 0.36 0.45 0.12 1.42586 1
0.07 0.36 0.46 0.11 1.90336 1
0.07 0.36 0.47 0.1 1.30728 1
0.07 0.36 0.48 0.09 1.54515 1
0.07 0.36 0.49 0.08 2.14027 1
0.07 0.36 0.5 0.07 1.73064 1
0.07 0.36 0.51 0.06 1.98367 1
0.07 0.37 0.05 0.51 0.867501 1
0.07 0.37 0.06 0.5 2.43968 1
0.07 0.37 0.07 0.49 0.809794 1
0.07 0.37 0.08 0.48 2.18033 1
0.07 0.37 0.09 0.47 2.34037 1
0.07 0.37 0.1 0.46 2.11891 1
0.07 0.37 0.11 0.45 2.17536 1
0.07 0.37 0.12 0.44 0.754925 1
0.07 0.37 0.13 0.43 0.7711 1
0.07 0.37 0.14 0.42 0.985034 1
0.07 0.37 0.15 0.41 1.92203 1
0.07 0.37 0.16 0.4 1.81199 1
0.07 0.37 0.17 0.39 0.855905 1
0.07 0.37 0.18 0.38 1.64999 1
0.07 0.37 0.19 0.37 1.7173 1
0.07 0.37 0.2 0.36 1.4894 1
0.07 0.37 0.21 0.35 1.55093 1
0.07 0.37 0.22 0.34 1.62029 1
0.07 0.37 0.23 0.33 1.47727 1
0.07 0.37 0.24 0.32 1.45072 1
0.07 0.37 0.25 0.31 1.52054 1
0.07 0.37 0.26 0.3 1.41312 1
0.07 0.37 0.27 0.29 1.23019 1
0.07 0.37 0.28 0.28 1.24396 1
0.07 0.37 0.29 0.27 1.22408 1
0.07 0.37 0.3 0.26 1.20437 1
0.07 0.37 0.31 0.25 1.04866 1
0.07 0.37 0.32 0.24 1.18957 1
0.07 0.37 0.33 0.23 1.18587 1
0.07 0.37 0.34 0.22 1.25493 1
0.07 0.37 0.35 0.21 1.1653 1
0.07 0.37 0.36 0.2 1.26589 1
0.07 0.37 0.37 0.19 1.19153 1
0.07 0.37 0.38 0.18 0.981064 1
0.07 0.37 0.39 0.17 0.836171 1
0.07 0.37 0.4 0.16 1.0612 1
0.07 0.37 0.41 0.15 1.31151 1
0.07 0.37 0.42 0.14 1.40474 1
0.07 0.37 0.43 0.13 1.21538 1
0.07 0.37 0.44 0.12 1.803 1
0.07 0.37 0.45 0.11 1.24513 1
0.07 0.37 0.46 0.1 1.84554 1
0.07 0.37 0.47 0.09 1.34215 1
0.07 0.37 0.48 0.08 2.10156 1
0.07 0.37 0.49 0.07 1.63742 1
0.07 0.37 0.5 0.06 2.35123 1
0.07 0.38 0.05 0.5 0.920724 1
0.07 0.38 0.06 0.49 0.933156 1
0.07 0.38 0.07 0.48 2.50298 1
0.07 0.38 0.08 0.47 0.703015 1
0.07 0.38 0.09 0.46 2.11221 1
0.07 0.38 0.1 0.45 0.743784 1
0.07 0.38 0.11 0.44 2.25616 1
0.07 0.38 0.12 0.43 1.91926 1
0.07 0.38 0.13 0.42 0.783204 1
0.07 0.38 0.14 0.41 2.02948 1
0.07 0.38 0.15 0.4 1.80935 1
0.07 0.38 0.16 0.39 0.668327 1
0.07 0.38 0.17 0.38 1.90897 1
0.07 0.38 0.18 0.37 0.7637 1
0.07 0.38 0.19 0.36 1.68125 1
0.07 0.38 0.2 0.35 1.56666 1
0.07 0.38 0.21 0.34 1.60095 1
0.07 0.38 0.22 0.33 0.796942 1
0.07 0.38 0.23 0.32 0.889388 1
0.07 0.38 0.24 0.31 0.934291 1
0.07 0.38 0.25 0.3 0.796648 1
0.07 0.38 0.26 0.29 0.785597 1
0.07 0.38 0.27 0.28 1.18272 1
0.07 0.38 0.28 0.27 0.685678 1
0.07 0.38 0.29 0.26 1.15448 1
0.07 0.38 0.3 0.25 1.21033 1
0.07 0.38 0.31 0.24 1.25776 1
0.07 0.38 0.32 0.23 0.854381 1
0.07 0.38 0.33 0.22 1.21047 1
0.07 0.38 0.34 0.21 0.875432 1
0.07 0.38 0.35 0.2 0.910163 1
0.07 0.38 0.36 0.19 0.832376 1
0.07 0.38 0.37 0.18 1.23776 1
0.07 0.38 0.38 0.17 1.14608 1
0.07 0.38 0.39 0.16 0.972444 1
0.07 0.38 0.4 0.15 1.1305 1
0.07 0.38 0.41 0.14 0.966873 1
0.07 0.38 0.42 0.13 1.24346 1
0.07 0.38 0.43 0.12 1.25892 1
0.07 0.38 0.44 0.11 1.28061 1
0.07 0.38 0.45 0.1 1.42982 1
0.07 0.38 0.46 0.09 1.95997 1
0.07 0.38 0.47 0.08 1.75309 1
0.07 0.38 0.48 0.07 1.47254 1
0.07 0.38 0.49 0.06 1.90007 1
0.07 0.39 0.05 0.49 1.08481 1
0.07 0.39 0.06 0.48 0.867815 1
0.07 0.39 0.07 0.47 2.52423 1
0.07 0.39 0.08 0.46 2.13549 1
0.07 0.39 0.09 0.45 0.840857 1
0.07 0.39 0.1 0.44 2.46067 1
0.07 0.39 0.11 0.43 2.09771 1
0.07 0.39 0.12 0.42 2.18589 1
0.07 0.39 0.13 0.41 2.00629 1
0.07 0.39 0.14 0.4 2.00311 1
0.07 0.39 0.15 0.39 1.91451 1
0.07 0.39 0.16 0.38 1.93775 1
0.07 0.39 0.17 0.37 1.68419 1
0.07 0.39 0.18 0.36 1.60533 1
0.07 0.39 0.19 0.35 0.722067 1
0.07 0.39 0.2 0.34 1.76119 1
0.07 0.39 0.21 0.33 1.35467 1
0.07 0.39 0.22 0.32 1.60505 1
0.07 0.39 0.23 0.31 0.69648 1
0.07 0.39 0.24 0.3 1.23186 1
0.07 0.39 0.25 0.29 1.2645 1
0.07 0.39 0.26 0.28 0.98545 1
0.07 0.39 0.27 0.27 1.27768 1
0.07 0.39 0.28 0.26 1.00665 1
0.07 0.39 0.29 0.25 1.27303 1
0.07 0.39 0.3 0.24 1.1551 1
0.07 0.39 0.31 0.23 1.1921 1
0.07 0.39 0.32 0.22 0.805672 1
0.07 0.39 0.33 0.21 1.15626 1
0.07 0.39 0.34 0.2 1.16662 1
0.07 0.39 0.35 0.19 1.13354 1
0.07 0.39 0.36 0.18 1.28403 1
0.07 0.39 0.37 0.17 1.12541 1
0.07 0.39 0.38 0.16 1.23124 1
0.07 0.39 0.39 0.15 1.30561 1
0.07 0.39 0.4 0.14 1.27823 1
0.07 0.39 0.41 0.13 1.233 1
0.07 0.39 0.42 0.12 1.30939 1
0.07 0.39 0.43 0.11 1.13568 1
0.07 0.39 0.44 0.1 1.3349 1
0.07 0.39 0.45 0.09 1.83074 1
0.07 0.39 0.46 0.08 1.46064 1
0.07 0.39 0.47 0.07 1.55494 1
0.07 0.39 0.48 0.06 1.70204 1
0.07 0.4 0.05 0.48 0.78124 1
0.07 0.4 0.06 0.47 0.907884 1
0.07 0.4 0.07 0.46 0.792631 1
0.07 0.4 0.08 0.45 0.81625 1
0.07 0.4 0.09 0.44 0.827232 1
0.07 0.4 0.1 0.43 2.18433 1
0.07 0.4 0.11 0.42 0.840243 1
0.07 0.4 0.12 0.41 2.17796 1
0.07 0.4 0.13 0.4 1.92404 1
0.07 0.4 0.14 0.39 0.787893 1
0.07 0.4 0.15 0.38 1.9538 1
0.07 0.4 0.16 0.37 1.57856 1
0.07 0.4 0.17 0.36 0.710125 1
0.07 0.4 0.18 0.35 0.885465 1
0.07 0.4 0.19 0.34 0.804567 1
0.07 0.4 0.2 0.33 1.60232 1
0.07 0.4 0.21 0.32 1.66002 1
0.07 0.4 0.22 0.31 0.758748 1
0.07 0.4 0.23 0.3 1.46801 1
0.07 0.4 0.24 0.29 0.738646 1
0.07 0.4 0.25 0.28 1.19549 1
0.07 0.4 0.26 0.27 1.22164 1
0.07 0.4 0.27 0.26 1.08448 1
0.07 0.4 0.28 0.25 1.19545 1
0.07 0.4 0.29 0.24 1.26185 1
0.07 0.4 0.3 0.23 0.996662 1
0.07 0.4 0.31 0.22 1.23511 1
0.07 0.4 0.32 0.21 1.28491 1
0.07 0.4 0.33 0.2 1.06475 1
0.07 0.4 0.34 0.19 1.10086 1
0.07 0.4 0.35 0.18 1.66979 1
0.07 0.4 0.36 0.17 1.17834 1
0.07 0.4 0.37 0.16 1.20044 1
0.07 0.4 0.38 0.15 1.18893 1
0.07 0.4 0.39 0.14 1.56411 1
0.07 0.4 0.4 0.13 1.01219 1
0.07 0.4 0.41 0.12 1.21665 1
0.07 0.4 0.42 0.11 1.36024 1
0.07 0.4 0.43 0.1 1.27003 1
0.07 0.4 0.44 0.09 1.28107 1
0.07 0.4 0.45 0.08 2.18384 1
0.07 0.4 0.46 0.07 1.57763 1
0.07 0.4 0.47 0.06 1.46272 1
0.07 0.41 0.05 0.47 0.967314 1
0.07 0.41 0.06 0.46 1.07061 1
0.07 0.41 0.07 0.45 2.44879 1
0.07 0.41 0.08 0.44 0.793805 1
0.07 0.41 0.09 0.43 0.967831 1
0.07 0.41 0.1 0.42 2.27713 1
0.07 0.41 0.11 0.41 0.829786 1
0.07 0.41 0.12 0.4 0.719205 1
0.07 0.41 0.13 0.39 0.796964 1
0.07 0.41 0.14 0.38 1.99152 1
0.07 0.41 0.15 0.37 1.87733 1
0.07 0.41 0.16 0.36 0.75866 1
0.07 0.41 0.17 0.35 1.59734 1
0.07 0.41 0.18 0.34 1.75961 1
0.07 0.41 0.19 0.33 0.669093 1
0.07 0.41 0.2 0.32 0.591053 1
0.07 0.41 0.21 0.31 1.55564 1
0.07 0.41 0.22 0.3 1.37851 1
0.07 0.41 0.23 0.29 1.316 1
0.07 0.41 0.24 0.28 1.35857 1
0.07 0.41 0.25 0.27 1.28644 1
0.07 0.41 0.26 0.26 1.33461 1
0.07 0.41 0.27 0.25 1.13629 1
0.07 0.41 0.28 0.24 1.17962 1
0.07 0.41 0.29 0.23 1.18512 1
0.07 0.41 0.3 0.22 1.13723 1
0.07 0.41 0.31 0.21 1.25154 1
0.07 0.41 0.32 0.2 1.20538 1
0.07 0.41 0.33 0.19 1.23355 1
0.07 0.41 0.34 0.18 1.06358 1
0.07 0.41 0.35 0.17 1.11498 1
0.07 0.41 0.36 0.16 1.22867 1
0.07 0.41 0.37 0.15 1.00896 1
0.07 0.41 0.38 0.14 0.905157 1
0.07 0.41 0.39 0.13 1.15724 1
0.07 0.41 0.4 0.12 1.33893 1
0.07 0.41 0.41 0.11 1.25708 1
0.07 0.41 0.42 0.1 1.10608 1
0.07 0.41 0.43 0.09 1.3781 1
0.07 0.41 0.44 0.08 1.20945 1
0.07 0.41 0.45 0.07 1.46112 1
0.07 0.41 0.46 0.06 2.42373 1
0.07 0.42 0.05 0.46 2.4914 1
0.07 0.42 0.06 0.45 0.900503 1
0.07 0.42 0.07 0.44 2.24698 1
0.07 0.42 0.08 0.43 0.75814 1
0.07 0.42 0.09 0.42 2.28089 1
0.07 0.42 0.1 0.41 1.38986 1
0.07 0.42 0.11 0.4 1.99951 1
0.07 0.42 0.12 0.39 2.06751 1
0.07 0.42 0.13 0.38 1.00654 1
0.07 0.42 0.14 0.37 1.83848 1
0.07 0.42 0.15 0.36 1.83433 1
0.07 0.42 0.16 0.35 1.72867 1
0.07 0.42 0.17 0.34 1.67783 1
0.07 0.42 0.18 0.33 0.768289 1
0.07 0.42 0.19 0.32 0.94087 1
0.07 0.42 0.2 0.31 1.62964 1
0.07 0.42 0.21 0.3 0.666288 1
0.07 0.42 0.22 0.29 0.977608 1
0.07 0.42 0.23 0.28 1.20912 1
0.07 0.42 0.24 0.27 0.855522 1
0.07 0.42 0.25 0.26 1.22484 1
0.07 0.42 0.26 0.25 1.12297 1
0.07 0.42 0.27 0.24 0.727416 1
0.07 0.42 0.28 0.23 1.21759 1
0.07 0.42 0.29 0.22 1.18829 1
0.07 0.42 0.3 0.21 1.57382 1
0.07 0.42 0.31 0.2 1.1938 1
0.07 0.42 0.32 0.19 1.0896 1
0.07 0.42 0.33 0.18 1.19863 1
0.07 0.42 0.34 0.17 0.92332 1
0.07 0.42 0.35 0.16 1.29774 1
0.07 0.42 0.36 0.15 1.32778 1
0.07 0.42 0.37 0.14 1.24341 1
0.07 0.42 0.38 0.13 1.26193 1
0.07 0.42 0.39 0.12 1.59846 1
0.07 0.42 0.4 0.11 1.39792 1
0.07 0.42 0.41 0.1 1.31053 1
0.07 0.42 0.42 0.09 1.85012 1
0.07 0.42 0.43 0.08 1.45797 1
0.07 0.42 0.44 0.07 1.55369 1
0.07 0.42 0.45 0.06 1.62004 1
0.07 0.43 0.05 0.45 2.64663 1
0.07 0.43 0.06 0.44 0.832297 1
0.07 0.43 0.07 0.43 2.24014 1
0.07 0.43 0.08 0.42 0.816345 1
0.07 0.43 0.09 0.41 2.12608 1
0.07 0.43 0.1 0.4 2.0757 1
0.07 0.43 0.11 0.39 0.975498 1
0.07 0.43 0.12 0.38 2.07651 1
0.07 0.43 0.13 0.37 0.833936 1
0.07 0.43 0.14 0.36 0.793939 1
0.07 0.43 0.15 0.35 1.85886 1
0.07 0.43 0.16 0.34 0.676149 1
0.07 0.43 0.17 0.33 1.72165 1
0.07 0.43 0.18 0.32 0.863705 1
0.07 0.43 0.19 0.31 1.57999 1
0.07 0.43 0.2 0.3 1.56434 1
0.07 0.43 0.21 0.29 1.05125 1
0.07 0.43 0.22 0.28 0.699237 1
0.07 0.43 0.23 0.27 1.12384 1
0.07 0.43 0.24 0.26 1.25199 1
0.07 0.43 0.25 0.25 1.21994 1
0.07 0.43 0.26 0.24 1.21438 1
0.07 0.43 0.27 0.23 1.03748 1
0.07 0.43 0.28 0.22 1.54285 1
0.07 0.43 0.29 0.21 1.19868 1
0.07 0.43 0.3 0.2 0.675551 1
0.07 0.43 0.31 0.19 1.08865 1
0.07 0.43 0.32 0.18 1.3254 1
0.07 0.43 0.33 0.17 1.59888 1
0.07 0.43 0.34 0.16 0.959593 1
0.07 0.43 0.35 0.15 1.21372 1
0.07 0.43 0.36 0.14 1.39078 1
0.07 0.43 0.37 0.13 1.19506 1
0.07 0.43 0.38 0.12 1.19376 1
0.07 0.43 0.39 0.11 1.56499 1
0.07 0.43 0.4 0.1 1.22263 1
0.07 0.43 0.41 0.09 1.40149 1
0.07 0.43 0.42 0.08 1.28304 1
0.07 0.43 0.43 0.07 1.64936 1
0.07 0.43 0.44 0.06 1.77133 1
0.07 0.44 0.05 0.44 1.08558 1
0.07 0.44 0.06 0.43 0.853534 1
0.07 0.44 0.07 0.42 0.810423 1
0.07 0.44 0.08 0.41 2.242 1
0.07 0.44 0.09 0.4 2.12252 1
0.07 0.44 0.1 0.39 0.891652 1
0.07 0.44 0.11 0.38 0.877466 1
0.07 0.44 0.12 0.37 0.802178 1
0.07 0.44 0.13 0.36 0.775373 1
0.07 0.44 0.14 0.35 1.83474 1
0.07 0.44 0.15 0.34 1.7539 1
0.07 0.44 0.16 0.33 0.734416 1
0.07 0.44 0.17 0.32 1.61172 1
0.07 0.44 0.18 0.31 0.989665 1
0.07 0.44 0.19 0.3 1.42173 1
0.07 0.44 0.2 0.29 1.34721 1
0.07 0.44 0.21 0.28 1.02999 1
0.07 0.44 0.22 0.27 1.33144 1
0.07 0.44 0.23 0.26 1.20937 1
0.07 0.44 0.24 0.25 1.02102 1
0.07 0.44 0.25 0.24 1.30006 1
0.07 0.44 0.26 0.23 1.13515 1
0.07 0.44 0.27 0.22 1.06993 1
0.07 0.44 0.28 0.21 1.34311 1
0.07 0.44 0.29 0.2 1.24157 1
0.07 0.44 0.3 0.19 1.19601 1
0.07 0.44 0.31 0.18 1.29494 1
0.07 0.44 0.32 0.17 0.85953 1
0.07 0.44 0.33 0.16 1.225 1
0.07 0.44 0.34 0.15 1.19456 1
0.07 0.44 0.35 0.14 1.53789 1
0.07 0.44 0.36 0.13 1.36666 1
0.07 0.44 0.37 0.12 1.2839 1
0.07 0.44 0.38 0.11 1.34611 1
0.07 0.44 0.39 0.1 1.83858 1
0.07 0.44 0.4 0.09 1.18257 1
0.07 0.44 0.41 0.08 1.58651 1
0.07 0.44 0.42 0.07 2.42045 1
0.07 0.44 0.43 0.06 1.31924 1
0.07 0.45 0.05 0.43 1.05529 1
0.07 0.45 0.06 0.42 1.13259 1
0.07 0.45 0.07 0.41 2.22113 1
0.07 0.45 0.08 0.4 2.1123 1
0.07 0.45 0.09 0.39 2.17319 1
0.07 0.45 0.1 0.38 0.998545 1
0.07 0.45 0.11 0.37 0.525071 1
0.07 0.45 0.12 0.36 0.820744 1
0.07 0.45 0.13 0.35 0.793868 1
0.07 0.45 0.14 0.34 1.68866 1
0.07 0.45 0.15 0.33 0.898043 1
0.07 0.45 0.16 0.32 0.831514 1
0.07 0.45 0.17 0.31 1.10092 1
0.07 0.45 0.18 0.3 0.936202 1
0.07 0.45 0.19 0.29 1.55775 1
0.07 0.45 0.2 0.28 1.39474 1
0.07 0.45 0.21 0.27 1.12591 1
0.07 0.45 0.22 0.26 1.20117 1
0.07 0.45 0.23 0.25 1.20051 1
0.07 0.45 0.24 0.24 0.864463 1
0.07 0.45 0.25 0.23 1.15805 1
0.07 0.45 0.26 0.22 1.20675 1
0.07 0.45 0.27 0.21 1.14778 1
0.07 0.45 0.28 0.2 1.23875 1
0.07 0.45 0.29 0.19 1.25904 1
0.07 0.45 0.3 0.18 1.18548 1
0.07 0.45 0.31 0.17 1.65349 1
0.07 0.45 0.32 0.16 1.23271 1
0.07 0.45 0.33 0.15 1.1412 1
0.07 0.45 0.34 0.14 1.22607 1
0.07 0.45 0.35 0.13 1.37894 1
0.07 0.45 0.36 0.12 1.43214 1
0.07 0.45 0.37 0.11 1.2403 1
0.07 0.45 0.38 0.1 1.52803 1
0.07 0.45 0.39 0.09 1.27683 1
0.07 0.45 0.4 0.08 1.60127 1
0.07 0.45 0.41 0.07 2.08966 1
0.07 0.45 0.42 0.06 1.63263 1
0.07 0.46 0.05 0.42 2.24238 1
0.07 0.46 0.06 0.41 0.947418 1
0.07 0.46 0.07 0.4 2.09921 1
0.07 0.46 0.08 0.39 1.07034 1
0.07 0.46 0.09 0.38 2.10201 1
0.07 0.46 0.1 0.37 0.759499 1
0.07 0.46 0.11 0.36 0.827542 1
0.07 0.46 0.12 0.35 0.75453 1
0.07 0.46 0.13 0.34 0.7456 1
0.07 0.46 0.14 0.33 1.86881 1
0.07 0.46 0.15 0.32 0.84284 1
0.07 0.46 0.16 0.31 1.65408 1
0.07 0.46 0.17 0.3 0.963607 1
0.07 0.46 0.18 0.29 1.23988 1
0.07 0.46 0.19 0.28 1.23737 1
0.07 0.46 0.2 0.27 1.48638 1
0.07 0.46 0.21 0.26 1.40312 1
0.07 0.46 0.22 0.25 1.13033 1
0.07 0.46 0.23 0.24 1.43327 1
0.07 0.46 0.24 0.23 0.761465 1
0.07 0.46 0.25 0.22 1.48577 1
0.07 0.46 0.26 0.21 1.21068 1
0.07 0.46 0.27 0.2 1.16371 1
0.07 0.46 0.28 0.19 1.22695 1
0.07 0.46 0.29 0.18 1.2905 1
0.07 0.46 0.3 0.17 1.16934 1
0.07 0.46 0.31 0.16 1.17599 1
0.07 0.46 0.32 0.15 1.80601 1
0.07 0.46 0.33 0.14 1.78757 1
0.07 0.46 0.34 0.13 1.2054 1
0.07 0.46 0.35 0.12 1.24132 1
0.07 0.46 0.36 0.11 1.35763 1
0.07 0.46 0.37 0.1 1.18786 1
0.07 0.46 0.38 0.09 1.15294 1
0.07 0.46 0.39 0.08 1.27759 1
0.07 0.46 0.4 0.07 1.5295 1
0.07 0.46 0.41 0.06 1.49388 1
0.07 0.47 0.05 0.41 0.986458 1
0.07 0.47 0.06 0.4 1.1034 1
0.07 0.47 0.07 0.39 0.776831 1
0.07 0.47 0.08 0.38 1.99947 1
0.07 0.47 0.09 0.37 0.845383 1
0.07 0.47 0.1 0.36 0.91666 1
0.07 0.47 0.11 0.35 1.89897 1
0.07 0.47 0.12 0.34 1.0948 1
0.07 0.47 0.13 0.33 1.10863 1
0.07 0.47 0.14 0.32 0.889616 1
0.07 0.47 0.15 0.31 0.989255 1
0.07 0.47 0.16 0.3 1.14539 1
0.07 0.47 0.17 0.29 0.870838 1
0.07 0.47 0.18 0.28 0.787725 1
0.07 0.47 0.19 0.27 1.50649 1
0.07 0.47 0.2 0.26 1.28201 1
0.07 0.47 0.21 0.25 1.21257 1
0.07 0.47 0.22 0.24 1.20495 1
0.07 0.47 0.23 0.23 1.19145 1
0.07 0.47 0.24 0.22 1.21514 1
0.07 0.47 0.25 0.21 1.43981 1
0.07 0.47 0.26 0.2 1.20798 1
0.07 0.47 0.27 0.19 1.20665 1
0.07 0.47 0.28 0.18 0.787091 1
0.07 0.47 0.29 0.17 1.28616 1
0.07 0.47 0.3 0.16 1.19472 1
0.07 0.47 0.31 0.15 0.817311 1
0.07 0.47 0.32 0.14 1.31518 1
0.07 0.47 0.33 0.13 1.52057 1
0.07 0.47 0.34 0.12 1.35493 1
0.07 0.47 0.35 0.11 1.85047 1
0.07 0.47 0.36 0.1 1.37665 1
0.07 0.47 0.37 0.09 1.21858 1
0.07 0.47 0.38 0.08 2.17736 1
0.07 0.47 0.39 0.07 1.66047 1
0.07 0.47 0.4 0.06 1.38761 1
0.07 0.48 0.05 0.4 0.996182 1
0.07 0.48 0.06 0.39 1.07341 1
0.07 0.48 0.07 0.38 0.896397 1
0.07 0.48 0.08 0.37 0.649291 1
0.07 0.48 0.09 0.36 0.972985 1
0.07 0.48 0.1 0.35 1.99391 1
0.07 0.48 0.11 0.34 0.798238 1
0.07 0.48 0.12 0.33 1.02425 1
0.07 0.48 0.13 0.32 0.762181 1
0.07 0.48 0.14 0.31 0.803284 1
0.07 0.48 0.15 0.3 1.06897 1
0.07 0.48 0.16 0.29 1.72444 1
0.07 0.48 0.17 0.28 0.829458 1
0.07 0.48 0.18 0.27 1.34 1
0.07 0.48 0.19 0.26 1.35269 1
0.07 0.48 0.2 0.25 1.11658 1
0.07 0.48 0.21 0.24 0.963495 1
0.07 0.48 0.22 0.23 1.27973 1
0.07 0.48 0.23 0.22 1.54058 1
0.07 0.48 0.24 0.21 1.63584 1
0.07 0.48 0.25 0.2 1.152 1
0.07 0.48 0.26 0.19 1.1808 1
0.07 0.48 0.27 0.18 1.23499 1
0.07 0.48 0.28 0.17 1.48356 1
0.07 0.48 0.29 0.16 1.30559 1
0.07 0.48 0.3 0.15 1.18476 1
0.07 0.48 0.31 0.14 1.22324 1
0.07 0.48 0.32 0.13 2.02413 1
0.07 0.48 0.33 0.12 1.19145 1
0.07 0.48 0.34 0.11 1.15935 1
0.07 0.48 0.35 0.1 1.75571 1
0.07 0.48 0.36 0.09 1.36045 1
0.07 0.48 0.37 0.08 1.3394 1
0.07 0.48 0.38 0.07 1.45585 1
0.07 0.48 0.39 0.06 2.39561 1
0.07 0.49 0.05 0.39 0.891794 1
0.07 0.49 0.06 0.38 2.26178 1
0.07 0.49 0.07 0.37 1.024 1
0.07 0.49 0.08 0.36 0.938184 1
0.07 0.49 0.09 0.35 1.07223 1
0.07 0.49 0.1 0.34 0.900919 1
0.07 0.49 0.11 0.33 1.9379 1
0.07 0.49 0.12 0.32 0.6654 1
0.07 0.49 0.13 0.31 1.71095 1
0.07 0.49 0.14 0.3 1.04855 1
0.07 0.49 0.15 0.29 0.761186 1
0.07 0.49 0.16 0.28 1.66333 1
0.07 0.49 0.17 0.27 1.5647 1
0.07 0.49 0.18 0.26 1.28581 1
0.07 0.49 0.19 0.25 1.107 1
0.07 0.49 0.2 0.24 1.22576 1
0.07 0.49 0.21 0.23 1.16964 1
0.07 0.49 0.22 0.22 1.1894 1
0.07 0.49 0.23 0.21 1.15817 1
0.07 0.49 0.24 0.2 1.17894 1
0.07 0.49 0.25 0.19 1.22231 1
0.07 0.49 0.26 0.18 1.24474 1
0.07 0.49 0.27 0.17 1.53018 1
0.07 0.49 0.28 0.16 1.22052 1
0.07 0.49 0.29 0.15 1.26245 1
0.07 0.49 0.3 0.14 1.2707 1
0.07 0.49 0.31 0.13 1.12191 1
0.07 0.49 0.32 0.12 1.37232 1
0.07 0.49 0.33 0.11 1.09296 1
0.07 0.49 0.34 0.1 1.24623 1
0.07 0.49 0.35 0.09 2.17405 1
0.07 0.49 0.36 0.08 1.16568 1
0.07 0.49 0.37 0.07 1.33844 1
0.07 0.49 0.38 0.06 1.46867 1
0.07 0.5 0.05 0.38 1.01937 1
0.07 0.5 0.06 0.37 1.15856 1
0.07 0.5 0.07 0.36 2.27213 1
0.07 0.5 0.08 0.35 0.985425 1
0.07 0.5 0.09 0.34 1.12771 1
0.07 0.5 0.1 0.33 0.963474 1
0.07 0.5 0.11 0.32 0.930937 1
0.07 0.5 0.12 0.31 1.2119 1
0.07 0.5 0.13 0.3 1.28511 1
0.07 0.5 0.14 0.29 0.807682 1
0.07 0.5 0.15 0.28 0.864903 1
0.07 0.5 0.16 0.27 0.757241 1
0.07 0.5 0.17 0.26 1.6091 1
0.07 0.5 0.18 0.25 1.43262 1
0.07 0.5 0.19 0.24 1.1668 1
0.07 0.5 0.2 0.23 0.974668 1
0.07 0.5 0.21 0.22 1.13182 1
0.07 0.5 0.22 0.21 1.19111 1
0.07 0.5 0.23 0.2 1.70137 1
0.07 0.5 0.24 0.19 1.15123 1
0.07 0.5 0.25 0.18 1.14307 1
0.07 0.5 0.26 0.17 1.2238 1
0.07 0.5 0.27 0.16 1.70574 1
0.07 0.5 0.28 0.15 1.07502 1
0.07 0.5 0.29 0.14 1.7718 1
0.07 0.5 0.3 0.13 1.44544 1
0.07 0.5 0.31 0.12 0.883918 1
0.07 0.5 0.32 0.11 1.41182 1
0.07 0.5 0.33 0.1 1.25049 1
0.07 0.5 0.34 0.09 1.2811 1
0.07 0.5 0.35 0.08 1.2159 1
0.07 0.5 0.36 0.07 2.2935 1
0.07 0.5 0.37 0.06 1.32578 1
0.07 0.51 0.05 0.37 0.959509 1
0.07 0.51 0.06 0.36 2.13795 1
0.07 0.51 0.07 0.35 0.981746 1
0.07 0.51 0.08 0.34 0.814888 1
0.07 0.51 0.09 0.33 0.779979 1
0.07 0.51 0.1 0.32 1.01333 1
0.07 0.51 0.11 0.31 1.75424 1
0.07 0.51 0.12 0.3 0.82058 1
0.07 0.51 0.13 0.29 1.76558 1
0.07 0.51 0.14 0.28 0.661952 1
0.07 0.51 0.15 0.27 1.04369 1
0.07 0.51 0.16 0.26 1.60295 1
0.07 0.51 0.17 0.25 1.34074 1
0.07 0.51 0.18 0.24 1.41848 1
0.07 0.51 0.19 0.23 1.25644 1
0.07 0.51 0.2 0.22 0.860281 1
0.07 0.51 0.21 0.21 1.23017 1
0.07 0.51 0.22 0.2 1.09286 1
0.07 0.51 0.23 0.19 1.1885 1
0.07 0.51 0.24 0.18 1.16518 1
0.07 0.51 0.25 0.17 1.08793 1
0.07 0.51 0.26 0.16 1.24638 1
0.07 0.51 0.27 0.15 1.07298 1
0.07 0.51 0.28 0.14 1.26227 1
0.07 0.51 0.29 0.13 2.26025 1
0.07 0.51 0.3 0.12 1.19315 1
0.07 0.51 0.31 0.11 1.22667 1
0.07 0.51 0.32 0.1 1.28023 1
0.07 0.51 0.33 0.09 1.35337 1
0.07 0.51 0.34 0.08 1.30631 1
0.07 0.51 0.35 0.07 1.51657 1
0.07 0.51 0.36 0.06 1.44705 1
0.07 0.52 0.05 0.36 0.941756 1
0.07 0.52 0.06 0.35 0.710496 1
0.07 0.52 0.07 0.34 1.25446 1
0.07 0.52 0.08 0.33 0.776876 1
0.07 0.52 0.09 0.32 0.89528 1
0.07 0.52 0.1 0.31 1.08492 1
0.07 0.52 0.11 0.3 1.09291 1
0.07 0.52 0.12 0.29 1.10304 1
0.07 0.52 0.13 0.28 1.6569 1
0.07 0.52 0.14 0.27 1.7146 1
0.07 0.52 0.15 0.26 0.913912 1
0.07 0.52 0.16 0.25 1.67948 1
0.07 0.52 0.17 0.24 1.58387 1
0.07 0.52 0.18 0.23 1.23802 1
0.07 0.52 0.19 0.22 0.986066 1
0.07 0.52 0.2 0.21 0.882875 1
0.07 0.52 0.21 0.2 1.59386 1
0.07 0.52 0.22 0.19 1.52754 1
0.07 0.52 0.23 0.18 1.26201 1
0.07 0.52 0.24 0.17 1.11161 1
0.07 0.52 0.25 0.16 1.0485 1
0.07 0.52 0.26 0.15 1.37852 1
0.07 0.52 0.27 0.14 2.17037 1
0.07 0.52 0.28 0.13 1.22399 1
0.07 0.52 0.29 0.12 1.18507 1
0.07 0.52 0.3 0.11 1.23903 1
0.07 0.52 0.31 0.1 1.33489 1
0.07 0.52 0.32 0.09 1.09293 1
0.07 0.52 0.33 0.08 2.54449 1
0.07 0.52 0.34 0.07 2.28062 1
0.07 0.52 0.35 0.06 1.47658 1
0.07 0.53 0.05 0.35 1.49759 1
0.07 0.53 0.06 0.34 1.15004 1
0.07 0.53 0.07 0.33 2.05764 1
0.07 0.53 0.08 0.32 1.01563 1
0.07 0.53 0.09 0.31 0.758087 1
0.07 0.53 0.1 0.3 0.982141 1
0.07 0.53 0.11 0.29 0.906959 1
0.07 0.53 0.12 0.28 1.05251 1
0.07 0.53 0.13 0.27 1.4678 1
0.07 0.53 0.14 0.26 1.6027 1
0.07 0.53 0.15 0.25 1.46444 1
0.07 0.53 0.16 0.24 1.56269 1
0.07 0.53 0.17 0.23 1.60066 1
0.07 0.53 0.18 0.22 1.16543 1
0.07 0.53 0.19 0.21 1.01346 1
0.07 0.53 0.2 0.2 0.872165 1
0.07 0.53 0.21 0.19 1.46468 1
0.07 0.53 0.22 0.18 1.20567 1
0.07 0.53 0.23 0.17 1.12318 1
0.07 0.53 0.24 0.16 0.965314 1
0.07 0.53 0.25 0.15 1.61245 1
0.07 0.53 0.26 0.14 1.18565 1
0.07 0.53 0.27 0.13 1.69586 1
0.07 0.53 0.28 0.12 1.27535 1
0.07 0.53 0.29 0.11 1.35354 1
0.07 0.53 0.3 0.1 1.32637 1
0.07 0.53 0.31 0.09 1.38373 1
0.07 0.53 0.32 0.08 1.41574 1
0.07 0.53 0.33 0.07 1.48834 1
0.07 0.53 0.34 0.06 2.49054 1
0.07 0.54 0.05 0.34 0.771686 1
0.07 0.54 0.06 0.33 0.839552 1
0.07 0.54 0.07 0.32 1.48071 1
0.07 0.54 0.08 0.31 1.91306 1
0.07 0.54 0.09 0.3 1.90351 1
0.07 0.54 0.1 0.29 0.826313 1
0.07 0.54 0.11 0.28 0.98277 1
0.07 0.54 0.12 0.27 0.582159 1
0.07 0.54 0.13 0.26 1.11999 1
0.07 0.54 0.14 0.25 1.09866 1
0.07 0.54 0.15 0.24 1.65938 1
0.07 0.54 0.16 0.23 1.70997 1
0.07 0.54 0.17 0.22 1.54618 1
0.07 0.54 0.18 0.21 1.33868 1
0.07 0.54 0.19 0.2 1.17032 1
0.07 0.54 0.2 0.19 1.27443 1
0.07 0.54 0.21 0.18 1.72491 1
0.07 0.54 0.22 0.17 1.14297 1
0.07 0.54 0.23 0.16 1.21768 1
0.07 0.54 0.24 0.15 1.18982 1
0.07 0.54 0.25 0.14 1.25012 1
0.07 0.54 0.26 0.13 1.17803 1
0.07 0.54 0.27 0.12 1.28859 1
0.07 0.54 0.28 0.11 1.51844 1
0.07 0.54 0.29 0.1 2.18804 1
0.07 0.54 0.3 0.09 1.31513 1
0.07 0.54 0.31 0.08 1.39313 1
0.07 0.54 0.32 0.07 2.21815 1
0.07 0.54 0.33 0.06 1.53242 1
0.07 0.55 0.05 0.33 1.12123 1
0.07 0.55 0.06 0.32 1.5556 1
0.07 0.55 0.07 0.31 1.07355 1
0.07 0.55 0.08 0.3 1.77902 1
0.07 0.55 0.09 0.29 0.971539 1
0.07 0.55 0.1 0.28 1.65258 1
0.07 0.55 0.11 0.27 0.905711 1
0.07 0.55 0.12 0.26 1.17789 1
0.07 0.55 0.13 0.25 1.76536 1
0.07 0.55 0.14 0.24 1.19345 1
0.07 0.55 0.15 0.23 1.6482 1
0.07 0.55 0.16 0.22 1.2936 1
0.07 0.55 0.17 0.21 1.17578 1
0.07 0.55 0.18 0.2 1.58968 1
0.07 0.55 0.19 0.19 1.14182 1
0.07 0.55 0.2 0.18 1.46494 1
0.07 0.55 0.21 0.17 1.65185 1
0.07 0.55 0.22 0.16 1.32441 1
0.07 0.55 0.23 0.15 1.25277 1
0.07 0.55 0.24 0.14 1.1345 1
0.07 0.55 0.25 0.13 1.20886 1
0.07 0.55 0.26 0.12 1.14411 1
0.07 0.55 0.27 0.11 1.17154 1
0.07 0.55 0.28 0.1 1.31969 1
0.07 0.55 0.29 0.09 1.40896 1
0.07 0.55 0.3 0.08 2.3083 1
0.07 0.55 0.31 0.07 1.43812 1
0.07 0.55 0.32 0.06 1.37733 1
0.07 0.56 0.05 0.32 1.20619 1
0.07 0.56 0.06 0.31 1.57233 1
0.07 0.56 0.07 0.3 1.8836 1
0.07 0.56 0.08 0.29 1.67924 1
0.07 0.56 0.09 0.28 1.80242 1
0.07 0.56 0.1 0.27 1.08591 1
0.07 0.56 0.11 0.26 0.92368 1
0.07 0.56 0.12 0.25 1.28391 1
0.07 0.56 0.13 0.24 1.73286 1
0.07 0.56 0.14 0.23 1.03356 1
0.07 0.56 0.15 0.22 1.86738 1
0.07 0.56 0.16 0.21 1.15326 1
0.07 0.56 0.17 0.2 1.40283 1
0.07 0.56 0.18 0.19 1.2937 1
0.07 0.56 0.19 0.18 1.22263 1
0.07 0.56 0.2 0.17 1.15378 1
0.07 0.56 0.21 0.16 1.25057 1
0.07 0.56 0.22 0.15 1.20263 1
0.07 0.56 0.23 0.14 1.12068 1
0.07 0.56 0.24 0.13 1.22636 1
0.07 0.56 0.25 0.12 1.36376 1
0.07 0.56 0.26 0.11 1.37244 1
0.07 0.56 0.27 0.1 1.79081 1
0.07 0.56 0.28 0.09 1.3128 1
0.07 0.56 0.29 0.08 2.20435 1
0.07 0.56 0.3 0.07 1.36428 1
0.07 0.56 0.31 0.06 1.48872 1
0.07 0.57 0.05 0.31 1.45616 1
0.07 0.57 0.06 0.3 1.08769 1
0.07 0.57 0.07 0.29 1.6369 1
0.07 0.57 0.08 0.28 1.26321 1
0.07 0.57 0.09 0.27 1.22995 1
0.07 0.57 0.1 0.26 1.52896 1
0.07 0.57 0.11 0.25 1.65049 1
0.07 0.57 0.12 0.24 1.21084 1
0.07 0.57 0.13 0.23 1.15336 1
0.07 0.57 0.14 0.22 1.52467 1
0.07 0.57 0.15 0.21 0.946648 1
0.07 0.57 0.16 0.2 1.45457 1
0.07 0.57 0.17 0.19 0.981242 1
0.07 0.57 0.18 0.18 1.18582 1
0.07 0.57 0.19 0.17 1.75028 1
0.07 0.57 0.2 0.16 2.13928 1
0.07 0.57 0.21 0.15 1.71023 1
0.07 0.57 0.22 0.14 1.19004 1
0.07 0.57 0.23 0.13 1.09896 1
0.07 0.57 0.24 0.12 1.27291 1
0.07 0.57 0.25 0.11 1.41067 1
0.07 0.57 0.26 0.1 1.34308 1
0.07 0.57 0.27 0.09 2.33479 1
0.07 0.57 0.28 0.08 1.33973 1
0.07 0.57 0.29 0.07 1.26765 1
0.07 0.57 0.3 0.06 1.34172 1
0.07 0.58 0.05 0.3 1.16502 1
0.07 0.58 0.06 0.29 1.45195 1
0.07 0.58 0.07 0.28 0.828971 1
0.07 0.58 0.08 0.27 0.773066 1
0.07 0.58 0.09 0.26 1.27118 1
0.07 0.58 0.1 0.25 1.40976 1
0.07 0.58 0.11 0.24 1.43031 1
0.07 0.58 0.12 0.23 1.03227 1
0.07 0.58 0.13 0.22 1.14324 1
0.07 0.58 0.14 0.21 1.445 1
0.07 0.58 0.15 0.2 1.27694 1
0.07 0.58 0.16 0.19 1.25355 1
0.07 0.58 0.17 0.18 1.8063 1
0.07 0.58 0.18 0.17 1.18378 1
0.07 0.58 0.19 0.16 1.02246 1
0.07 0.58 0.2 0.15 1.02279 1
0.07 0.58 0.21 0.14 1.90832 1
0.07 0.58 0.22 0.13 1.18985 1
0.07 0.58 0.23 0.12 1.17837 1
0.07 0.58 0.24 0.11 1.3226 1
0.07 0.58 0.25 0.1 1.30438 1
0.07 0.58 0.26 0.09 1.16588 1
0.07 0.58 0.27 0.08 1.38338 1
0.07 0.58 0.28 0.07 2.2711 1
0.07 0.58 0.29 0.06 3.08869 1
0.07 0.59 0.05 0.29 0.981367 1
0.07 0.59 0.06 0.28 1.33367 1
0.07 0.59 0.07 0.27 1.02072 1
0.07 0.59 0.08 0.26 1.24536 1
0.07 0.59 0.09 0.25 1.02882 1
0.07 0.59 0.1 0.24 1.95878 1
0.07 0.59 0.11 0.23 1.26545 1
0.07 0.59 0.12 0.22 1.2311 1
0.07 0.59 0.13 0.21 1.30982 1
0.07 0.59 0.14 0.2 1.38741 1
0.07 0.59 0.15 0.19 1.3988 1
0.07 0.59 0.16 0.18 1.25412 1
0.07 0.59 0.17 0.17 1.31846 1
0.07 0.59 0.18 0.16 1.13053 1
0.07 0.59 0.19 0.15 1.2249 1
0.07 0.59 0.2 0.14 1.19267 1
0.07 0.59 0.21 0.13 2.0535 1
0.07 0.59 0.22 0.12 1.35269 1
0.07 0.59 0.23 0.11 1.16048 1
0.07 0.59 0.24 0.1 1.43544 1
0.07 0.59 0.25 0.09 1.34312 1
0.07 0.59 0.26 0.08 1.263 1
0.07 0.59 0.27 0.07 1.32269 1
0.07 0.59 0.28 0.06 2.65505 1
0.07 0.6 0.05 0.28 1.06801 1
0.07 0.6 0.06 0.27 1.04137 1
0.07 0.6 0.07 0.26 1.23767 1
0.07 0.6 0.08 0.25 1.50038 1
0.07 0.6 0.09 0.24 1.48738 1
0.07 0.6 0.1 0.23 1.20138 1
0.07 0.6 0.11 0.22 1.08743 1
0.07 0.6 0.12 0.21 2.17646 1
0.07 0.6 0.13 0.2 0.797603 1
0.07 0.6 0.14 0.19 1.95695 1
0.07 0.6 0.15 0.18 1.73129 1
0.07 0.6 0.16 0.17 1.25977 1
0.07 0.6 0.17 0.16 1.81363 1
0.07 0.6 0.18 0.15 1.88758 1
0.07 0.6 0.19 0.14 1.19379 1
0.07 0.6 0.2 0.13 1.29068 1
0.07 0.6 0.21 0.12 1.20914 1
0.07 0.6 0.22 0.11 1.25418 1
0.07 0.6 0.23 0.1 1.26063 1
0.07 0.6 0.24 0.09 1.25084 1
0.07 0.6 0.25 0.08 1.37807 1
0.07 0.6 0.26 0.07 2.41447 1
0.07 0.6 0.27 0.06 1.29476 1
0.07 0.61 0.05 0.27 1.97185 1
0.07 0.61 0.06 0.26 1.46151 1
0.07 0.61 0.07 0.25 1.81819 1
0.07 0.61 0.08 0.24 0.949696 1
0.07 0.61 0.09 0.23 0.996875 1
0.07 0.61 0.1 0.22 1.9198 1
0.07 0.61 0.11 0.21 1.28186 1
0.07 0.61 0.12 0.2 1.31111 1
0.07 0.61 0.13 0.19 1.76271 1
0.07 0.61 0.14 0.18 2.17387 1
0.07 0.61 0.15 0.17 1.25408 1
0.07 0.61 0.16 0.16 1.98985 1
0.07 0.61 0.17 0.15 1.14368 1
0.07 0.61 0.18 0.14 1.27624 1
0.07 0.61 0.19 0.13 1.25725 1
0.07 0.61 0.2 0.12 2.36991 1
0.07 0.61 0.21 0.11 1.15451 1
0.07 0.61 0.22 0.1 2.30958 1
0.07 0.61 0.23 0.09 1.45047 1
0.07 0.61 0.24 0.08 2.40897 1
0.07 0.61 0.25 0.07 1.98366 1
0.07 0.61 0.26 0.06 1.49365 1
0.07 0.62 0.05 0.26 1.9125 1
0.07 0.62 0.06 0.25 1.44006 1
0.07 0.62 0.07 0.24 1.4859 1
0.07 0.62 0.08 0.23 1.79495 1
0.07 0.62 0.09 0.22 1.17169 1
0.07 0.62 0.1 0.21 1.54396 1
0.07 0.62 0.11 0.2 2.25709 1
0.07 0.62 0.12 0.19 2.24012 1
0.07 0.62 0.13 0.18 2.23308 1
0.07 0.62 0.14 0.17 1.16704 1
0.07 0.62 0.15 0.16 2.60948 1
0.07 0.62 0.16 0.15 1.87742 1
0.07 0.62 0.17 0.14 1.76421 1
0.07 0.62 0.18 0.13 1.29757 1
0.07 0.62 0.19 0.12 1.33528 1
0.07 0.62 0.2 0.11 1.13614 1
0.07 0.62 0.21 0.1 1.38523 1
0.07 0.62 0.22 0.09 1.36804 1
0.07 0.62 0.23 0.08 1.2673 1
0.07 0.62 0.24 0.07 2.61237 1
0.07 0.62 0.25 0.06 1.26921 1
0.07 0.63 0.05 0.25 1.03055 1
0.07 0.63 0.06 0.24 1.91475 1
0.07 0.63 0.07 0.23 1.66057 1
0.07 0.63 0.08 0.22 0.975689 1
0.07 0.63 0.09 0.21 2.32259 1
0.07 0.63 0.1 0.2 1.59467 1
0.07 0.63 0.11 0.19 2.3884 1
0.07 0.63 0.12 0.18 1.35564 1
0.07 0.63 0.13 0.17 1.12446 1
0.07 0.63 0.14 0.16 2.51797 1
0.07 0.63 0.15 0.15 1.80445 1
0.07 0.63 0.16 0.14 1.77415 1
0.07 0.63 0.17 0.13 2.17153 1
0.07 0.63 0.18 0.12 1.90642 1
0.07 0.63 0.19 0.11 1.60572 1
0.07 0.63 0.2 0.1 1.29863 1
0.07 0.63 0.21 0.09 1.24462 1
0.07 0.63 0.22 0.08 1.44129 1
0.07 0.63 0.23 0.07 2.83278 1
0.07 0.63 0.24 0.06 2.97342 1
0.07 0.64 0.05 0.24 1.01406 1
0.07 0.64 0.06 0.23 1.0296 1
0.07 0.64 0.07 0.22 1.56428 1
0.07 0.64 0.08 0.21 1.50603 1
0.07 0.64 0.09 0.2 1.46636 1
0.07 0.64 0.1 0.19 1.74229 1
0.07 0.64 0.11 0.18 2.61138 1
0.07 0.64 0.12 0.17 1.38195 1
0.07 0.64 0.13 0.16 2.70792 1
0.07 0.64 0.14 0.15 1.26 1
0.07 0.64 0.15 0.14 1.69125 1
0.07 0.64 0.16 0.13 2.30783 1
0.07 0.64 0.17 0.12 1.65713 1
0.07 0.64 0.18 0.11 1.1955 1
0.07 0.64 0.19 0.1 1.32797 1
0.07 0.64 0.2 0.09 1.27482 1
0.07 0.64 0.21 0.08 1.44233 1
0.07 0.64 0.22 0.07 1.28971 1
0.07 0.64 0.23 0.06 1.44987 1
0.07 0.65 0.05 0.23 1.29251 1
0.07 0.65 0.06 0.22 1.0875 1
0.07 0.65 0.07 0.21 0.934547 1
0.07 0.65 0.08 0.2 2.41674 1
0.07 0.65 0.09 0.19 1.46229 1
0.07 0.65 0.1 0.18 1.9898 1
0.07 0.65 0.11 0.17 1.91175 1
0.07 0.65 0.12 0.16 1.88768 1
0.07 0.65 0.13 0.15 1.16308 1
0.07 0.65 0.14 0.14 2.70514 1
0.07 0.65 0.15 0.13 1.09867 1
0.07 0.65 0.16 0.12 1.97491 1
0.07 0.65 0.17 0.11 1.21675 1
0.07 0.65 0.18 0.1 1.18722 1
0.07 0.65 0.19 0.09 1.28567 1
0.07 0.65 0.2 0.08 2.64612 1
0.07 0.65 0.21 0.07 1.33074 1
0.07 0.65 0.22 0.06 1.35385 1
0.07 0.66 0.05 0.22 2.08545 1
0.07 0.66 0.06 0.21 2.03902 1
0.07 0.66 0.07 0.2 1.84814 1
0.07 0.66 0.08 0.19 2.01292 1
0.07 0.66 0.09 0.18 2.63079 1
0.07 0.66 0.1 0.17 1.29418 1
0.07 0.66 0.11 0.16 2.83319 1
0.07 0.66 0.12 0.15 1.5566 1
0.07 0.66 0.13 0.14 1.24819 1
0.07 0.66 0.14 0.13 2.73894 1
0.07 0.66 0.15 0.12 2.14358 1
0.07 0.66 0.16 0.11 1.11723 1
0.07 0.66 0.17 0.1 1.30888 1
0.07 0.66 0.18 0.09 1.37781 1
0.07 0.66 0.19 0.08 1.33132 1
0.07 0.66 0.2 0.07 1.31343 1
0.07 0.66 0.21 0.06 1.32834 1
0.07 0.67 0.05 0.21 1.4768 1
0.07 0.67 0.06 0.2 2.09827 1
0.07 0.67 0.07 0.19 1.0777 1
0.07 0.67 0.08 0.18 2.50628 1
0.07 0.67 0.09 0.17 2.76637 1
0.07 0.67 0.1 0.16 2.98626 1
0.07 0.67 0.11 0.15 1.36018 1
0.07 0.67 0.12 0.14 1.45661 1
0.07 0.67 0.13 0.13 1.74407 1
0.07 0.67 0.14 0.12 1.23531 1
0.07 0.67 0.15 0.11 1.34453 1
0.07 0.67 0.16 0.1 1.11256 1
0.07 0.67 0.17 0.09 1.2479 1
0.07 0.67 0.18 0.08 3.76209 1
0.07 0.67 0.19 0.07 2.95067 1
0.07 0.67 0.2 0.06 1.26168 1
0.07 0.68 0.05 0.2 0.982701 1
0.07 0.68 0.06 0.19 1.05574 1
0.07 0.68 0.07 0.18 1.85825 1
0.07 0.68 0.08 0.17 2.65111 1
0.07 0.68 0.09 0.16 3.06346 1
0.07 0.68 0.1 0.15 3.05118 1
0.07 0.68 0.11 0.14 1.48999 1
0.07 0.68 0.12 0.13 1.84766 1
0.07 0.68 0.13 0.12 1.22207 1
0.07 0.68 0.14 0.11 2.31396 1
0.07 0.68 0.15 0.1 2.65728 1
0.07 0.68 0.16 0.09 1.20746 1
0.07 0.68 0.17 0.08 1.41189 1
0.07 0.68 0.18 0.07 1.25649 1
0.07 0.68 0.19 0.06 1.27685 1
0.07 0.69 0.05 0.19 1.36743 1
0.07 0.69 0.06 0.18 2.6055 1
0.07 0.69 0.07 0.17 1.5935 1
0.07 0.69 0.08 0.16 2.94661 1
0.07 0.69 0.09 0.15 3.06916 1
0.07 0.69 0.1 0.14 1.95286 1
0.07 0.69 0.11 0.13 2.25715 1
0.07 0.69 0.12 0.12 1.3925 1
0.07 0.69 0.13 0.11 2.53958 1
0.07 0.69 0.14 0.1 2.10653 1
0.07 0.69 0.15 0.09 1.26578 1
0.07 0.69 0.16 0.08 2.81489 1
0.07 0.69 0.17 0.07 2.4523 1
0.07 0.69 0.18 0.06 1.3899 1
0.07 0.7 0.05 0.18 1.13032 1
0.07 0.7 0.06 0.17 2.70157 1
0.07 0.7 0.07 0.16 1.15867 1
0.07 0.7 0.08 0.15 2.83201 1
0.07 0.7 0.09 0.14 1.13011 1
0.07 0.7 0.1 0.13 3.65736 1
0.07 0.7 0.11 0.12 3.43823 1
0.07 0.7 0.12 0.11 3.00702 1
0.07 0.7 0.13 0.1 2.37072 1
0.07 0.7 0.14 0.09 1.25596 1
0.07 0.7 0.15 0.08 1.20679 1
0.07 0.7 0.16 0.07 2.67127 1
0.07 0.7 0.17 0.06 1.3832 1
0.07 0.71 0.05 0.17 1.17926 1
0.07 0.71 0.06 0.16 1.50542 1
0.07 0.71 0.07 0.15 3.55858 1
0.07 0.71 0.08 0.14 3.43475 1
0.07 0.71 0.09 0.13 3.20511 1
0.07 0.71 0.1 0.12 1.32476 1
0.07 0.71 0.11 0.11 2.00107 1
0.07 0.71 0.12 0.1 1.33433 1
0.07 0.71 0.13 0.09 2.07069 1
0.07 0.71 0.14 0.08 1.046 1
0.07 0.71 0.15 0.07 2.83403 1
0.07 0.71 0.16 0.06 1.17734 1
0.07 0.72 0.05 0.16 2.49741 1
0.07 0.72 0.06 0.15 2.954 1
0.07 0.72 0.07 0.14 3.47772 1
0.07 0.72 0.08 0.13 1.55174 1
0.07 0.72 0.09 0.12 3.58198 1
0.07 0.72 0.1 0.11 3.90818 1
0.07 0.72 0.11 0.1 1.80213 1
0.07 0.72 0.12 0.09 1.37761 1
0.07 0.72 0.13 0.08 1.26086 1
0.07 0.72 0.14 0.07 1.21715 1
0.07 0.72 0.15 0.06 1.33654 1
0.07 0.73 0.05 0.15 1.25897 1
0.07 0.73 0.06 0.14 1.63847 1
0.07 0.73 0.07 0.13 3.72142 1
0.07 0.73 0.08 0.12 3.75982 1
0.07 0.73 0.09 0.11 3.13546 1
0.07 0.73 0.1 0.1 2.6918 1
0.07 0.73 0.11 0.09 1.24587 1
0.07 0.73 0.12 0.08 1.15526 1
0.07 0.73 0.13 0.07 1.22874 1
0.07 0.73 0.14 0.06 1.368 1
0.07 0.74 0.05 0.14 3.13084 1
0.07 0.74 0.06 0.13 3.83969 1
0.07 0.74 0.07 0.12 3.46613 1
0.07 0.74 0.08 0.11 1.26927 1
0.07 0.74 0.09 0.1 2.14778 1
0.07 0.74 0.1 0.09 2.75816 1
0.07 0.74 0.11 0.08 1.22167 1
0.07 0.74 0.12 0.07 1.13039 1
0.07 0.74 0.13 0.06 3.86235 1
0.07 0.75 0.05 0.13 3.98915 1
0.07 0.75 0.06 0.12 1.45071 1
0.07 0.75 0.07 0.11 1.00271 1
0.07 0.75 0.08 0.1 1.84898 1
0.07 0.75 0.09 0.09 1.72838 1
0.07 0.75 0.1 0.08 1.22533 1
0.07 0.75 0.11 0.07 2.63356 1
0.07 0.75 0.12 0.06 1.2517 1
0.07 0.76 0.05 0.12 2.71848 1
0.07 0.76 0.06 0.11 4.26964 1
0.07 0.76 0.07 0.1 4.50719 1
0.07 0.76 0.08 0.09 5.05786 1
0.07 0.76 0.09 0.08 1.8508 1
0.07 0.76 0.1 0.07 1.28298 1
0.07 0.76 0.11 0.06 4.16713 1
0.07 0.77 0.05 0.11 4.36807 1
0.07 0.77 0.06 0.1 5.06835 1
0.07 0.77 0.07 0.09 1.78622 1
0.07 0.77 0.08 0.08 5.28602 1
0.07 0.77 0.09 0.07 2.1723 1
0.07 0.77 0.1 0.06 1.36946 1
0.07 0.78 0.05 0.1 4.88611 1
0.07 0.78 0.06 0.09 1.68382 1
0.07 0.78 0.07 0.08 3.28518 1
0.07 0.78 0.08 0.07 3.10012 1
0.07 0.78 0.09 0.06 1.22251 1
0.07 0.79 0.05 0.09 1.75475 1
0.07 0.79 0.06 0.08 3.49318 1
0.07 0.79 0.07 0.07 2.05636 1
0.07 0.79 0.08 0.06 1.24066 1
0.07 0.8 0.05 0.08 3.59574 1
0.07 0.8 0.06 0.07 3.00769 1
0.07 0.8 0.07 0.06 4.4838 1
0.07 0.81 0.05 0.07 1.43935 1
0.07 0.81 0.06 0.06 2.82276 1
0.07 0.82 0.05 0.06 3.86505 1
0.08 0.05 0.05 0.82 3.5302 1
0.08 0.05 0.06 0.81 2.22755 1
0.08 0.05 0.07 0.8 2.17204 1
0.08 0.05 0.08 0.79 1.99306 1
0.08 0.05 0.09 0.78 3.41776 1
0.08 0.05 0.1 0.77 3.1445 1
0.08 0.05 0.11 0.76 1.67625 1
0.08 0.05 0.12 0.75 2.0317 1
0.08 0.05 0.13 0.74 0.373993 1
0.08 0.05 0.14 0.73 0.685388 1
0.08 0.05 0.15 0.72 2.64628 1
0.08 0.05 0.16 0.71 0.736219 1
0.08 0.05 0.17 0.7 0.628877 1
0.08 0.05 0.18 0.69 1.25889 1
0.08 0.05 0.19 0.68 1.51548 1
0.08 0.05 0.2 0.67 1.28693 1
0.08 0.05 0.21 0.66 1.24242 1
0.08 0.05 0.22 0.65 0.494737 1
0.08 0.05 0.23 0.64 1.76943 1
0.08 0.05 0.24 0.63 0.485845 1
0.08 0.05 0.25 0.62 0.453744 1
0.08 0.05 0.26 0.61 0.995958 1
0.08 0.05 0.27 0.6 0.779058 1
0.08 0.05 0.28 0.59 1.20652 1
0.08 0.05 0.29 0.58 0.910321 1
0.08 0.05 0.3 0.57 0.482272 1
0.08 0.05 0.31 0.56 0.772757 1
0.08 0.05 0.32 0.55 0.476737 1
0.08 0.05 0.33 0.54 0.799024 1
0.08 0.05 0.34 0.53 0.509045 1
0.08 0.05 0.35 0.52 0.534218 1
0.08 0.05 0.36 0.51 0.78388 1
0.08 0.05 0.37 0.5 0.574512 1
0.08 0.05 0.38 0.49 0.815117 1
0.08 0.05 0.39 0.48 0.702388 1
0.08 0.05 0.4 0.47 0.700551 1
0.08 0.05 0.41 0.46 0.743348 1
0.08 0.05 0.42 0.45 0.584764 1
0.08 0.05 0.43 0.44 0.651711 1
0.08 0.05 0.44 0.43 0.679536 1
0.08 0.05 0.45 0.42 0.738811 1
0.08 0.05 0.46 0.41 0.663794 1
0.08 0.05 0.47 0.4 0.762328 1
0.08 0.05 0.48 0.39 0.743519 1
0.08 0.05 0.49 0.38 0.784024 1
0.08 0.05 0.5 0.37 0.739967 1
0.08 0.05 0.51 0.36 0.87037 1
0.08 0.05 0.52 0.35 0.859361 1
0.08 0.05 0.53 0.34 0.790608 1
0.08 0.05 0.54 0.33 0.754497 1
0.08 0.05 0.55 0.32 0.840003 1
0.08 0.05 0.56 0.31 0.854571 1
0.08 0.05 0.57 0.3 0.903171 1
0.08 0.05 0.58 0.29 1.01356 1
0.08 0.05 0.59 0.28 1.05617 1
0.08 0.05 0.6 0.27 1.06805 1
0.08 0.05 0.61 0.26 1.21409 1
0.08 0.05 0.62 0.25 1.05279 1
0.08 0.05 0.63 0.24 0.89523 1
0.08 0.05 0.64 0.23 1.32111 1
0.08 0.05 0.65 0.22 1.39426 1
0.08 0.05 0.66 0.21 0.88477 1
0.08 0.05 0.67 0.2 1.37908 1
0.08 0.05 0.68 0.19 1.57497 1
0.08 0.05 0.69 0.18 1.0792 1
0.08 0.05 0.7 0.17 1.58965 1
0.08 0.05 0.71 0.16 1.73439 1
0.08 0.05 0.72 0.15 1.63969 1
0.08 0.05 0.73 0.14 1.73926 1
0.08 0.05 0.74 0.13 1.75107 1
0.08 0.05 0.75 0.12 2.10456 1
0.08 0.05 0.76 0.11 1.9915 1
0.08 0.05 0.77 0.1 2.0912 1
0.08 0.05 0.78 0.09 2.27055 1
0.08 0.05 0.79 0.08 2.18046 1
0.08 0.05 0.8 0.07 2.73608 1
0.08 0.05 0.81 0.06 2.85175 1
0.08 0.06 0.05 0.81 4.36456 1
0.08 0.06 0.06 0.8 3.52141 1
0.08 0.06 0.07 0.79 3.71342 1
0.08 0.06 0.08 0.78 3.31966 1
0.08 0.06 0.09 0.77 1.78949 1
0.08 0.06 0.1 0.76 2.084 1
0.08 0.06 0.11 0.75 1.68252 1
0.08 0.06 0.12 0.74 2.02878 1
0.08 0.06 0.13 0.73 1.99077 1
0.08 0.06 0.14 0.72 1.68501 1
0.08 0.06 0.15 0.71 1.77293 1
0.08 0.06 0.16 0.7 1.65509 1
0.08 0.06 0.17 0.69 0.719291 1
0.08 0.06 0.18 0.68 0.651743 1
0.08 0.06 0.19 0.67 1.24168 1
0.08 0.06 0.2 0.66 1.43996 1
0.08 0.06 0.21 0.65 1.38618 1
0.08 0.06 0.22 0.64 1.37674 1
0.08 0.06 0.23 0.63 0.730285 1
0.08 0.06 0.24 0.62 1.15199 1
0.08 0.06 0.25 0.61 0.492124 1
0.08 0.06 0.26 0.6 0.694558 1
0.08 0.06 0.27 0.59 0.43345 1
0.08 0.06 0.28 0.58 0.47162 1
0.08 0.06 0.29 0.57 0.425601 1
0.08 0.06 0.3 0.56 1.14973 1
0.08 0.06 0.31 0.55 0.467043 1
0.08 0.06 0.32 0.54 0.435344 1
0.08 0.06 0.33 0.53 0.529851 1
0.08 0.06 0.34 0.52 0.443604 1
0.08 0.06 0.35 0.51 0.761058 1
0.08 0.06 0.36 0.5 0.535715 1
0.08 0.06 0.37 0.49 0.52536 1
0.08 0.06 0.38 0.48 0.771718 1
0.08 0.06 0.39 0.47 0.556611 1
0.08 0.06 0.4 0.46 0.553998 1
0.08 0.06 0.41 0.45 0.590136 1
0.08 0.06 0.42 0.44 0.583292 1
0.08 0.06 0.43 0.43 0.651453 1
0.08 0.06 0.44 0.42 0.841121 1
0.08 0.06 0.45 0.41 0.611613 1
0.08 0.06 0.46 0.4 0.735111 1
0.08 0.06 0.47 0.39 0.778196 1
0.08 0.06 0.48 0.38 0.754253 1
0.08 0.06 0.49 0.37 0.811235 1
0.08 0.06 0.5 0.36 0.704683 1
0.08 0.06 0.51 0.35 0.766029 1
0.08 0.06 0.52 0.34 0.797132 1
0.08 0.06 0.53 0.33 0.774293 1
0.08 0.06 0.54 0.32 0.769848 1
0.08 0.06 0.55 0.31 0.839346 1
0.08 0.06 0.56 0.3 0.974609 1
0.08 0.06 0.57 0.29 0.965893 1
0.08 0.06 0.58 0.28 0.772873 1
0.08 0.06 0.59 0.27 0.94922 1
0.08 0.06 0.6 0.26 0.83928 1
0.08 0.06 0.61 0.25 1.099 1
0.08 0.06 0.62 0.24 1.02152 1
0.08 0.06 0.63 0.23 1.02979 1
0.08 0.06 0.64 0.22 1.24787 1
0.08 0.06 0.65 0.21 0.972482 1
0.08 0.06 0.66 0.2 1.2667 1
0.08 0.06 0.67 0.19 1.55081 1
0.08 0.06 0.68 0.18 1.23016 1
0.08 0.06 0.69 0.17 1.40808 1
0.08 0.06 0.7 0.16 1.66221 1
0.08 0.06 0.71 0.15 1.56377 1
0.08 0.06 0.72 0.14 1.79296 1
0.08 0.06 0.73 0.13 1.74127 1
0.08 0.06 0.74 0.12 0.754106 1
0.08 0.06 0.75 0.11 1.854 1
0.08 0.06 0.76 0.1 2.00818 1
0.08 0.06 0.77 0.09 1.94238 1
0.08 0.06 0.78 0.08 2.33466 1
0.08 0.06 0.79 0.07 1.99308 1
0.08 0.06 0.8 0.06 2.39277 1
0.08 0.07 0.05 0.8 3.95022 1
0.08 0.07 0.06 0.79 3.90097 1
0.08 0.07 0.07 0.78 1.90491 1
0.08 0.07 0.08 0.77 3.08903 1
0.08 0.07 0.09 0.76 1.95868 1
0.08 0.07 0.1 0.75 1.80264 1
0.08 0.07 0.11 0.74 2.98068 1
0.08 0.07 0.12 0.73 2.74183 1
0.08 0.07 0.13 0.72 1.69211 1
0.08 0.07 0.14 0.71 2.45063 1
0.08 0.07 0.15 0.7 1.86379 1
0.08 0.07 0.16 0.69 2.23464 1
0.08 0.07 0.17 0.68 1.37457 1
0.08 0.07 0.18 0.67 1.52912 1
0.08 0.07 0.19 0.66 0.413804 1
0.08 0.07 0.2 0.65 0.442522 1
0.08 0.07 0.21 0.64 0.715535 1
0.08 0.07 0.22 0.63 2.14258 1
0.08 0.07 0.23 0.62 1.71145 1
0.08 0.07 0.24 0.61 0.442352 1
0.08 0.07 0.25 0.6 0.648054 1
0.08 0.07 0.26 0.59 1.25822 1
0.08 0.07 0.27 0.58 0.700273 1
0.08 0.07 0.28 0.57 1.01642 1
0.08 0.07 0.29 0.56 0.600475 1
0.08 0.07 0.3 0.55 1.10575 1
0.08 0.07 0.31 0.54 0.726756 1
0.08 0.07 0.32 0.53 0.81066 1
0.08 0.07 0.33 0.52 0.779919 1
0.08 0.07 0.34 0.51 0.649321 1
0.08 0.07 0.35 0.5 0.498621 1
0.08 0.07 0.36 0.49 0.475859 1
0.08 0.07 0.37 0.48 0.77938 1
0.08 0.07 0.38 0.47 0.539847 1
0.08 0.07 0.39 0.46 0.615099 1
0.08 0.07 0.4 0.45 0.773531 1
0.08 0.07 0.41 0.44 0.514393 1
0.08 0.07 0.42 0.43 0.612204 1
0.08 0.07 0.43 0.42 0.588159 1
0.08 0.07 0.44 0.41 0.595428 1
0.08 0.07 0.45 0.4 0.691301 1
0.08 0.07 0.46 0.39 0.692295 1
0.08 0.07 0.47 0.38 0.598677 1
0.08 0.07 0.48 0.37 0.846926 1
0.08 0.07 0.49 0.36 0.661028 1
0.08 0.07 0.5 0.35 0.74108 1
0.08 0.07 0.51 0.34 0.770348 1
0.08 0.07 0.52 0.33 0.719494 1
0.08 0.07 0.53 0.32 0.664123 1
0.08 0.07 0.54 0.31 0.806949 1
0.08 0.07 0.55 0.3 0.798835 1
0.08 0.07 0.56 0.29 0.937018 1
0.08 0.07 0.57 0.28 1.03693 1
0.08 0.07 0.58 0.27 1.06862 1
0.08 0.07 0.59 0.26 0.712063 1
0.08 0.07 0.6 0.25 1.09017 1
0.08 0.07 0.61 0.24 1.18628 1
0.08 0.07 0.62 0.23 0.734589 1
0.08 0.07 0.63 0.22 1.05015 1
0.08 0.07 0.64 0.21 1.02511 1
0.08 0.07 0.65 0.2 0.712015 1
0.08 0.07 0.66 0.19 1.40873 1
0.08 0.07 0.67 0.18 1.55479 1
0.08 0.07 0.68 0.17 1.63286 1
0.08 0.07 0.69 0.16 1.41774 1
0.08 0.07 0.7 0.15 1.56678 1
0.08 0.07 0.71 0.14 1.65815 1
0.08 0.07 0.72 0.13 1.80972 1
0.08 0.07 0.73 0.12 1.93068 1
0.08 0.07 0.74 0.11 1.64791 1
0.08 0.07 0.75 0.1 2.06442 1
0.08 0.07 0.76 0.09 2.10042 1
0.08 0.07 0.77 0.08 1.86739 1
0.08 0.07 0.78 0.07 2.3128 1
0.08 0.07 0.79 0.06 2.37333 1
0.08 0.08 0.05 0.79 2.13978 1
0.08 0.08 0.06 0.78 3.95008 1
0.08 0.08 0.07 0.77 3.65286 1
0.08 0.08 0.08 0.76 1.85231 1
0.08 0.08 0.09 0.75 3.26419 1
0.08 0.08 0.1 0.74 2.9578 1
0.08 0.08 0.11 0.73 2.02617 1
0.08 0.08 0.12 0.72 2.84155 1
0.08 0.08 0.13 0.71 1.54433 1
0.08 0.08 0.14 0.7 1.66385 1
0.08 0.08 0.15 0.69 1.47642 1
0.08 0.08 0.16 0.68 0.702671 1
0.08 0.08 0.17 0.67 1.6513 1
0.08 0.08 0.18 0.66 1.69411 1
0.08 0.08 0.19 0.65 2.20571 1
0.08 0.08 0.2 0.64 0.625249 1
0.08 0.08 0.21 0.63 2.19052 1
0.08 0.08 0.22 0.62 0.662448 1
0.08 0.08 0.23 0.61 1.31037 1
0.08 0.08 0.24 0.6 1.66734 1
0.08 0.08 0.25 0.59 0.431086 1
0.08 0.08 0.26 0.58 0.676726 1
0.08 0.08 0.27 0.57 0.454468 1
0.08 0.08 0.28 0.56 0.606041 1
0.08 0.08 0.29 0.55 0.432563 1
0.08 0.08 0.3 0.54 0.757868 1
0.08 0.08 0.31 0.53 0.423709 1
0.08 0.08 0.32 0.52 1.02384 1
0.08 0.08 0.33 0.51 0.440805 1
0.08 0.08 0.34 0.5 0.563148 1
0.08 0.08 0.35 0.49 0.49458 1
0.08 0.08 0.36 0.48 0.525822 1
0.08 0.08 0.37 0.47 0.536307 1
0.08 0.08 0.38 0.46 0.536673 1
0.08 0.08 0.39 0.45 0.560624 1
0.08 0.08 0.4 0.44 0.738596 1
0.08 0.08 0.41 0.43 0.50404 1
0.08 0.08 0.42 0.42 0.765964 1
0.08 0.08 0.43 0.41 0.643039 1
0.08 0.08 0.44 0.4 0.662469 1
0.08 0.08 0.45 0.39 0.839701 1
0.08 0.08 0.46 0.38 0.770644 1
0.08 0.08 0.47 0.37 0.748724 1
0.08 0.08 0.48 0.36 0.703187 1
0.08 0.08 0.49 0.35 0.791673 1
0.08 0.08 0.5 0.34 0.853706 1
0.08 0.08 0.51 0.33 0.80833 1
0.08 0.08 0.52 0.32 0.79431 1
0.08 0.08 0.53 0.31 0.873191 1
0.08 0.08 0.54 0.3 0.952054 1
0.08 0.08 0.55 0.29 1.09836 1
0.08 0.08 0.56 0.28 0.943293 1
0.08 0.08 0.57 0.27 0.988785 1
0.08 0.08 0.58 0.26 1.04735 1
0.08 0.08 0.59 0.25 0.992441 1
0.08 0.08 0.6 0.24 1.09108 1
0.08 0.08 0.61 0.23 1.15745 1
0.08 0.08 0.62 0.22 0.902985 1
0.08 0.08 0.63 0.21 1.18842 1
0.08 0.08 0.64 0.2 1.20666 1
0.08 0.08 0.65 0.19 1.38788 1
0.08 0.08 0.66 0.18 1.19524 1
0.08 0.08 0.67 0.17 1.33216 1
0.08 0.08 0.68 0.16 1.70205 1
0.08 0.08 0.69 0.15 1.05167 1
0.08 0.08 0.7 0.14 1.7206 1
0.08 0.08 0.71 0.13 1.7233 1
0.08 0.08 0.72 0.12 1.5883 1
0.08 0.08 0.73 0.11 1.83153 1
0.08 0.08 0.74 0.1 1.84381 1
0.08 0.08 0.75 0.09 2.43241 1
0.08 0.08 0.76 0.08 1.32656 1
0.08 0.08 0.77 0.07 2.16489 1
0.08 0.08 0.78 0.06 1.89885 1
0.08 0.09 0.05 0.78 4.01662 1
0.08 0.09 0.06 0.77 3.94413 1
0.08 0.09 0.07 0.76 3.14166 1
0.08 0.09 0.08 0.75 3.39155 1
0.08 0.09 0.09 0.74 1.64449 1
0.08 0.09 0.1 0.73 3.2437 1
0.08 0.09 0.11 0.72 3.13917 1
0.08 0.09 0.12 0.71 3.03082 1
0.08 0.09 0.13 0.7 2.7148 1
0.08 0.09 0.14 0.69 1.72774 1
0.08 0.09 0.15 0.68 2.64346 1
0.08 0.09 0.16 0.67 1.5775 1
0.08 0.09 0.17 0.66 2.14543 1
0.08 0.09 0.18 0.65 1.59664 1
0.08 0.09 0.19 0.64 1.55579 1
0.08 0.09 0.2 0.63 1.82255 1
0.08 0.09 0.21 0.62 1.53415 1
0.08 0.09 0.22 0.61 1.42983 1
0.08 0.09 0.23 0.6 0.607485 1
0.08 0.09 0.24 0.59 1.3431 1
0.08 0.09 0.25 0.58 1.11496 1
0.08 0.09 0.26 0.57 1.73011 1
0.08 0.09 0.27 0.56 0.440625 1
0.08 0.09 0.28 0.55 1.20271 1
0.08 0.09 0.29 0.54 1.30702 1
0.08 0.09 0.3 0.53 0.617081 1
0.08 0.09 0.31 0.52 0.443071 1
0.08 0.09 0.32 0.51 0.720205 1
0.08 0.09 0.33 0.5 0.707412 1
0.08 0.09 0.34 0.49 0.565275 1
0.08 0.09 0.35 0.48 0.610607 1
0.08 0.09 0.36 0.47 0.456035 1
0.08 0.09 0.37 0.46 0.468255 1
0.08 0.09 0.38 0.45 0.465307 1
0.08 0.09 0.39 0.44 0.531969 1
0.08 0.09 0.4 0.43 0.571594 1
0.08 0.09 0.41 0.42 0.656278 1
0.08 0.09 0.42 0.41 0.621506 1
0.08 0.09 0.43 0.4 0.702342 1
0.08 0.09 0.44 0.39 0.572458 1
0.08 0.09 0.45 0.38 0.668259 1
0.08 0.09 0.46 0.37 0.792769 1
0.08 0.09 0.47 0.36 0.714621 1
0.08 0.09 0.48 0.35 0.770221 1
0.08 0.09 0.49 0.34 0.636749 1
0.08 0.09 0.5 0.33 0.695525 1
0.08 0.09 0.51 0.32 0.784451 1
0.08 0.09 0.52 0.31 0.753338 1
0.08 0.09 0.53 0.3 0.78194 1
0.08 0.09 0.54 0.29 0.658561 1
0.08 0.09 0.55 0.28 0.728525 1
0.08 0.09 0.56 0.27 0.96143 1
0.08 0.09 0.57 0.26 0.945892 1
0.08 0.09 0.58 0.25 0.915921 1
0.08 0.09 0.59 0.24 0.745302 1
0.08 0.09 0.6 0.23 0.906046 1
0.08 0.09 0.61 0.22 1.20035 1
0.08 0.09 0.62 0.21 1.12472 1
0.08 0.09 0.63 0.2 1.16864 1
0.08 0.09 0.64 0.19 1.26491 1
0.08 0.09 0.65 0.18 1.29789 1
0.08 0.09 0.66 0.17 1.25332 1
0.08 0.09 0.67 0.16 1.36249 1
0.08 0.09 0.68 0.15 0.624516 1
0.08 0.09 0.69 0.14 1.57729 1
0.08 0.09 0.7 0.13 1.83456 1
0.08 0.09 0.71 0.12 1.63111 1
0.08 0.09 0.72 0.11 1.75952 1
0.08 0.09 0.73 0.1 1.83373 1
0.08 0.09 0.74 0.09 1.95531 1
0.08 0.09 0.75 0.08 2.01363 1
0.08 0.09 0.76 0.07 1.72963 1
0.08 0.09 0.77 0.06 1.73431 1
0.08 0.1 0.05 0.77 3.95834 1
0.08 0.1 0.06 0.76 4.03305 1
0.08 0.1 0.07 0.75 3.32783 1
0.08 0.1 0.08 0.74 3.37043 1
0.08 0.1 0.09 0.73 3.21272 1
0.08 0.1 0.1 0.72 3.52858 1
0.08 0.1 0.11 0.71 2.95533 1
0.08 0.1 0.12 0.7 1.75326 1
0.08 0.1 0.13 0.69 2.90712 1
0.08 0.1 0.14 0.68 1.67216 1
0.08 0.1 0.15 0.67 1.61986 1
0.08 0.1 0.16 0.66 1.69792 1
0.08 0.1 0.17 0.65 1.54648 1
0.08 0.1 0.18 0.64 0.743954 1
0.08 0.1 0.19 0.63 1.71969 1
0.08 0.1 0.2 0.62 0.42524 1
0.08 0.1 0.21 0.61 1.26482 1
0.08 0.1 0.22 0.6 0.490819 1
0.08 0.1 0.23 0.59 0.605433 1
0.08 0.1 0.24 0.58 1.75946 1
0.08 0.1 0.25 0.57 1.313 1
0.08 0.1 0.26 0.56 1.84476 1
0.08 0.1 0.27 0.55 1.15748 1
0.08 0.1 0.28 0.54 1.12203 1
0.08 0.1 0.29 0.53 0.70647 1
0.08 0.1 0.3 0.52 1.73799 1
0.08 0.1 0.31 0.51 0.984044 1
0.08 0.1 0.32 0.5 0.443228 1
0.08 0.1 0.33 0.49 0.732594 1
0.08 0.1 0.34 0.48 0.399096 1
0.08 0.1 0.35 0.47 0.635465 1
0.08 0.1 0.36 0.46 0.403655 1
0.08 0.1 0.37 0.45 0.649408 1
0.08 0.1 0.38 0.44 0.725021 1
0.08 0.1 0.39 0.43 0.664278 1
0.08 0.1 0.4 0.42 0.62557 1
0.08 0.1 0.41 0.41 0.673358 1
0.08 0.1 0.42 0.4 0.646314 1
0.08 0.1 0.43 0.39 0.557528 1
0.08 0.1 0.44 0.38 0.556404 1
0.08 0.1 0.45 0.37 0.639158 1
0.08 0.1 0.46 0.36 0.676794 1
0.08 0.1 0.47 0.35 0.744093 1
0.08 0.1 0.48 0.34 0.714138 1
0.08 0.1 0.49 0.33 0.762233 1
0.08 0.1 0.5 0.32 0.567837 1
0.08 0.1 0.51 0.31 0.77995 1
0.08 0.1 0.52 0.3 0.900346 1
0.08 0.1 0.53 0.29 0.802333 1
0.08 0.1 0.54 0.28 0.795188 1
0.08 0.1 0.55 0.27 0.713157 1
0.08 0.1 0.56 0.26 0.77138 1
0.08 0.1 0.57 0.25 0.731699 1
0.08 0.1 0.58 0.24 0.855183 1
0.08 0.1 0.59 0.23 1.03054 1
0.08 0.1 0.6 0.22 1.07723 1
0.08 0.1 0.61 0.21 0.96832 1
0.08 0.1 0.62 0.2 0.646208 1
0.08 0.1 0.63 0.19 1.13413 1
0.08 0.1 0.64 0.18 1.33758 1
0.08 0.1 0.65 0.17 1.53248 1
0.08 0.1 0.66 0.16 1.39357 1
0.08 0.1 0.67 0.15 1.34324 1
0.08 0.1 0.68 0.14 0.610971 1
0.08 0.1 0.69 0.13 1.51909 1
0.08 0.1 0.7 0.12 1.69705 1
0.08 0.1 0.71 0.11 1.57544 1
0.08 0.1 0.72 0.1 1.53192 1
0.08 0.1 0.73 0.09 1.96594 1
0.08 0.1 0.74 0.08 2.07328 1
0.08 0.1 0.75 0.07 1.9414 1
0.08 0.1 0.76 0.06 2.45005 1
0.08 0.11 0.05 0.76 3.70982 1
0.08 0.11 0.06 0.75 3.37529 1
0.08 0.11 0.07 0.74 3.76034 1
0.08 0.11 0.08 0.73 3.35291 1
0.08 0.11 0.09 0.72 1.92739 1
0.08 0.11 0.1 0.71 3.1455 1
0.08 0.11 0.11 0.7 3.16146 1
0.08 0.11 0.12 0.69 2.59973 1
0.08 0.11 0.13 0.68 1.47485 1
0.08 0.11 0.14 0.67 1.49855 1
0.08 0.11 0.15 0.66 1.63718 1
0.08 0.11 0.16 0.65 2.22172 1
0.08 0.11 0.17 0.64 1.33865 1
0.08 0.11 0.18 0.63 1.50555 1
0.08 0.11 0.19 0.62 0.587546 1
0.08 0.11 0.2 0.61 2.07744 1
0.08 0.11 0.21 0.6 0.676909 1
0.08 0.11 0.22 0.59 0.702601 1
0.08 0.11 0.23 0.58 0.965787 1
0.08 0.11 0.24 0.57 0.861539 1
0.08 0.11 0.25 0.56 0.510724 1
0.08 0.11 0.26 0.55 1.17949 1
0.08 0.11 0.27 0.54 1.22411 1
0.08 0.11 0.28 0.53 0.545093 1
0.08 0.11 0.29 0.52 0.696508 1
0.08 0.11 0.3 0.51 0.648188 1
0.08 0.11 0.31 0.5 0.623198 1
0.08 0.11 0.32 0.49 0.60658 1
0.08 0.11 0.33 0.48 0.496869 1
0.08 0.11 0.34 0.47 0.699546 1
0.08 0.11 0.35 0.46 0.730266 1
0.08 0.11 0.36 0.45 0.574634 1
0.08 0.11 0.37 0.44 0.667461 1
0.08 0.11 0.38 0.43 0.604788 1
0.08 0.11 0.39 0.42 0.812007 1
0.08 0.11 0.4 0.41 0.497796 1
0.08 0.11 0.41 0.4 0.582477 1
0.08 0.11 0.42 0.39 0.793253 1
0.08 0.11 0.43 0.38 0.626043 1
0.08 0.11 0.44 0.37 0.588487 1
0.08 0.11 0.45 0.36 0.649757 1
0.08 0.11 0.46 0.35 0.627144 1
0.08 0.11 0.47 0.34 0.704212 1
0.08 0.11 0.48 0.33 0.731145 1
0.08 0.11 0.49 0.32 0.776784 1
0.08 0.11 0.5 0.31 0.753844 1
0.08 0.11 0.51 0.3 0.95178 1
0.08 0.11 0.52 0.29 0.673787 1
0.08 0.11 0.53 0.28 0.602357 1
0.08 0.11 0.54 0.27 0.722352 1
0.08 0.11 0.55 0.26 0.776408 1
0.08 0.11 0.56 0.25 0.897727 1
0.08 0.11 0.57 0.24 0.991085 1
0.08 0.11 0.58 0.23 0.889234 1
0.08 0.11 0.59 0.22 1.00718 1
0.08 0.11 0.6 0.21 0.967568 1
0.08 0.11 0.61 0.2 1.15859 1
0.08 0.11 0.62 0.19 1.40198 1
0.08 0.11 0.63 0.18 1.28314 1
0.08 0.11 0.64 0.17 0.902873 1
0.08 0.11 0.65 0.16 1.12909 1
0.08 0.11 0.66 0.15 1.39385 1
0.08 0.11 0.67 0.14 1.25901 1
0.08 0.11 0.68 0.13 0.678459 1
0.08 0.11 0.69 0.12 1.58814 1
0.08 0.11 0.7 0.11 1.61997 1
0.08 0.11 0.71 0.1 1.57832 1
0.08 0.11 0.72 0.09 1.84355 1
0.08 0.11 0.73 0.08 2.14651 1
0.08 0.11 0.74 0.07 2.05672 1
0.08 0.11 0.75 0.06 1.91359 1
0.08 0.12 0.05 0.75 3.793 1
0.08 0.12 0.06 0.74 1.85359 1
0.08 0.12 0.07 0.73 3.13934 1
0.08 0.12 0.08 0.72 3.27238 1
0.08 0.12 0.09 0.71 3.11167 1
0.08 0.12 0.1 0.7 2.93619 1
0.08 0.12 0.11 0.69 2.95324 1
0.08 0.12 0.12 0.68 2.77731 1
0.08 0.12 0.13 0.67 2.741 1
0.08 0.12 0.14 0.66 2.48756 1
0.08 0.12 0.15 0.65 1.5861 1
0.08 0.12 0.16 0.64 1.63543 1
0.08 0.12 0.17 0.63 2.53683 1
0.08 0.12 0.18 0.62 0.577258 1
0.08 0.12 0.19 0.61 0.717612 1
0.08 0.12 0.2 0.6 1.48706 1
0.08 0.12 0.21 0.59 1.51498 1
0.08 0.12 0.22 0.58 0.644387 1
0.08 0.12 0.23 0.57 1.78449 1
0.08 0.12 0.24 0.56 1.31213 1
0.08 0.12 0.25 0.55 0.451735 1
0.08 0.12 0.26 0.54 0.624234 1
0.08 0.12 0.27 0.53 1.08835 1
0.08 0.12 0.28 0.52 1.61919 1
0.08 0.12 0.29 0.51 0.664523 1
0.08 0.12 0.3 0.5 0.734455 1
0.08 0.12 0.31 0.49 0.591654 1
0.08 0.12 0.32 0.48 1.44312 1
0.08 0.12 0.33 0.47 0.473366 1
0.08 0.12 0.34 0.46 0.636562 1
0.08 0.12 0.35 0.45 0.676874 1
0.08 0.12 0.36 0.44 0.790439 1
0.08 0.12 0.37 0.43 0.728762 1
0.08 0.12 0.38 0.42 0.512363 1
0.08 0.12 0.39 0.41 0.596785 1
0.08 0.12 0.4 0.4 0.6297 1
0.08 0.12 0.41 0.39 0.69831 1
0.08 0.12 0.42 0.38 0.660185 1
0.08 0.12 0.43 0.37 0.640871 1
0.08 0.12 0.44 0.36 0.61171 1
0.08 0.12 0.45 0.35 0.666805 1
0.08 0.12 0.46 0.34 0.588435 1
0.08 0.12 0.47 0.33 0.771939 1
0.08 0.12 0.48 0.32 0.606769 1
0.08 0.12 0.49 0.31 0.630049 1
0.08 0.12 0.5 0.3 0.762759 1
0.08 0.12 0.51 0.29 0.761362 1
0.08 0.12 0.52 0.28 0.627859 1
0.08 0.12 0.53 0.27 0.835359 1
0.08 0.12 0.54 0.26 0.880887 1
0.08 0.12 0.55 0.25 0.661902 1
0.08 0.12 0.56 0.24 1.01235 1
0.08 0.12 0.57 0.23 0.868442 1
0.08 0.12 0.58 0.22 0.931693 1
0.08 0.12 0.59 0.21 1.02829 1
0.08 0.12 0.6 0.2 1.02482 1
0.08 0.12 0.61 0.19 1.0459 1
0.08 0.12 0.62 0.18 1.24552 1
0.08 0.12 0.63 0.17 1.17843 1
0.08 0.12 0.64 0.16 1.29801 1
0.08 0.12 0.65 0.15 1.34997 1
0.08 0.12 0.66 0.14 1.28708 1
0.08 0.12 0.67 0.13 1.4217 1
0.08 0.12 0.68 0.12 1.82726 1
0.08 0.12 0.69 0.11 1.61995 1
0.08 0.12 0.7 0.1 1.75585 1
0.08 0.12 0.71 0.09 1.55946 1
0.08 0.12 0.72 0.08 1.85156 1
0.08 0.12 0.73 0.07 2.10698 1
0.08 0.12 0.74 0.06 1.92348 1
0.08 0.13 0.05 0.74 3.66655 1
0.08 0.13 0.06 0.73 3.50789 1
0.08 0.13 0.07 0.72 3.34819 1
0.08 0.13 0.08 0.71 3.26246 1
0.08 0.13 0.09 0.7 3.18908 1
0.08 0.13 0.1 0.69 3.44953 1
0.08 0.13 0.11 0.68 2.74439 1
0.08 0.13 0.12 0.67 2.54322 1
0.08 0.13 0.13 0.66 2.51744 1
0.08 0.13 0.14 0.65 3.0112 1
0.08 0.13 0.15 0.64 1.35152 1
0.08 0.13 0.16 0.63 2.25524 1
0.08 0.13 0.17 0.62 2.37156 1
0.08 0.13 0.18 0.61 1.54137 1
0.08 0.13 0.19 0.6 0.476206 1
0.08 0.13 0.2 0.59 1.54397 1
0.08 0.13 0.21 0.58 1.45675 1
0.08 0.13 0.22 0.57 2.1993 1
0.08 0.13 0.23 0.56 1.72848 1
0.08 0.13 0.24 0.55 1.86441 1
0.08 0.13 0.25 0.54 1.79696 1
0.08 0.13 0.26 0.53 0.668597 1
0.08 0.13 0.27 0.52 0.693871 1
0.08 0.13 0.28 0.51 0.6705 1
0.08 0.13 0.29 0.5 1.17817 1
0.08 0.13 0.3 0.49 0.649522 1
0.08 0.13 0.31 0.48 1.63458 1
0.08 0.13 0.32 0.47 1.09487 1
0.08 0.13 0.33 0.46 1.03623 1
0.08 0.13 0.34 0.45 0.600435 1
0.08 0.13 0.35 0.44 1.15106 1
0.08 0.13 0.36 0.43 0.601079 1
0.08 0.13 0.37 0.42 0.547803 1
0.08 0.13 0.38 0.41 0.496173 1
0.08 0.13 0.39 0.4 0.738298 1
0.08 0.13 0.4 0.39 0.639591 1
0.08 0.13 0.41 0.38 0.554268 1
0.08 0.13 0.42 0.37 0.666378 1
0.08 0.13 0.43 0.36 0.657493 1
0.08 0.13 0.44 0.35 0.774899 1
0.08 0.13 0.45 0.34 0.707031 1
0.08 0.13 0.46 0.33 0.594272 1
0.08 0.13 0.47 0.32 0.725377 1
0.08 0.13 0.48 0.31 0.760417 1
0.08 0.13 0.49 0.3 0.625793 1
0.08 0.13 0.5 0.29 0.648241 1
0.08 0.13 0.51 0.28 0.603207 1
0.08 0.13 0.52 0.27 0.810103 1
0.08 0.13 0.53 0.26 0.804469 1
0.08 0.13 0.54 0.25 0.867582 1
0.08 0.13 0.55 0.24 0.900459 1
0.08 0.13 0.56 0.23 0.666198 1
0.08 0.13 0.57 0.22 1.04932 1
0.08 0.13 0.58 0.21 0.988456 1
0.08 0.13 0.59 0.2 1.161 1
0.08 0.13 0.6 0.19 0.648695 1
0.08 0.13 0.61 0.18 1.33004 1
0.08 0.13 0.62 0.17 1.38417 1
0.08 0.13 0.63 0.16 0.97471 1
0.08 0.13 0.64 0.15 1.17104 1
0.08 0.13 0.65 0.14 1.42578 1
0.08 0.13 0.66 0.13 1.38497 1
0.08 0.13 0.67 0.12 1.59771 1
0.08 0.13 0.68 0.11 1.47955 1
0.08 0.13 0.69 0.1 1.63596 1
0.08 0.13 0.7 0.09 1.46667 1
0.08 0.13 0.71 0.08 1.98498 1
0.08 0.13 0.72 0.07 1.91778 1
0.08 0.13 0.73 0.06 2.13211 1
0.08 0.14 0.05 0.73 3.4632 1
0.08 0.14 0.06 0.72 3.47863 1
0.08 0.14 0.07 0.71 3.12583 1
0.08 0.14 0.08 0.7 3.18221 1
0.08 0.14 0.09 0.69 3.12178 1
0.08 0.14 0.1 0.68 3.22587 1
0.08 0.14 0.11 0.67 3.0924 1
0.08 0.14 0.12 0.66 1.2543 1
0.08 0.14 0.13 0.65 2.71149 1
0.08 0.14 0.14 0.64 2.6422 1
0.08 0.14 0.15 0.63 0.434674 1
0.08 0.14 0.16 0.62 2.49287 1
0.08 0.14 0.17 0.61 1.48723 1
0.08 0.14 0.18 0.6 2.31666 1
0.08 0.14 0.19 0.59 0.638074 1
0.08 0.14 0.2 0.58 2.14268 1
0.08 0.14 0.21 0.57 1.83759 1
0.08 0.14 0.22 0.56 2.09304 1
0.08 0.14 0.23 0.55 0.547114 1
0.08 0.14 0.24 0.54 0.676321 1
0.08 0.14 0.25 0.53 1.84994 1
0.08 0.14 0.26 0.52 0.716702 1
0.08 0.14 0.27 0.51 1.8039 1
0.08 0.14 0.28 0.5 1.51737 1
0.08 0.14 0.29 0.49 0.68277 1
0.08 0.14 0.3 0.48 0.665772 1
0.08 0.14 0.31 0.47 0.664929 1
0.08 0.14 0.32 0.46 0.721961 1
0.08 0.14 0.33 0.45 0.579586 1
0.08 0.14 0.34 0.44 0.708481 1
0.08 0.14 0.35 0.43 0.387228 1
0.08 0.14 0.36 0.42 0.700416 1
0.08 0.14 0.37 0.41 0.619365 1
0.08 0.14 0.38 0.4 0.686374 1
0.08 0.14 0.39 0.39 0.504906 1
0.08 0.14 0.4 0.38 0.708431 1
0.08 0.14 0.41 0.37 0.494517 1
0.08 0.14 0.42 0.36 0.602901 1
0.08 0.14 0.43 0.35 0.684318 1
0.08 0.14 0.44 0.34 0.65298 1
0.08 0.14 0.45 0.33 0.564153 1
0.08 0.14 0.46 0.32 0.607698 1
0.08 0.14 0.47 0.31 0.745712 1
0.08 0.14 0.48 0.3 0.675902 1
0.08 0.14 0.49 0.29 0.735182 1
0.08 0.14 0.5 0.28 0.598444 1
0.08 0.14 0.51 0.27 0.714304 1
0.08 0.14 0.52 0.26 0.648041 1
0.08 0.14 0.53 0.25 0.781707 1
0.08 0.14 0.54 0.24 0.892875 1
0.08 0.14 0.55 0.23 0.818798 1
0.08 0.14 0.56 0.22 1.01508 1
0.08 0.14 0.57 0.21 0.965668 1
0.08 0.14 0.58 0.2 1.03936 1
0.08 0.14 0.59 0.19 1.06789 1
0.08 0.14 0.6 0.18 1.05326 1
0.08 0.14 0.61 0.17 1.26296 1
0.08 0.14 0.62 0.16 1.2104 1
0.08 0.14 0.63 0.15 1.26275 1
0.08 0.14 0.64 0.14 1.19429 1
0.08 0.14 0.65 0.13 1.29234 1
0.08 0.14 0.66 0.12 1.43773 1
0.08 0.14 0.67 0.11 1.54099 1
0.08 0.14 0.68 0.1 1.46734 1
0.08 0.14 0.69 0.09 1.54468 1
0.08 0.14 0.7 0.08 1.44941 1
0.08 0.14 0.71 0.07 2.0527 1
0.08 0.14 0.72 0.06 2.16852 1
0.08 0.15 0.05 0.72 3.7254 1
0.08 0.15 0.06 0.71 1.46985 1
0.08 0.15 0.07 0.7 3.36896 1
0.08 0.15 0.08 0.69 3.47599 1
0.08 0.15 0.09 0.68 3.00998 1
0.08 0.15 0.1 0.67 2.99269 1
0.08 0.15 0.11 0.66 3.13236 1
0.08 0.15 0.12 0.65 2.65255 1
0.08 0.15 0.13 0.64 2.76712 1
0.08 0.15 0.14 0.63 2.65119 1
0.08 0.15 0.15 0.62 2.459 1
0.08 0.15 0.16 0.61 1.36851 1
0.08 0.15 0.17 0.6 1.47028 1
0.08 0.15 0.18 0.59 2.42221 1
0.08 0.15 0.19 0.58 1.45459 1
0.08 0.15 0.2 0.57 1.88617 1
0.08 0.15 0.21 0.56 1.92413 1
0.08 0.15 0.22 0.55 2.06326 1
0.08 0.15 0.23 0.54 2.05347 1
0.08 0.15 0.24 0.53 0.554556 1
0.08 0.15 0.25 0.52 0.613997 1
0.08 0.15 0.26 0.51 1.63212 1
0.08 0.15 0.27 0.5 1.78515 1
0.08 0.15 0.28 0.49 1.84787 1
0.08 0.15 0.29 0.48 1.42776 1
0.08 0.15 0.3 0.47 1.12678 1
0.08 0.15 0.31 0.46 0.647297 1
0.08 0.15 0.32 0.45 1.11287 1
0.08 0.15 0.33 0.44 1.61796 1
0.08 0.15 0.34 0.43 1.05446 1
0.08 0.15 0.35 0.42 0.639286 1
0.08 0.15 0.36 0.41 0.640666 1
0.08 0.15 0.37 0.4 0.661574 1
0.08 0.15 0.38 0.39 0.636958 1
0.08 0.15 0.39 0.38 0.59718 1
0.08 0.15 0.4 0.37 0.608913 1
0.08 0.15 0.41 0.36 0.656061 1
0.08 0.15 0.42 0.35 0.710794 1
0.08 0.15 0.43 0.34 0.562751 1
0.08 0.15 0.44 0.33 0.569239 1
0.08 0.15 0.45 0.32 0.692102 1
0.08 0.15 0.46 0.31 0.625928 1
0.08 0.15 0.47 0.3 0.72684 1
0.08 0.15 0.48 0.29 0.671067 1
0.08 0.15 0.49 0.28 0.773864 1
0.08 0.15 0.5 0.27 0.688132 1
0.08 0.15 0.51 0.26 0.836514 1
0.08 0.15 0.52 0.25 0.743593 1
0.08 0.15 0.53 0.24 0.900023 1
0.08 0.15 0.54 0.23 0.708447 1
0.08 0.15 0.55 0.22 0.746197 1
0.08 0.15 0.56 0.21 0.994865 1
0.08 0.15 0.57 0.2 0.664538 1
0.08 0.15 0.58 0.19 0.796455 1
0.08 0.15 0.59 0.18 0.973019 1
0.08 0.15 0.6 0.17 1.15583 1
0.08 0.15 0.61 0.16 1.10099 1
0.08 0.15 0.62 0.15 1.23637 1
0.08 0.15 0.63 0.14 1.20821 1
0.08 0.15 0.64 0.13 1.2254 1
0.08 0.15 0.65 0.12 1.29445 1
0.08 0.15 0.66 0.11 2.1089 1
0.08 0.15 0.67 0.1 0.805787 1
0.08 0.15 0.68 0.09 1.43866 1
0.08 0.15 0.69 0.08 1.84698 1
0.08 0.15 0.7 0.07 2.26496 1
0.08 0.15 0.71 0.06 2.23224 1
0.08 0.16 0.05 0.71 3.47349 1
0.08 0.16 0.06 0.7 3.14895 1
0.08 0.16 0.07 0.69 3.21664 1
0.08 0.16 0.08 0.68 3.36758 1
0.08 0.16 0.09 0.67 2.94964 1
0.08 0.16 0.1 0.66 1.65132 1
0.08 0.16 0.11 0.65 2.97869 1
0.08 0.16 0.12 0.64 2.75103 1
0.08 0.16 0.13 0.63 2.65358 1
0.08 0.16 0.14 0.62 2.54886 1
0.08 0.16 0.15 0.61 2.37791 1
0.08 0.16 0.16 0.6 2.54781 1
0.08 0.16 0.17 0.59 2.21918 1
0.08 0.16 0.18 0.58 2.30703 1
0.08 0.16 0.19 0.57 2.13615 1
0.08 0.16 0.2 0.56 1.40016 1
0.08 0.16 0.21 0.55 2.313 1
0.08 0.16 0.22 0.54 1.34744 1
0.08 0.16 0.23 0.53 1.89802 1
0.08 0.16 0.24 0.52 1.33864 1
0.08 0.16 0.25 0.51 0.473923 1
0.08 0.16 0.26 0.5 0.635902 1
0.08 0.16 0.27 0.49 1.60907 1
0.08 0.16 0.28 0.48 0.519801 1
0.08 0.16 0.29 0.47 0.565104 1
0.08 0.16 0.3 0.46 1.54871 1
0.08 0.16 0.31 0.45 0.523306 1
0.08 0.16 0.32 0.44 0.636283 1
0.08 0.16 0.33 0.43 1.48136 1
0.08 0.16 0.34 0.42 1.08754 1
0.08 0.16 0.35 0.41 0.552527 1
0.08 0.16 0.36 0.4 0.623819 1
0.08 0.16 0.37 0.39 0.5571 1
0.08 0.16 0.38 0.38 0.6485 1
0.08 0.16 0.39 0.37 0.642769 1
0.08 0.16 0.4 0.36 0.669137 1
0.08 0.16 0.41 0.35 1.22951 1
0.08 0.16 0.42 0.34 0.668963 1
0.08 0.16 0.43 0.33 0.590721 1
0.08 0.16 0.44 0.32 0.666471 1
0.08 0.16 0.45 0.31 0.786502 1
0.08 0.16 0.46 0.3 0.610844 1
0.08 0.16 0.47 0.29 0.674937 1
0.08 0.16 0.48 0.28 0.71659 1
0.08 0.16 0.49 0.27 0.704855 1
0.08 0.16 0.5 0.26 0.737748 1
0.08 0.16 0.51 0.25 0.632726 1
0.08 0.16 0.52 0.24 0.774138 1
0.08 0.16 0.53 0.23 0.778961 1
0.08 0.16 0.54 0.22 0.784157 1
0.08 0.16 0.55 0.21 0.831194 1
0.08 0.16 0.56 0.2 0.733871 1
0.08 0.16 0.57 0.19 0.972414 1
0.08 0.16 0.58 0.18 1.17984 1
0.08 0.16 0.59 0.17 1.18502 1
0.08 0.16 0.6 0.16 1.21187 1
0.08 0.16 0.61 0.15 1.22129 1
0.08 0.16 0.62 0.14 1.36137 1
0.08 0.16 0.63 0.13 1.54347 1
0.08 0.16 0.64 0.12 1.39003 1
0.08 0.16 0.65 0.11 1.56954 1
0.08 0.16 0.66 0.1 1.49934 1
0.08 0.16 0.67 0.09 1.55236 1
0.08 0.16 0.68 0.08 1.72272 1
0.08 0.16 0.69 0.07 1.92975 1
0.08 0.16 0.7 0.06 2.25362 1
0.08 0.17 0.05 0.7 3.29776 1
0.08 0.17 0.06 0.69 3.39124 1
0.08 0.17 0.07 0.68 3.15225 1
0.08 0.17 0.08 0.67 3.06345 1
0.08 0.17 0.09 0.66 2.97318 1
0.08 0.17 0.1 0.65 3.06086 1
0.08 0.17 0.11 0.64 2.83248 1
0.08 0.17 0.12 0.63 2.84698 1
0.08 0.17 0.13 0.62 2.65021 1
0.08 0.17 0.14 0.61 2.52558 1
0.08 0.17 0.15 0.6 0.646313 1
0.08 0.17 0.16 0.59 0.623228 1
0.08 0.17 0.17 0.58 2.09635 1
0.08 0.17 0.18 0.57 2.02888 1
0.08 0.17 0.19 0.56 2.30739 1
0.08 0.17 0.2 0.55 2.0834 1
0.08 0.17 0.21 0.54 2.12165 1
0.08 0.17 0.22 0.53 1.04368 1
0.08 0.17 0.23 0.52 1.91366 1
0.08 0.17 0.24 0.51 1.18495 1
0.08 0.17 0.25 0.5 0.600495 1
0.08 0.17 0.26 0.49 0.67564 1
0.08 0.17 0.27 0.48 1.7015 1
0.08 0.17 0.28 0.47 0.540008 1
0.08 0.17 0.29 0.46 0.544105 1
0.08 0.17 0.3 0.45 0.515578 1
0.08 0.17 0.31 0.44 0.696001 1
0.08 0.17 0.32 0.43 1.64698 1
0.08 0.17 0.33 0.42 0.625651 1
0.08 0.17 0.34 0.41 0.60768 1
0.08 0.17 0.35 0.4 1.30055 1
0.08 0.17 0.36 0.39 0.59042 1
0.08 0.17 0.37 0.38 1.46901 1
0.08 0.17 0.38 0.37 0.751531 1
0.08 0.17 0.39 0.36 0.698333 1
0.08 0.17 0.4 0.35 0.618667 1
0.08 0.17 0.41 0.34 0.66808 1
0.08 0.17 0.42 0.33 0.588114 1
0.08 0.17 0.43 0.32 0.639055 1
0.08 0.17 0.44 0.31 0.713988 1
0.08 0.17 0.45 0.3 0.682786 1
0.08 0.17 0.46 0.29 0.676291 1
0.08 0.17 0.47 0.28 0.702678 1
0.08 0.17 0.48 0.27 0.790022 1
0.08 0.17 0.49 0.26 0.736024 1
0.08 0.17 0.5 0.25 0.710777 1
0.08 0.17 0.51 0.24 0.812197 1
0.08 0.17 0.52 0.23 0.950116 1
0.08 0.17 0.53 0.22 0.794333 1
0.08 0.17 0.54 0.21 0.885457 1
0.08 0.17 0.55 0.2 1.046 1
0.08 0.17 0.56 0.19 0.984861 1
0.08 0.17 0.57 0.18 1.01668 1
0.08 0.17 0.58 0.17 0.912133 1
0.08 0.17 0.59 0.16 0.700911 1
0.08 0.17 0.6 0.15 1.17916 1
0.08 0.17 0.61 0.14 1.36313 1
0.08 0.17 0.62 0.13 1.46908 1
0.08 0.17 0.63 0.12 1.0762 1
0.08 0.17 0.64 0.11 1.69129 1
0.08 0.17 0.65 0.1 1.66961 1
0.08 0.17 0.66 0.09 1.77833 1
0.08 0.17 0.67 0.08 2.17388 1
0.08 0.17 0.68 0.07 2.16192 1
0.08 0.17 0.69 0.06 2.28191 1
0.08 0.18 0.05 0.69 3.12262 1
0.08 0.18 0.06 0.68 3.28891 1
0.08 0.18 0.07 0.67 3.04468 1
0.08 0.18 0.08 0.66 3.07078 1
0.08 0.18 0.09 0.65 0.535678 1
0.08 0.18 0.1 0.64 2.96226 1
0.08 0.18 0.11 0.63 2.80854 1
0.08 0.18 0.12 0.62 0.665791 1
0.08 0.18 0.13 0.61 2.55259 1
0.08 0.18 0.14 0.6 2.58211 1
0.08 0.18 0.15 0.59 1.27385 1
0.08 0.18 0.16 0.58 2.3153 1
0.08 0.18 0.17 0.57 2.14196 1
0.08 0.18 0.18 0.56 2.60108 1
0.08 0.18 0.19 0.55 2.14342 1
0.08 0.18 0.2 0.54 1.25391 1
0.08 0.18 0.21 0.53 0.643016 1
0.08 0.18 0.22 0.52 0.544237 1
0.08 0.18 0.23 0.51 1.27782 1
0.08 0.18 0.24 0.5 1.86658 1
0.08 0.18 0.25 0.49 1.13529 1
0.08 0.18 0.26 0.48 1.66019 1
0.08 0.18 0.27 0.47 1.8235 1
0.08 0.18 0.28 0.46 1.15334 1
0.08 0.18 0.29 0.45 1.56949 1
0.08 0.18 0.3 0.44 0.714514 1
0.08 0.18 0.31 0.43 1.58593 1
0.08 0.18 0.32 0.42 0.661763 1
0.08 0.18 0.33 0.41 0.705688 1
0.08 0.18 0.34 0.4 0.430492 1
0.08 0.18 0.35 0.39 0.45628 1
0.08 0.18 0.36 0.38 0.588053 1
0.08 0.18 0.37 0.37 0.667068 1
0.08 0.18 0.38 0.36 0.651367 1
0.08 0.18 0.39 0.35 0.864781 1
0.08 0.18 0.4 0.34 0.619248 1
0.08 0.18 0.41 0.33 0.653692 1
0.08 0.18 0.42 0.32 0.592756 1
0.08 0.18 0.43 0.31 0.667604 1
0.08 0.18 0.44 0.3 0.604571 1
0.08 0.18 0.45 0.29 0.644465 1
0.08 0.18 0.46 0.28 0.641254 1
0.08 0.18 0.47 0.27 0.71318 1
0.08 0.18 0.48 0.26 0.745583 1
0.08 0.18 0.49 0.25 0.739671 1
0.08 0.18 0.5 0.24 0.753588 1
0.08 0.18 0.51 0.23 0.922347 1
0.08 0.18 0.52 0.22 1.01641 1
0.08 0.18 0.53 0.21 0.854555 1
0.08 0.18 0.54 0.2 0.912895 1
0.08 0.18 0.55 0.19 0.990732 1
0.08 0.18 0.56 0.18 0.907607 1
0.08 0.18 0.57 0.17 1.00227 1
0.08 0.18 0.58 0.16 1.18822 1
0.08 0.18 0.59 0.15 1.18666 1
0.08 0.18 0.6 0.14 1.28224 1
0.08 0.18 0.61 0.13 1.37484 1
0.08 0.18 0.62 0.12 1.4085 1
0.08 0.18 0.63 0.11 1.46524 1
0.08 0.18 0.64 0.1 1.61919 1
0.08 0.18 0.65 0.09 1.68331 1
0.08 0.18 0.66 0.08 1.92891 1
0.08 0.18 0.67 0.07 1.80638 1
0.08 0.18 0.68 0.06 2.02132 1
0.08 0.19 0.05 0.68 0.606069 1
0.08 0.19 0.06 0.67 3.31481 1
0.08 0.19 0.07 0.66 0.549827 1
0.08 0.19 0.08 0.65 3.10919 1
0.08 0.19 0.09 0.64 3.02488 1
0.08 0.19 0.1 0.63 2.72753 1
0.08 0.19 0.11 0.62 2.77571 1
0.08 0.19 0.12 0.61 2.98999 1
0.08 0.19 0.13 0.6 2.47644 1
0.08 0.19 0.14 0.59 2.31453 1
0.08 0.19 0.15 0.58 2.30237 1
0.08 0.19 0.16 0.57 2.23604 1
0.08 0.19 0.17 0.56 1.42348 1
0.08 0.19 0.18 0.55 2.25055 1
0.08 0.19 0.19 0.54 0.631272 1
0.08 0.19 0.2 0.53 2.13404 1
0.08 0.19 0.21 0.52 1.97106 1
0.08 0.19 0.22 0.51 0.679667 1
0.08 0.19 0.23 0.5 1.2579 1
0.08 0.19 0.24 0.49 0.640784 1
0.08 0.19 0.25 0.48 1.77944 1
0.08 0.19 0.26 0.47 0.62814 1
0.08 0.19 0.27 0.46 1.82018 1
0.08 0.19 0.28 0.45 0.575314 1
0.08 0.19 0.29 0.44 1.10591 1
0.08 0.19 0.3 0.43 0.501585 1
0.08 0.19 0.31 0.42 1.44401 1
0.08 0.19 0.32 0.41 1.40755 1
0.08 0.19 0.33 0.4 0.669738 1
0.08 0.19 0.34 0.39 0.623419 1
0.08 0.19 0.35 0.38 0.615065 1
0.08 0.19 0.36 0.37 0.765775 1
0.08 0.19 0.37 0.36 0.745486 1
0.08 0.19 0.38 0.35 0.543076 1
0.08 0.19 0.39 0.34 0.621859 1
0.08 0.19 0.4 0.33 0.736342 1
0.08 0.19 0.41 0.32 0.72586 1
0.08 0.19 0.42 0.31 0.670704 1
0.08 0.19 0.43 0.3 1.23027 1
0.08 0.19 0.44 0.29 0.677772 1
0.08 0.19 0.45 0.28 0.688071 1
0.08 0.19 0.46 0.27 0.752468 1
0.08 0.19 0.47 0.26 1.01716 1
0.08 0.19 0.48 0.25 0.792728 1
0.08 0.19 0.49 0.24 0.740563 1
0.08 0.19 0.5 0.23 0.872514 1
0.08 0.19 0.51 0.22 0.631562 1
0.08 0.19 0.52 0.21 0.784673 1
0.08 0.19 0.53 0.2 0.865092 1
0.08 0.19 0.54 0.19 0.966107 1
0.08 0.19 0.55 0.18 0.977328 1
0.08 0.19 0.56 0.17 0.966738 1
0.08 0.19 0.57 0.16 1.08993 1
0.08 0.19 0.58 0.15 1.15171 1
0.08 0.19 0.59 0.14 1.12422 1
0.08 0.19 0.6 0.13 1.26859 1
0.08 0.19 0.61 0.12 1.31617 1
0.08 0.19 0.62 0.11 1.55274 1
0.08 0.19 0.63 0.1 1.67847 1
0.08 0.19 0.64 0.09 1.83632 1
0.08 0.19 0.65 0.08 2.00908 1
0.08 0.19 0.66 0.07 1.9561 1
0.08 0.19 0.67 0.06 2.05126 1
0.08 0.2 0.05 0.67 2.89507 1
0.08 0.2 0.06 0.66 3.12839 1
0.08 0.2 0.07 0.65 0.644645 1
0.08 0.2 0.08 0.64 0.548307 1
0.08 0.2 0.09 0.63 0.809007 1
0.08 0.2 0.1 0.62 2.80347 1
0.08 0.2 0.11 0.61 2.86664 1
0.08 0.2 0.12 0.6 2.51053 1
0.08 0.2 0.13 0.59 2.66045 1
0.08 0.2 0.14 0.58 2.50271 1
0.08 0.2 0.15 0.57 2.58719 1
0.08 0.2 0.16 0.56 2.13871 1
0.08 0.2 0.17 0.55 2.39766 1
0.08 0.2 0.18 0.54 2.18309 1
0.08 0.2 0.19 0.53 0.582917 1
0.08 0.2 0.2 0.52 1.85845 1
0.08 0.2 0.21 0.51 2.0252 1
0.08 0.2 0.22 0.5 0.862635 1
0.08 0.2 0.23 0.49 1.88735 1
0.08 0.2 0.24 0.48 1.90644 1
0.08 0.2 0.25 0.47 0.528704 1
0.08 0.2 0.26 0.46 1.69885 1
0.08 0.2 0.27 0.45 1.74208 1
0.08 0.2 0.28 0.44 1.4137 1
0.08 0.2 0.29 0.43 0.677244 1
0.08 0.2 0.3 0.42 1.38732 1
0.08 0.2 0.31 0.41 0.583914 1
0.08 0.2 0.32 0.4 0.679636 1
0.08 0.2 0.33 0.39 0.462046 1
0.08 0.2 0.34 0.38 1.33262 1
0.08 0.2 0.35 0.37 0.745271 1
0.08 0.2 0.36 0.36 0.743626 1
0.08 0.2 0.37 0.35 1.41836 1
0.08 0.2 0.38 0.34 0.723866 1
0.08 0.2 0.39 0.33 0.638121 1
0.08 0.2 0.4 0.32 0.658566 1
0.08 0.2 0.41 0.31 0.748277 1
0.08 0.2 0.42 0.3 0.662997 1
0.08 0.2 0.43 0.29 1.27234 1
0.08 0.2 0.44 0.28 0.645246 1
0.08 0.2 0.45 0.27 0.701078 1
0.08 0.2 0.46 0.26 0.699867 1
0.08 0.2 0.47 0.25 0.87293 1
0.08 0.2 0.48 0.24 0.754563 1
0.08 0.2 0.49 0.23 0.627551 1
0.08 0.2 0.5 0.22 0.822914 1
0.08 0.2 0.51 0.21 0.778266 1
0.08 0.2 0.52 0.2 0.912536 1
0.08 0.2 0.53 0.19 1.06717 1
0.08 0.2 0.54 0.18 1.02093 1
0.08 0.2 0.55 0.17 1.04749 1
0.08 0.2 0.56 0.16 0.930474 1
0.08 0.2 0.57 0.15 1.21852 1
0.08 0.2 0.58 0.14 1.14126 1
0.08 0.2 0.59 0.13 1.6395 1
0.08 0.2 0.6 0.12 1.57623 1
0.08 0.2 0.61 0.11 1.42309 1
0.08 0.2 0.62 0.1 1.3945 1
0.08 0.2 0.63 0.09 1.61236 1
0.08 0.2 0.64 0.08 1.99007 1
0.08 0.2 0.65 0.07 2.11624 1
0.08 0.2 0.66 0.06 2.13784 1
0.08 0.21 0.05 0.66 0.626351 1
0.08 0.21 0.06 0.65 0.607291 1
0.08 0.21 0.07 0.64 3.04263 1
0.08 0.21 0.08 0.63 2.97289 1
0.08 0.21 0.09 0.62 2.7956 1
0.08 0.21 0.1 0.61 2.89423 1
0.08 0.21 0.11 0.6 2.99877 1
0.08 0.21 0.12 0.59 2.97895 1
0.08 0.21 0.13 0.58 2.52139 1
0.08 0.21 0.14 0.57 2.41276 1
0.08 0.21 0.15 0.56 2.34935 1
0.08 0.21 0.16 0.55 2.26025 1
0.08 0.21 0.17 0.54 2.3877 1
0.08 0.21 0.18 0.53 2.16641 1
0.08 0.21 0.19 0.52 2.2429 1
0.08 0.21 0.2 0.51 2.36043 1
0.08 0.21 0.21 0.5 2.0354 1
0.08 0.21 0.22 0.49 1.65818 1
0.08 0.21 0.23 0.48 2.10578 1
0.08 0.21 0.24 0.47 1.73585 1
0.08 0.21 0.25 0.46 1.73117 1
0.08 0.21 0.26 0.45 1.8427 1
0.08 0.21 0.27 0.44 1.63404 1
0.08 0.21 0.28 0.43 0.613354 1
0.08 0.21 0.29 0.42 1.55973 1
0.08 0.21 0.3 0.41 0.713914 1
0.08 0.21 0.31 0.4 0.588005 1
0.08 0.21 0.32 0.39 1.41212 1
0.08 0.21 0.33 0.38 0.727949 1
0.08 0.21 0.34 0.37 0.72334 1
0.08 0.21 0.35 0.36 0.726336 1
0.08 0.21 0.36 0.35 0.749658 1
0.08 0.21 0.37 0.34 0.74359 1
0.08 0.21 0.38 0.33 0.775838 1
0.08 0.21 0.39 0.32 0.72716 1
0.08 0.21 0.4 0.31 0.812913 1
0.08 0.21 0.41 0.3 0.805383 1
0.08 0.21 0.42 0.29 1.00914 1
0.08 0.21 0.43 0.28 0.734346 1
0.08 0.21 0.44 0.27 0.906164 1
0.08 0.21 0.45 0.26 0.950285 1
0.08 0.21 0.46 0.25 0.812915 1
0.08 0.21 0.47 0.24 0.773426 1
0.08 0.21 0.48 0.23 0.600542 1
0.08 0.21 0.49 0.22 0.810401 1
0.08 0.21 0.5 0.21 0.945915 1
0.08 0.21 0.51 0.2 1.40932 1
0.08 0.21 0.52 0.19 0.902846 1
0.08 0.21 0.53 0.18 1.26641 1
0.08 0.21 0.54 0.17 0.969401 1
0.08 0.21 0.55 0.16 1.15991 1
0.08 0.21 0.56 0.15 1.14511 1
0.08 0.21 0.57 0.14 1.23128 1
0.08 0.21 0.58 0.13 1.29211 1
0.08 0.21 0.59 0.12 1.21889 1
0.08 0.21 0.6 0.11 1.60284 1
0.08 0.21 0.61 0.1 1.58709 1
0.08 0.21 0.62 0.09 1.51448 1
0.08 0.21 0.63 0.08 1.91538 1
0.08 0.21 0.64 0.07 1.95465 1
0.08 0.21 0.65 0.06 1.83182 1
0.08 0.22 0.05 0.65 2.91689 1
0.08 0.22 0.06 0.64 1.17738 1
0.08 0.22 0.07 0.63 2.96935 1
0.08 0.22 0.08 0.62 0.837997 1
0.08 0.22 0.09 0.61 2.74637 1
0.08 0.22 0.1 0.6 2.92205 1
0.08 0.22 0.11 0.59 2.69831 1
0.08 0.22 0.12 0.58 2.7726 1
0.08 0.22 0.13 0.57 2.39565 1
0.08 0.22 0.14 0.56 2.48333 1
0.08 0.22 0.15 0.55 2.64083 1
0.08 0.22 0.16 0.54 2.34483 1
0.08 0.22 0.17 0.53 2.318 1
0.08 0.22 0.18 0.52 2.11701 1
0.08 0.22 0.19 0.51 1.95904 1
0.08 0.22 0.2 0.5 2.17079 1
0.08 0.22 0.21 0.49 2.15046 1
0.08 0.22 0.22 0.48 1.86404 1
0.08 0.22 0.23 0.47 1.72745 1
0.08 0.22 0.24 0.46 1.85354 1
0.08 0.22 0.25 0.45 1.71188 1
0.08 0.22 0.26 0.44 1.57401 1
0.08 0.22 0.27 0.43 1.55431 1
0.08 0.22 0.28 0.42 0.696358 1
0.08 0.22 0.29 0.41 0.547932 1
0.08 0.22 0.3 0.4 0.582973 1
0.08 0.22 0.31 0.39 1.4948 1
0.08 0.22 0.32 0.38 1.462 1
0.08 0.22 0.33 0.37 0.604382 1
0.08 0.22 0.34 0.36 1.16585 1
0.08 0.22 0.35 0.35 0.595475 1
0.08 0.22 0.36 0.34 0.818544 1
0.08 0.22 0.37 0.33 0.775512 1
0.08 0.22 0.38 0.32 0.664549 1
0.08 0.22 0.39 0.31 0.567283 1
0.08 0.22 0.4 0.3 0.805897 1
0.08 0.22 0.41 0.29 0.652992 1
0.08 0.22 0.42 0.28 0.633013 1
0.08 0.22 0.43 0.27 0.664841 1
0.08 0.22 0.44 0.26 0.95115 1
0.08 0.22 0.45 0.25 0.681276 1
0.08 0.22 0.46 0.24 0.758125 1
0.08 0.22 0.47 0.23 0.888933 1
0.08 0.22 0.48 0.22 1.21702 1
0.08 0.22 0.49 0.21 0.863468 1
0.08 0.22 0.5 0.2 0.906488 1
0.08 0.22 0.51 0.19 0.895903 1
0.08 0.22 0.52 0.18 0.986822 1
0.08 0.22 0.53 0.17 1.12608 1
0.08 0.22 0.54 0.16 1.16623 1
0.08 0.22 0.55 0.15 1.25144 1
0.08 0.22 0.56 0.14 1.20526 1
0.08 0.22 0.57 0.13 1.16563 1
0.08 0.22 0.58 0.12 1.35248 1
0.08 0.22 0.59 0.11 1.31919 1
0.08 0.22 0.6 0.1 1.6148 1
0.08 0.22 0.61 0.09 1.724 1
0.08 0.22 0.62 0.08 1.80513 1
0.08 0.22 0.63 0.07 1.97815 1
0.08 0.22 0.64 0.06 2.22291 1
0.08 0.23 0.05 0.64 0.580792 1
0.08 0.23 0.06 0.63 3.27372 1
0.08 0.23 0.07 0.62 3.2718 1
0.08 0.23 0.08 0.61 1.07106 1
0.08 0.23 0.09 0.6 2.9318 1
0.08 0.23 0.1 0.59 2.58402 1
0.08 0.23 0.11 0.58 2.74785 1
0.08 0.23 0.12 0.57 2.579 1
0.08 0.23 0.13 0.56 2.48639 1
0.08 0.23 0.14 0.55 2.57897 1
0.08 0.23 0.15 0.54 2.32612 1
0.08 0.23 0.16 0.53 2.35175 1
0.08 0.23 0.17 0.52 1.36977 1
0.08 0.23 0.18 0.51 1.36146 1
0.08 0.23 0.19 0.5 2.15845 1
0.08 0.23 0.2 0.49 1.91111 1
0.08 0.23 0.21 0.48 1.81379 1
0.08 0.23 0.22 0.47 0.70068 1
0.08 0.23 0.23 0.46 1.6583 1
0.08 0.23 0.24 0.45 0.587828 1
0.08 0.23 0.25 0.44 0.612181 1
0.08 0.23 0.26 0.43 1.68746 1
0.08 0.23 0.27 0.42 1.54999 1
0.08 0.23 0.28 0.41 0.555312 1
0.08 0.23 0.29 0.4 1.43597 1
0.08 0.23 0.3 0.39 1.61525 1
0.08 0.23 0.31 0.38 1.17051 1
0.08 0.23 0.32 0.37 0.659828 1
0.08 0.23 0.33 0.36 1.46087 1
0.08 0.23 0.34 0.35 0.750027 1
0.08 0.23 0.35 0.34 0.794756 1
0.08 0.23 0.36 0.33 0.599216 1
0.08 0.23 0.37 0.32 0.684051 1
0.08 0.23 0.38 0.31 0.616007 1
0.08 0.23 0.39 0.3 1.17177 1
0.08 0.23 0.4 0.29 1.21147 1
0.08 0.23 0.41 0.28 0.851987 1
0.08 0.23 0.42 0.27 0.99912 1
0.08 0.23 0.43 0.26 1.16478 1
0.08 0.23 0.44 0.25 0.657465 1
0.08 0.23 0.45 0.24 0.680931 1
0.08 0.23 0.46 0.23 0.721481 1
0.08 0.23 0.47 0.22 0.715978 1
0.08 0.23 0.48 0.21 0.84412 1
0.08 0.23 0.49 0.2 1.13141 1
0.08 0.23 0.5 0.19 1.3486 1
0.08 0.23 0.51 0.18 1.0848 1
0.08 0.23 0.52 0.17 1.41302 1
0.08 0.23 0.53 0.16 1.56176 1
0.08 0.23 0.54 0.15 1.31336 1
0.08 0.23 0.55 0.14 1.25498 1
0.08 0.23 0.56 0.13 1.70553 1
0.08 0.23 0.57 0.12 1.83783 1
0.08 0.23 0.58 0.11 1.30683 1
0.08 0.23 0.59 0.1 1.60401 1
0.08 0.23 0.6 0.09 1.5411 1
0.08 0.23 0.61 0.08 1.75914 1
0.08 0.23 0.62 0.07 2.11786 1
0.08 0.23 0.63 0.06 2.0488 1
0.08 0.24 0.05 0.63 3.05011 1
0.08 0.24 0.06 0.62 2.90363 1
0.08 0.24 0.07 0.61 1.22972 1
0.08 0.24 0.08 0.6 2.90835 1
0.08 0.24 0.09 0.59 2.70131 1
0.08 0.24 0.1 0.58 2.68243 1
0.08 0.24 0.11 0.57 2.62679 1
0.08 0.24 0.12 0.56 2.49408 1
0.08 0.24 0.13 0.55 2.4501 1
0.08 0.24 0.14 0.54 0.520867 1
0.08 0.24 0.15 0.53 2.5486 1
0.08 0.24 0.16 0.52 2.33693 1
0.08 0.24 0.17 0.51 2.1179 1
0.08 0.24 0.18 0.5 2.13667 1
0.08 0.24 0.19 0.49 1.94296 1
0.08 0.24 0.2 0.48 2.12443 1
0.08 0.24 0.21 0.47 1.73772 1
0.08 0.24 0.22 0.46 1.88953 1
0.08 0.24 0.23 0.45 1.86547 1
0.08 0.24 0.24 0.44 0.560427 1
0.08 0.24 0.25 0.43 1.79389 1
0.08 0.24 0.26 0.42 1.62321 1
0.08 0.24 0.27 0.41 1.55046 1
0.08 0.24 0.28 0.4 1.66982 1
0.08 0.24 0.29 0.39 0.608451 1
0.08 0.24 0.3 0.38 1.50398 1
0.08 0.24 0.31 0.37 0.65752 1
0.08 0.24 0.32 0.36 1.35094 1
0.08 0.24 0.33 0.35 0.762509 1
0.08 0.24 0.34 0.34 0.888546 1
0.08 0.24 0.35 0.33 0.780647 1
0.08 0.24 0.36 0.32 0.726395 1
0.08 0.24 0.37 0.31 1.27816 1
0.08 0.24 0.38 0.3 0.812023 1
0.08 0.24 0.39 0.29 0.647352 1
0.08 0.24 0.4 0.28 1.19684 1
0.08 0.24 0.41 0.27 0.660997 1
0.08 0.24 0.42 0.26 0.711858 1
0.08 0.24 0.43 0.25 0.757631 1
0.08 0.24 0.44 0.24 0.673409 1
0.08 0.24 0.45 0.23 0.844285 1
0.08 0.24 0.46 0.22 0.819829 1
0.08 0.24 0.47 0.21 0.832135 1
0.08 0.24 0.48 0.2 0.699454 1
0.08 0.24 0.49 0.19 1.07678 1
0.08 0.24 0.5 0.18 0.919861 1
0.08 0.24 0.51 0.17 0.818844 1
0.08 0.24 0.52 0.16 0.917855 1
0.08 0.24 0.53 0.15 1.35736 1
0.08 0.24 0.54 0.14 1.26028 1
0.08 0.24 0.55 0.13 1.60744 1
0.08 0.24 0.56 0.12 1.40134 1
0.08 0.24 0.57 0.11 1.39429 1
0.08 0.24 0.58 0.1 1.64636 1
0.08 0.24 0.59 0.09 1.54625 1
0.08 0.24 0.6 0.08 1.70817 1
0.08 0.24 0.61 0.07 1.98581 1
0.08 0.24 0.62 0.06 1.82409 1
0.08 0.25 0.05 0.62 3.14306 1
0.08 0.25 0.06 0.61 1.13534 1
0.08 0.25 0.07 0.6 2.92047 1
0.08 0.25 0.08 0.59 2.61132 1
0.08 0.25 0.09 0.58 2.55032 1
0.08 0.25 0.1 0.57 0.577334 1
0.08 0.25 0.11 0.56 2.37528 1
0.08 0.25 0.12 0.55 2.66619 1
0.08 0.25 0.13 0.54 2.36892 1
0.08 0.25 0.14 0.53 0.554669 1
0.08 0.25 0.15 0.52 2.45263 1
0.08 0.25 0.16 0.51 2.32952 1
0.08 0.25 0.17 0.5 2.22725 1
0.08 0.25 0.18 0.49 0.727894 1
0.08 0.25 0.19 0.48 0.665442 1
0.08 0.25 0.2 0.47 1.94344 1
0.08 0.25 0.21 0.46 1.66819 1
0.08 0.25 0.22 0.45 1.65731 1
0.08 0.25 0.23 0.44 0.612738 1
0.08 0.25 0.24 0.43 2.02867 1
0.08 0.25 0.25 0.42 0.596792 1
0.08 0.25 0.26 0.41 1.55667 1
0.08 0.25 0.27 0.4 1.50274 1
0.08 0.25 0.28 0.39 0.687498 1
0.08 0.25 0.29 0.38 0.60317 1
0.08 0.25 0.3 0.37 1.42648 1
0.08 0.25 0.31 0.36 0.663833 1
0.08 0.25 0.32 0.35 0.707628 1
0.08 0.25 0.33 0.34 0.932402 1
0.08 0.25 0.34 0.33 0.836212 1
0.08 0.25 0.35 0.32 0.596546 1
0.08 0.25 0.36 0.31 0.634805 1
0.08 0.25 0.37 0.3 0.874687 1
0.08 0.25 0.38 0.29 0.838095 1
0.08 0.25 0.39 0.28 0.944669 1
0.08 0.25 0.4 0.27 0.767888 1
0.08 0.25 0.41 0.26 1.09892 1
0.08 0.25 0.42 0.25 0.997806 1
0.08 0.25 0.43 0.24 0.68489 1
0.08 0.25 0.44 0.23 0.645223 1
0.08 0.25 0.45 0.22 0.814393 1
0.08 0.25 0.46 0.21 1.2509 1
0.08 0.25 0.47 0.2 1.03589 1
0.08 0.25 0.48 0.19 0.872951 1
0.08 0.25 0.49 0.18 0.986996 1
0.08 0.25 0.5 0.17 1.21912 1
0.08 0.25 0.51 0.16 1.23143 1
0.08 0.25 0.52 0.15 1.15112 1
0.08 0.25 0.53 0.14 1.40589 1
0.08 0.25 0.54 0.13 1.14099 1
0.08 0.25 0.55 0.12 1.25947 1
0.08 0.25 0.56 0.11 1.55914 1
0.08 0.25 0.57 0.1 1.60699 1
0.08 0.25 0.58 0.09 1.56713 1
0.08 0.25 0.59 0.08 1.72654 1
0.08 0.25 0.6 0.07 1.82257 1
0.08 0.25 0.61 0.06 1.95041 1
0.08 0.26 0.05 0.61 0.980678 1
0.08 0.26 0.06 0.6 2.87463 1
0.08 0.26 0.07 0.59 2.82206 1
0.08 0.26 0.08 0.58 2.47193 1
0.08 0.26 0.09 0.57 2.66227 1
0.08 0.26 0.1 0.56 1.92975 1
0.08 0.26 0.11 0.55 2.40178 1
0.08 0.26 0.12 0.54 2.34638 1
0.08 0.26 0.13 0.53 2.39867 1
0.08 0.26 0.14 0.52 2.29125 1
0.08 0.26 0.15 0.51 2.26702 1
0.08 0.26 0.16 0.5 2.16101 1
0.08 0.26 0.17 0.49 2.18215 1
0.08 0.26 0.18 0.48 2.13969 1
0.08 0.26 0.19 0.47 2.04131 1
0.08 0.26 0.2 0.46 1.76276 1
0.08 0.26 0.21 0.45 1.77985 1
0.08 0.26 0.22 0.44 0.626204 1
0.08 0.26 0.23 0.43 0.515937 1
0.08 0.26 0.24 0.42 1.661 1
0.08 0.26 0.25 0.41 0.780921 1
0.08 0.26 0.26 0.4 1.73499 1
0.08 0.26 0.27 0.39 1.74454 1
0.08 0.26 0.28 0.38 1.48088 1
0.08 0.26 0.29 0.37 0.656828 1
0.08 0.26 0.3 0.36 1.25792 1
0.08 0.26 0.31 0.35 0.562549 1
0.08 0.26 0.32 0.34 1.40643 1
0.08 0.26 0.33 0.33 1.08453 1
0.08 0.26 0.34 0.32 0.601975 1
0.08 0.26 0.35 0.31 0.678541 1
0.08 0.26 0.36 0.3 0.738183 1
0.08 0.26 0.37 0.29 0.653328 1
0.08 0.26 0.38 0.28 0.706373 1
0.08 0.26 0.39 0.27 0.736592 1
0.08 0.26 0.4 0.26 0.665253 1
0.08 0.26 0.41 0.25 0.824185 1
0.08 0.26 0.42 0.24 0.861508 1
0.08 0.26 0.43 0.23 0.766755 1
0.08 0.26 0.44 0.22 1.2323 1
0.08 0.26 0.45 0.21 0.993209 1
0.08 0.26 0.46 0.2 0.94403 1
0.08 0.26 0.47 0.19 1.2504 1
0.08 0.26 0.48 0.18 0.968012 1
0.08 0.26 0.49 0.17 0.964703 1
0.08 0.26 0.5 0.16 1.01856 1
0.08 0.26 0.51 0.15 1.25731 1
0.08 0.26 0.52 0.14 1.27502 1
0.08 0.26 0.53 0.13 1.28638 1
0.08 0.26 0.54 0.12 1.78833 1
0.08 0.26 0.55 0.11 1.57234 1
0.08 0.26 0.56 0.1 1.71786 1
0.08 0.26 0.57 0.09 1.63525 1
0.08 0.26 0.58 0.08 1.56921 1
0.08 0.26 0.59 0.07 1.89818 1
0.08 0.26 0.6 0.06 2.32301 1
0.08 0.27 0.05 0.6 0.646718 1
0.08 0.27 0.06 0.59 2.77668 1
0.08 0.27 0.07 0.58 2.99304 1
0.08 0.27 0.08 0.57 2.68123 1
0.08 0.27 0.09 0.56 0.581027 1
0.08 0.27 0.1 0.55 2.61188 1
0.08 0.27 0.11 0.54 2.56486 1
0.08 0.27 0.12 0.53 2.53226 1
0.08 0.27 0.13 0.52 2.26961 1
0.08 0.27 0.14 0.51 2.44149 1
0.08 0.27 0.15 0.5 2.20358 1
0.08 0.27 0.16 0.49 2.39655 1
0.08 0.27 0.17 0.48 1.95532 1
0.08 0.27 0.18 0.47 2.01627 1
0.08 0.27 0.19 0.46 2.00459 1
0.08 0.27 0.2 0.45 1.75424 1
0.08 0.27 0.21 0.44 1.96977 1
0.08 0.27 0.22 0.43 1.73602 1
0.08 0.27 0.23 0.42 1.77735 1
0.08 0.27 0.24 0.41 1.57249 1
0.08 0.27 0.25 0.4 0.644346 1
0.08 0.27 0.26 0.39 0.991234 1
0.08 0.27 0.27 0.38 0.728889 1
0.08 0.27 0.28 0.37 1.52795 1
0.08 0.27 0.29 0.36 1.45843 1
0.08 0.27 0.3 0.35 0.860933 1
0.08 0.27 0.31 0.34 0.57957 1
0.08 0.27 0.32 0.33 0.608817 1
0.08 0.27 0.33 0.32 0.929123 1
0.08 0.27 0.34 0.31 0.697139 1
0.08 0.27 0.35 0.3 0.847421 1
0.08 0.27 0.36 0.29 0.986565 1
0.08 0.27 0.37 0.28 1.26159 1
0.08 0.27 0.38 0.27 0.784914 1
0.08 0.27 0.39 0.26 0.680713 1
0.08 0.27 0.4 0.25 1.07797 1
0.08 0.27 0.41 0.24 1.17869 1
0.08 0.27 0.42 0.23 0.988436 1
0.08 0.27 0.43 0.22 1.16003 1
0.08 0.27 0.44 0.21 0.999596 1
0.08 0.27 0.45 0.2 0.820281 1
0.08 0.27 0.46 0.19 1.12888 1
0.08 0.27 0.47 0.18 1.20005 1
0.08 0.27 0.48 0.17 1.21429 1
0.08 0.27 0.49 0.16 1.32295 1
0.08 0.27 0.5 0.15 1.56136 1
0.08 0.27 0.51 0.14 1.58354 1
0.08 0.27 0.52 0.13 1.23072 1
0.08 0.27 0.53 0.12 1.23885 1
0.08 0.27 0.54 0.11 1.3324 1
0.08 0.27 0.55 0.1 1.43978 1
0.08 0.27 0.56 0.09 1.62693 1
0.08 0.27 0.57 0.08 1.72102 1
0.08 0.27 0.58 0.07 2.22545 1
0.08 0.27 0.59 0.06 2.29378 1
0.08 0.28 0.05 0.59 2.84096 1
0.08 0.28 0.06 0.58 0.814888 1
0.08 0.28 0.07 0.57 0.964526 1
0.08 0.28 0.08 0.56 2.67171 1
0.08 0.28 0.09 0.55 2.56593 1
0.08 0.28 0.1 0.54 2.71172 1
0.08 0.28 0.11 0.53 1.89685 1
0.08 0.28 0.12 0.52 2.40346 1
0.08 0.28 0.13 0.51 2.41067 1
0.08 0.28 0.14 0.5 0.741219 1
0.08 0.28 0.15 0.49 2.21335 1
0.08 0.28 0.16 0.48 2.09919 1
0.08 0.28 0.17 0.47 2.18072 1
0.08 0.28 0.18 0.46 1.92832 1
0.08 0.28 0.19 0.45 1.98444 1
0.08 0.28 0.2 0.44 1.97501 1
0.08 0.28 0.21 0.43 1.76773 1
0.08 0.28 0.22 0.42 1.81018 1
0.08 0.28 0.23 0.41 1.68243 1
0.08 0.28 0.24 0.4 1.69775 1
0.08 0.28 0.25 0.39 1.64902 1
0.08 0.28 0.26 0.38 1.58193 1
0.08 0.28 0.27 0.37 0.801249 1
0.08 0.28 0.28 0.36 1.07748 1
0.08 0.28 0.29 0.35 1.52962 1
0.08 0.28 0.3 0.34 1.05489 1
0.08 0.28 0.31 0.33 1.357 1
0.08 0.28 0.32 0.32 0.84338 1
0.08 0.28 0.33 0.31 0.652365 1
0.08 0.28 0.34 0.3 1.00598 1
0.08 0.28 0.35 0.29 0.626037 1
0.08 0.28 0.36 0.28 0.636508 1
0.08 0.28 0.37 0.27 0.628124 1
0.08 0.28 0.38 0.26 0.954611 1
0.08 0.28 0.39 0.25 0.718364 1
0.08 0.28 0.4 0.24 0.647169 1
0.08 0.28 0.41 0.23 1.1638 1
0.08 0.28 0.42 0.22 1.12958 1
0.08 0.28 0.43 0.21 1.45178 1
0.08 0.28 0.44 0.2 1.00061 1
0.08 0.28 0.45 0.19 1.39038 1
0.08 0.28 0.46 0.18 0.841378 1
0.08 0.28 0.47 0.17 0.791024 1
0.08 0.28 0.48 0.16 0.946627 1
0.08 0.28 0.49 0.15 1.15537 1
0.08 0.28 0.5 0.14 1.30418 1
0.08 0.28 0.51 0.13 1.44347 1
0.08 0.28 0.52 0.12 1.34217 1
0.08 0.28 0.53 0.11 1.49591 1
0.08 0.28 0.54 0.1 1.49384 1
0.08 0.28 0.55 0.09 1.41411 1
0.08 0.28 0.56 0.08 1.86778 1
0.08 0.28 0.57 0.07 1.53314 1
0.08 0.28 0.58 0.06 1.70169 1
0.08 0.29 0.05 0.58 2.88374 1
0.08 0.29 0.06 0.57 2.4559 1
0.08 0.29 0.07 0.56 2.77768 1
0.08 0.29 0.08 0.55 2.58485 1
0.08 0.29 0.09 0.54 0.83839 1
0.08 0.29 0.1 0.53 2.50334 1
0.08 0.29 0.11 0.52 2.4869 1
0.08 0.29 0.12 0.51 2.42031 1
0.08 0.29 0.13 0.5 2.31473 1
0.08 0.29 0.14 0.49 0.722078 1
0.08 0.29 0.15 0.48 2.24838 1
0.08 0.29 0.16 0.47 2.15786 1
0.08 0.29 0.17 0.46 2.06279 1
0.08 0.29 0.18 0.45 1.93496 1
0.08 0.29 0.19 0.44 1.06333 1
0.08 0.29 0.2 0.43 1.79856 1
0.08 0.29 0.21 0.42 0.643969 1
0.08 0.29 0.22 0.41 1.49784 1
0.08 0.29 0.23 0.4 1.78632 1
0.08 0.29 0.24 0.39 1.64997 1
0.08 0.29 0.25 0.38 1.64724 1
0.08 0.29 0.26 0.37 0.579966 1
0.08 0.29 0.27 0.36 1.34132 1
0.08 0.29 0.28 0.35 1.53053 1
0.08 0.29 0.29 0.34 0.822549 1
0.08 0.29 0.3 0.33 0.686768 1
0.08 0.29 0.31 0.32 1.2707 1
0.08 0.29 0.32 0.31 0.84727 1
0.08 0.29 0.33 0.3 1.09352 1
0.08 0.29 0.34 0.29 1.04919 1
0.08 0.29 0.35 0.28 0.770466 1
0.08 0.29 0.36 0.27 0.940258 1
0.08 0.29 0.37 0.26 0.788758 1
0.08 0.29 0.38 0.25 0.848095 1
0.08 0.29 0.39 0.24 0.773429 1
0.08 0.29 0.4 0.23 0.963871 1
0.08 0.29 0.41 0.22 1.13797 1
0.08 0.29 0.42 0.21 0.994056 1
0.08 0.29 0.43 0.2 1.11433 1
0.08 0.29 0.44 0.19 1.32741 1
0.08 0.29 0.45 0.18 1.02229 1
0.08 0.29 0.46 0.17 1.04363 1
0.08 0.29 0.47 0.16 1.31705 1
0.08 0.29 0.48 0.15 1.33468 1
0.08 0.29 0.49 0.14 1.50583 1
0.08 0.29 0.5 0.13 1.22166 1
0.08 0.29 0.51 0.12 1.20638 1
0.08 0.29 0.52 0.11 1.67895 1
0.08 0.29 0.53 0.1 1.90366 1
0.08 0.29 0.54 0.09 1.49071 1
0.08 0.29 0.55 0.08 2.16475 1
0.08 0.29 0.56 0.07 1.67959 1
0.08 0.29 0.57 0.06 1.741 1
0.08 0.3 0.05 0.57 0.599513 1
0.08 0.3 0.06 0.56 0.689578 1
0.08 0.3 0.07 0.55 2.63723 1
0.08 0.3 0.08 0.54 2.51858 1
0.08 0.3 0.09 0.53 0.86885 1
0.08 0.3 0.1 0.52 2.63076 1
0.08 0.3 0.11 0.51 2.38651 1
0.08 0.3 0.12 0.5 2.26398 1
0.08 0.3 0.13 0.49 2.32133 1
0.08 0.3 0.14 0.48 2.23837 1
0.08 0.3 0.15 0.47 0.690261 1
0.08 0.3 0.16 0.46 2.16783 1
0.08 0.3 0.17 0.45 2.03306 1
0.08 0.3 0.18 0.44 1.95584 1
0.08 0.3 0.19 0.43 1.74024 1
0.08 0.3 0.2 0.42 1.83525 1
0.08 0.3 0.21 0.41 1.91631 1
0.08 0.3 0.22 0.4 0.554131 1
0.08 0.3 0.23 0.39 1.51888 1
0.08 0.3 0.24 0.38 1.39396 1
0.08 0.3 0.25 0.37 1.40637 1
0.08 0.3 0.26 0.36 1.33108 1
0.08 0.3 0.27 0.35 1.4734 1
0.08 0.3 0.28 0.34 0.830182 1
0.08 0.3 0.29 0.33 0.591729 1
0.08 0.3 0.3 0.32 0.628504 1
0.08 0.3 0.31 0.31 0.63508 1
0.08 0.3 0.32 0.3 0.927123 1
0.08 0.3 0.33 0.29 0.65127 1
0.08 0.3 0.34 0.28 1.24334 1
0.08 0.3 0.35 0.27 0.632208 1
0.08 0.3 0.36 0.26 0.642626 1
0.08 0.3 0.37 0.25 0.788018 1
0.08 0.3 0.38 0.24 0.791271 1
0.08 0.3 0.39 0.23 1.21424 1
0.08 0.3 0.4 0.22 0.75796 1
0.08 0.3 0.41 0.21 0.780866 1
0.08 0.3 0.42 0.2 1.24784 1
0.08 0.3 0.43 0.19 0.895481 1
0.08 0.3 0.44 0.18 1.16953 1
0.08 0.3 0.45 0.17 0.950281 1
0.08 0.3 0.46 0.16 1.54566 1
0.08 0.3 0.47 0.15 0.936662 1
0.08 0.3 0.48 0.14 1.36727 1
0.08 0.3 0.49 0.13 1.47155 1
0.08 0.3 0.5 0.12 1.25859 1
0.08 0.3 0.51 0.11 1.43204 1
0.08 0.3 0.52 0.1 1.54782 1
0.08 0.3 0.53 0.09 1.49474 1
0.08 0.3 0.54 0.08 1.70333 1
0.08 0.3 0.55 0.07 1.74331 1
0.08 0.3 0.56 0.06 1.71961 1
0.08 0.31 0.05 0.56 2.60282 1
0.08 0.31 0.06 0.55 0.669902 1
0.08 0.31 0.07 0.54 0.87391 1
0.08 0.31 0.08 0.53 2.68528 1
0.08 0.31 0.09 0.52 2.05648 1
0.08 0.31 0.1 0.51 2.36105 1
0.08 0.31 0.11 0.5 2.26557 1
0.08 0.31 0.12 0.49 2.19819 1
0.08 0.31 0.13 0.48 2.0991 1
0.08 0.31 0.14 0.47 2.18888 1
0.08 0.31 0.15 0.46 2.03736 1
0.08 0.31 0.16 0.45 2.10342 1
0.08 0.31 0.17 0.44 0.572849 1
0.08 0.31 0.18 0.43 0.741467 1
0.08 0.31 0.19 0.42 1.28753 1
0.08 0.31 0.2 0.41 1.80017 1
0.08 0.31 0.21 0.4 1.75342 1
0.08 0.31 0.22 0.39 0.722493 1
0.08 0.31 0.23 0.38 0.618701 1
0.08 0.31 0.24 0.37 1.68883 1
0.08 0.31 0.25 0.36 1.49469 1
0.08 0.31 0.26 0.35 0.871652 1
0.08 0.31 0.27 0.34 1.36582 1
0.08 0.31 0.28 0.33 1.27176 1
0.08 0.31 0.29 0.32 0.884553 1
0.08 0.31 0.3 0.31 1.15044 1
0.08 0.31 0.31 0.3 1.26129 1
0.08 0.31 0.32 0.29 0.888924 1
0.08 0.31 0.33 0.28 0.796283 1
0.08 0.31 0.34 0.27 1.27051 1
0.08 0.31 0.35 0.26 1.16143 1
0.08 0.31 0.36 0.25 0.851022 1
0.08 0.31 0.37 0.24 0.784753 1
0.08 0.31 0.38 0.23 0.744126 1
0.08 0.31 0.39 0.22 0.6657 1
0.08 0.31 0.4 0.21 0.795009 1
0.08 0.31 0.41 0.2 0.774472 1
0.08 0.31 0.42 0.19 1.09533 1
0.08 0.31 0.43 0.18 1.35299 1
0.08 0.31 0.44 0.17 0.852029 1
0.08 0.31 0.45 0.16 1.04851 1
0.08 0.31 0.46 0.15 1.43994 1
0.08 0.31 0.47 0.14 1.35005 1
0.08 0.31 0.48 0.13 1.27505 1
0.08 0.31 0.49 0.12 1.77344 1
0.08 0.31 0.5 0.11 1.72112 1
0.08 0.31 0.51 0.1 1.61271 1
0.08 0.31 0.52 0.09 1.38779 1
0.08 0.31 0.53 0.08 1.78708 1
0.08 0.31 0.54 0.07 1.46591 1
0.08 0.31 0.55 0.06 1.73044 1
0.08 0.32 0.05 0.55 0.867096 1
0.08 0.32 0.06 0.54 0.854081 1
0.08 0.32 0.07 0.53 2.69217 1
0.08 0.32 0.08 0.52 2.5971 1
0.08 0.32 0.09 0.51 2.54099 1
0.08 0.32 0.1 0.5 0.747585 1
0.08 0.32 0.11 0.49 2.51035 1
0.08 0.32 0.12 0.48 2.29262 1
0.08 0.32 0.13 0.47 2.08792 1
0.08 0.32 0.14 0.46 2.17526 1
0.08 0.32 0.15 0.45 2.042 1
0.08 0.32 0.16 0.44 2.01958 1
0.08 0.32 0.17 0.43 1.93789 1
0.08 0.32 0.18 0.42 1.88122 1
0.08 0.32 0.19 0.41 1.78103 1
0.08 0.32 0.2 0.4 0.741264 1
0.08 0.32 0.21 0.39 1.69938 1
0.08 0.32 0.22 0.38 1.57098 1
0.08 0.32 0.23 0.37 1.91027 1
0.08 0.32 0.24 0.36 0.647966 1
0.08 0.32 0.25 0.35 1.4979 1
0.08 0.32 0.26 0.34 1.48433 1
0.08 0.32 0.27 0.33 1.72116 1
0.08 0.32 0.28 0.32 1.31456 1
0.08 0.32 0.29 0.31 0.695218 1
0.08 0.32 0.3 0.3 0.713663 1
0.08 0.32 0.31 0.29 1.17744 1
0.08 0.32 0.32 0.28 0.700343 1
0.08 0.32 0.33 0.27 0.851075 1
0.08 0.32 0.34 0.26 1.02207 1
0.08 0.32 0.35 0.25 0.975506 1
0.08 0.32 0.36 0.24 0.617151 1
0.08 0.32 0.37 0.23 1.16669 1
0.08 0.32 0.38 0.22 1.23312 1
0.08 0.32 0.39 0.21 0.732016 1
0.08 0.32 0.4 0.2 1.14081 1
0.08 0.32 0.41 0.19 0.947911 1
0.08 0.32 0.42 0.18 1.37639 1
0.08 0.32 0.43 0.17 1.06299 1
0.08 0.32 0.44 0.16 1.26897 1
0.08 0.32 0.45 0.15 1.0473 1
0.08 0.32 0.46 0.14 1.05513 1
0.08 0.32 0.47 0.13 1.26833 1
0.08 0.32 0.48 0.12 1.2799 1
0.08 0.32 0.49 0.11 1.44032 1
0.08 0.32 0.5 0.1 1.77478 1
0.08 0.32 0.51 0.09 1.61979 1
0.08 0.32 0.52 0.08 2.19894 1
0.08 0.32 0.53 0.07 1.92358 1
0.08 0.32 0.54 0.06 1.78427 1
0.08 0.33 0.05 0.54 0.940456 1
0.08 0.33 0.06 0.53 2.72247 1
0.08 0.33 0.07 0.52 0.874103 1
0.08 0.33 0.08 0.51 2.38543 1
0.08 0.33 0.09 0.5 2.4437 1
0.08 0.33 0.1 0.49 2.34551 1
0.08 0.33 0.11 0.48 2.24893 1
0.08 0.33 0.12 0.47 0.731941 1
0.08 0.33 0.13 0.46 0.663456 1
0.08 0.33 0.14 0.45 2.17041 1
0.08 0.33 0.15 0.44 1.94792 1
0.08 0.33 0.16 0.43 1.98866 1
0.08 0.33 0.17 0.42 1.84041 1
0.08 0.33 0.18 0.41 2.01873 1
0.08 0.33 0.19 0.4 1.78149 1
0.08 0.33 0.2 0.39 1.84308 1
0.08 0.33 0.21 0.38 1.69594 1
0.08 0.33 0.22 0.37 1.0369 1
0.08 0.33 0.23 0.36 1.49814 1
0.08 0.33 0.24 0.35 1.45288 1
0.08 0.33 0.25 0.34 0.708239 1
0.08 0.33 0.26 0.33 1.3536 1
0.08 0.33 0.27 0.32 0.656877 1
0.08 0.33 0.28 0.31 1.25576 1
0.08 0.33 0.29 0.3 1.29301 1
0.08 0.33 0.3 0.29 0.659306 1
0.08 0.33 0.31 0.28 1.44949 1
0.08 0.33 0.32 0.27 0.688222 1
0.08 0.33 0.33 0.26 0.688892 1
0.08 0.33 0.34 0.25 1.12408 1
0.08 0.33 0.35 0.24 0.968796 1
0.08 0.33 0.36 0.23 0.940453 1
0.08 0.33 0.37 0.22 1.06311 1
0.08 0.33 0.38 0.21 0.90992 1
0.08 0.33 0.39 0.2 1.02947 1
0.08 0.33 0.4 0.19 0.907689 1
0.08 0.33 0.41 0.18 1.21293 1
0.08 0.33 0.42 0.17 1.07289 1
0.08 0.33 0.43 0.16 1.25475 1
0.08 0.33 0.44 0.15 1.16833 1
0.08 0.33 0.45 0.14 0.952851 1
0.08 0.33 0.46 0.13 1.15046 1
0.08 0.33 0.47 0.12 1.34365 1
0.08 0.33 0.48 0.11 1.33403 1
0.08 0.33 0.49 0.1 1.84242 1
0.08 0.33 0.5 0.09 1.39376 1
0.08 0.33 0.51 0.08 1.59864 1
0.08 0.33 0.52 0.07 2.21682 1
0.08 0.33 0.53 0.06 1.83718 1
0.08 0.34 0.05 0.53 2.44406 1
0.08 0.34 0.06 0.52 0.843715 1
0.08 0.34 0.07 0.51 1.94568 1
0.08 0.34 0.08 0.5 2.34323 1
0.08 0.34 0.09 0.49 2.38601 1
0.08 0.34 0.1 0.48 2.22199 1
0.08 0.34 0.11 0.47 0.699036 1
0.08 0.34 0.12 0.46 2.13243 1
0.08 0.34 0.13 0.45 0.78298 1
0.08 0.34 0.14 0.44 2.00917 1
0.08 0.34 0.15 0.43 2.09747 1
0.08 0.34 0.16 0.42 1.99188 1
0.08 0.34 0.17 0.41 1.85058 1
0.08 0.34 0.18 0.4 1.92032 1
0.08 0.34 0.19 0.39 1.75863 1
0.08 0.34 0.2 0.38 1.77581 1
0.08 0.34 0.21 0.37 1.71724 1
0.08 0.34 0.22 0.36 1.80282 1
0.08 0.34 0.23 0.35 1.30621 1
0.08 0.34 0.24 0.34 0.860038 1
0.08 0.34 0.25 0.33 0.642878 1
0.08 0.34 0.26 0.32 0.641627 1
0.08 0.34 0.27 0.31 1.42744 1
0.08 0.34 0.28 0.3 1.15804 1
0.08 0.34 0.29 0.29 0.773453 1
0.08 0.34 0.3 0.28 1.09653 1
0.08 0.34 0.31 0.27 0.866529 1
0.08 0.34 0.32 0.26 0.938433 1
0.08 0.34 0.33 0.25 0.743713 1
0.08 0.34 0.34 0.24 0.953363 1
0.08 0.34 0.35 0.23 1.02532 1
0.08 0.34 0.36 0.22 1.0753 1
0.08 0.34 0.37 0.21 1.21621 1
0.08 0.34 0.38 0.2 1.05638 1
0.08 0.34 0.39 0.19 0.828986 1
0.08 0.34 0.4 0.18 1.20099 1
0.08 0.34 0.41 0.17 1.36713 1
0.08 0.34 0.42 0.16 1.73216 1
0.08 0.34 0.43 0.15 0.987448 1
0.08 0.34 0.44 0.14 1.14984 1
0.08 0.34 0.45 0.13 1.31769 1
0.08 0.34 0.46 0.12 1.19502 1
0.08 0.34 0.47 0.11 1.29977 1
0.08 0.34 0.48 0.1 1.4509 1
0.08 0.34 0.49 0.09 1.5131 1
0.08 0.34 0.5 0.08 1.70798 1
0.08 0.34 0.51 0.07 1.63275 1
0.08 0.34 0.52 0.06 1.6906 1
0.08 0.35 0.05 0.52 0.849679 1
0.08 0.35 0.06 0.51 0.93404 1
0.08 0.35 0.07 0.5 0.728797 1
0.08 0.35 0.08 0.49 0.82116 1
0.08 0.35 0.09 0.48 0.754354 1
0.08 0.35 0.1 0.47 2.44311 1
0.08 0.35 0.11 0.46 2.34318 1
0.08 0.35 0.12 0.45 2.33139 1
0.08 0.35 0.13 0.44 2.11607 1
0.08 0.35 0.14 0.43 2.1796 1
0.08 0.35 0.15 0.42 2.21378 1
0.08 0.35 0.16 0.41 1.95067 1
0.08 0.35 0.17 0.4 2.06492 1
0.08 0.35 0.18 0.39 1.84286 1
0.08 0.35 0.19 0.38 0.658725 1
0.08 0.35 0.2 0.37 0.700426 1
0.08 0.35 0.21 0.36 1.69085 1
0.08 0.35 0.22 0.35 0.77263 1
0.08 0.35 0.23 0.34 1.46582 1
0.08 0.35 0.24 0.33 1.50484 1
0.08 0.35 0.25 0.32 1.48462 1
0.08 0.35 0.26 0.31 0.810265 1
0.08 0.35 0.27 0.3 0.85553 1
0.08 0.35 0.28 0.29 0.672548 1
0.08 0.35 0.29 0.28 0.696814 1
0.08 0.35 0.3 0.27 1.25996 1
0.08 0.35 0.31 0.26 0.669935 1
0.08 0.35 0.32 0.25 0.869823 1
0.08 0.35 0.33 0.24 1.22404 1
0.08 0.35 0.34 0.23 1.2162 1
0.08 0.35 0.35 0.22 1.24485 1
0.08 0.35 0.36 0.21 0.91844 1
0.08 0.35 0.37 0.2 1.04496 1
0.08 0.35 0.38 0.19 1.21077 1
0.08 0.35 0.39 0.18 1.26904 1
0.08 0.35 0.4 0.17 0.891612 1
0.08 0.35 0.41 0.16 1.20757 1
0.08 0.35 0.42 0.15 1.03854 1
0.08 0.35 0.43 0.14 1.18329 1
0.08 0.35 0.44 0.13 1.45796 1
0.08 0.35 0.45 0.12 1.69908 1
0.08 0.35 0.46 0.11 1.71708 1
0.08 0.35 0.47 0.1 2.09374 1
0.08 0.35 0.48 0.09 1.52291 1
0.08 0.35 0.49 0.08 1.87969 1
0.08 0.35 0.5 0.07 1.99429 1
0.08 0.35 0.51 0.06 2.31546 1
0.08 0.36 0.05 0.51 0.886694 1
0.08 0.36 0.06 0.5 2.53539 1
0.08 0.36 0.07 0.49 2.61433 1
0.08 0.36 0.08 0.48 2.40988 1
0.08 0.36 0.09 0.47 0.639799 1
0.08 0.36 0.1 0.46 0.808522 1
0.08 0.36 0.11 0.45 1.44495 1
0.08 0.36 0.12 0.44 0.887961 1
0.08 0.36 0.13 0.43 2.16027 1
0.08 0.36 0.14 0.42 1.8207 1
0.08 0.36 0.15 0.41 2.02123 1
0.08 0.36 0.16 0.4 1.87203 1
0.08 0.36 0.17 0.39 0.659976 1
0.08 0.36 0.18 0.38 1.78201 1
0.08 0.36 0.19 0.37 1.75667 1
0.08 0.36 0.2 0.36 0.623697 1
0.08 0.36 0.21 0.35 1.17356 1
0.08 0.36 0.22 0.34 1.61782 1
0.08 0.36 0.23 0.33 0.722264 1
0.08 0.36 0.24 0.32 0.697967 1
0.08 0.36 0.25 0.31 1.35375 1
0.08 0.36 0.26 0.3 0.696235 1
0.08 0.36 0.27 0.29 1.33629 1
0.08 0.36 0.28 0.28 0.724723 1
0.08 0.36 0.29 0.27 0.968874 1
0.08 0.36 0.3 0.26 0.857949 1
0.08 0.36 0.31 0.25 1.28802 1
0.08 0.36 0.32 0.24 1.02886 1
0.08 0.36 0.33 0.23 1.03394 1
0.08 0.36 0.34 0.22 1.03474 1
0.08 0.36 0.35 0.21 0.719794 1
0.08 0.36 0.36 0.2 1.11336 1
0.08 0.36 0.37 0.19 0.826194 1
0.08 0.36 0.38 0.18 1.08912 1
0.08 0.36 0.39 0.17 1.0338 1
0.08 0.36 0.4 0.16 1.25573 1
0.08 0.36 0.41 0.15 0.987407 1
0.08 0.36 0.42 0.14 1.67762 1
0.08 0.36 0.43 0.13 1.31102 1
0.08 0.36 0.44 0.12 1.17409 1
0.08 0.36 0.45 0.11 1.30739 1
0.08 0.36 0.46 0.1 1.49019 1
0.08 0.36 0.47 0.09 1.62479 1
0.08 0.36 0.48 0.08 1.56326 1
0.08 0.36 0.49 0.07 2.13217 1
0.08 0.36 0.5 0.06 1.72657 1
0.08 0.37 0.05 0.5 0.890228 1
0.08 0.37 0.06 0.49 1.04906 1
0.08 0.37 0.07 0.48 1.05393 1
0.08 0.37 0.08 0.47 1.07057 1
0.08 0.37 0.09 0.46 0.819089 1
0.08 0.37 0.1 0.45 0.878545 1
0.08 0.37 0.11 0.44 0.788244 1
0.08 0.37 0.12 0.43 2.21059 1
0.08 0.37 0.13 0.42 2.07791 1
0.08 0.37 0.14 0.41 2.11365 1
0.08 0.37 0.15 0.4 1.9925 1
0.08 0.37 0.16 0.39 2.08024 1
0.08 0.37 0.17 0.38 0.728359 1
0.08 0.37 0.18 0.37 1.63975 1
0.08 0.37 0.19 0.36 0.786515 1
0.08 0.37 0.2 0.35 0.751684 1
0.08 0.37 0.21 0.34 1.70856 1
0.08 0.37 0.22 0.33 1.56066 1
0.08 0.37 0.23 0.32 1.05436 1
0.08 0.37 0.24 0.31 1.02696 1
0.08 0.37 0.25 0.3 1.30253 1
0.08 0.37 0.26 0.29 1.29859 1
0.08 0.37 0.27 0.28 1.39852 1
0.08 0.37 0.28 0.27 0.906861 1
0.08 0.37 0.29 0.26 0.814991 1
0.08 0.37 0.3 0.25 1.12201 1
0.08 0.37 0.31 0.24 1.2239 1
0.08 0.37 0.32 0.23 1.2203 1
0.08 0.37 0.33 0.22 0.944822 1
0.08 0.37 0.34 0.21 1.34633 1
0.08 0.37 0.35 0.2 1.16093 1
0.08 0.37 0.36 0.19 1.27112 1
0.08 0.37 0.37 0.18 1.15257 1
0.08 0.37 0.38 0.17 1.17309 1
0.08 0.37 0.39 0.16 1.20891 1
0.08 0.37 0.4 0.15 1.30089 1
0.08 0.37 0.41 0.14 1.48417 1
0.08 0.37 0.42 0.13 1.55975 1
0.08 0.37 0.43 0.12 1.09688 1
0.08 0.37 0.44 0.11 1.38758 1
0.08 0.37 0.45 0.1 1.37437 1
0.08 0.37 0.46 0.09 1.58747 1
0.08 0.37 0.47 0.08 2.11924 1
0.08 0.37 0.48 0.07 1.56369 1
0.08 0.37 0.49 0.06 2.45209 1
0.08 0.38 0.05 0.49 0.918904 1
0.08 0.38 0.06 0.48 0.962948 1
0.08 0.38 0.07 0.47 2.4345 1
0.08 0.38 0.08 0.46 0.821567 1
0.08 0.38 0.09 0.45 0.80463 1
0.08 0.38 0.1 0.44 2.30476 1
0.08 0.38 0.11 0.43 0.916016 1
0.08 0.38 0.12 0.42 0.810134 1
0.08 0.38 0.13 0.41 2.1538 1
0.08 0.38 0.14 0.4 2.0843 1
0.08 0.38 0.15 0.39 1.92917 1
0.08 0.38 0.16 0.38 0.783595 1
0.08 0.38 0.17 0.37 0.826612 1
0.08 0.38 0.18 0.36 0.62829 1
0.08 0.38 0.19 0.35 1.69844 1
0.08 0.38 0.2 0.34 1.63759 1
0.08 0.38 0.21 0.33 1.67108 1
0.08 0.38 0.22 0.32 1.44805 1
0.08 0.38 0.23 0.31 0.760702 1
0.08 0.38 0.24 0.3 1.43281 1
0.08 0.38 0.25 0.29 0.680874 1
0.08 0.38 0.26 0.28 1.28255 1
0.08 0.38 0.27 0.27 1.27674 1
0.08 0.38 0.28 0.26 1.19649 1
0.08 0.38 0.29 0.25 1.12928 1
0.08 0.38 0.3 0.24 1.23655 1
0.08 0.38 0.31 0.23 0.903838 1
0.08 0.38 0.32 0.22 0.826665 1
0.08 0.38 0.33 0.21 1.18866 1
0.08 0.38 0.34 0.2 1.40204 1
0.08 0.38 0.35 0.19 1.25759 1
0.08 0.38 0.36 0.18 0.797125 1
0.08 0.38 0.37 0.17 0.982548 1
0.08 0.38 0.38 0.16 1.13648 1
0.08 0.38 0.39 0.15 1.00825 1
0.08 0.38 0.4 0.14 1.04224 1
0.08 0.38 0.41 0.13 1.17348 1
0.08 0.38 0.42 0.12 1.38573 1
0.08 0.38 0.43 0.11 1.27277 1
0.08 0.38 0.44 0.1 1.41362 1
0.08 0.38 0.45 0.09 1.40939 1
0.08 0.38 0.46 0.08 1.56992 1
0.08 0.38 0.47 0.07 1.55246 1
0.08 0.38 0.48 0.06 1.78641 1
0.08 0.39 0.05 0.48 0.946315 1
0.08 0.39 0.06 0.47 0.919467 1
0.08 0.39 0.07 0.46 1.05004 1
0.08 0.39 0.08 0.45 0.924151 1
0.08 0.39 0.09 0.44 0.859487 1
0.08 0.39 0.1 0.43 2.25194 1
0.08 0.39 0.11 0.42 0.852639 1
0.08 0.39 0.12 0.41 2.07822 1
0.08 0.39 0.13 0.4 0.730056 1
0.08 0.39 0.14 0.39 1.92286 1
0.08 0.39 0.15 0.38 0.785018 1
0.08 0.39 0.16 0.37 1.81823 1
0.08 0.39 0.17 0.36 0.922879 1
0.08 0.39 0.18 0.35 1.82852 1
0.08 0.39 0.19 0.34 1.59717 1
0.08 0.39 0.2 0.33 1.70507 1
0.08 0.39 0.21 0.32 0.814454 1
0.08 0.39 0.22 0.31 1.36685 1
0.08 0.39 0.23 0.3 1.32376 1
0.08 0.39 0.24 0.29 0.698231 1
0.08 0.39 0.25 0.28 1.25208 1
0.08 0.39 0.26 0.27 1.33757 1
0.08 0.39 0.27 0.26 1.18219 1
0.08 0.39 0.28 0.25 0.994786 1
0.08 0.39 0.29 0.24 1.09202 1
0.08 0.39 0.3 0.23 0.670692 1
0.08 0.39 0.31 0.22 0.945077 1
0.08 0.39 0.32 0.21 1.11011 1
0.08 0.39 0.33 0.2 1.58646 1
0.08 0.39 0.34 0.19 1.24715 1
0.08 0.39 0.35 0.18 1.09373 1
0.08 0.39 0.36 0.17 1.08872 1
0.08 0.39 0.37 0.16 1.32082 1
0.08 0.39 0.38 0.15 1.17046 1
0.08 0.39 0.39 0.14 1.5535 1
0.08 0.39 0.4 0.13 1.1716 1
0.08 0.39 0.41 0.12 1.37421 1
0.08 0.39 0.42 0.11 1.23531 1
0.08 0.39 0.43 0.1 1.47482 1
0.08 0.39 0.44 0.09 1.33349 1
0.08 0.39 0.45 0.08 1.49901 1
0.08 0.39 0.46 0.07 1.54804 1
0.08 0.39 0.47 0.06 1.69535 1
0.08 0.4 0.05 0.47 1.15948 1
0.08 0.4 0.06 0.46 0.90597 1
0.08 0.4 0.07 0.45 0.852323 1
0.08 0.4 0.08 0.44 2.2057 1
0.08 0.4 0.09 0.43 2.10386 1
0.08 0.4 0.1 0.42 0.820903 1
0.08 0.4 0.11 0.41 2.13505 1
0.08 0.4 0.12 0.4 2.12759 1
0.08 0.4 0.13 0.39 1.93378 1
0.08 0.4 0.14 0.38 0.838998 1
0.08 0.4 0.15 0.37 1.95799 1
0.08 0.4 0.16 0.36 0.77563 1
0.08 0.4 0.17 0.35 1.7886 1
0.08 0.4 0.18 0.34 1.78776 1
0.08 0.4 0.19 0.33 0.928993 1
0.08 0.4 0.2 0.32 1.62002 1
0.08 0.4 0.21 0.31 0.822213 1
0.08 0.4 0.22 0.3 1.60596 1
0.08 0.4 0.23 0.29 1.51153 1
0.08 0.4 0.24 0.28 0.704774 1
0.08 0.4 0.25 0.27 1.27382 1
0.08 0.4 0.26 0.26 1.19318 1
0.08 0.4 0.27 0.25 0.741639 1
0.08 0.4 0.28 0.24 1.11323 1
0.08 0.4 0.29 0.23 1.34556 1
0.08 0.4 0.3 0.22 1.19015 1
0.08 0.4 0.31 0.21 1.17223 1
0.08 0.4 0.32 0.2 1.11837 1
0.08 0.4 0.33 0.19 1.45176 1
0.08 0.4 0.34 0.18 1.19407 1
0.08 0.4 0.35 0.17 1.54181 1
0.08 0.4 0.36 0.16 0.904158 1
0.08 0.4 0.37 0.15 1.35895 1
0.08 0.4 0.38 0.14 1.38663 1
0.08 0.4 0.39 0.13 1.16504 1
0.08 0.4 0.4 0.12 1.2661 1
0.08 0.4 0.41 0.11 1.41301 1
0.08 0.4 0.42 0.1 1.18795 1
0.08 0.4 0.43 0.09 2.00769 1
0.08 0.4 0.44 0.08 1.8586 1
0.08 0.4 0.45 0.07 2.38734 1
0.08 0.4 0.46 0.06 1.27247 1
0.08 0.41 0.05 0.46 1.20948 1
0.08 0.41 0.06 0.45 2.02201 1
0.08 0.41 0.07 0.44 0.79567 1
0.08 0.41 0.08 0.43 2.32 1
0.08 0.41 0.09 0.42 0.830223 1
0.08 0.41 0.1 0.41 0.980797 1
0.08 0.41 0.11 0.4 2.01876 1
0.08 0.41 0.12 0.39 1.92354 1
0.08 0.41 0.13 0.38 1.90517 1
0.08 0.41 0.14 0.37 1.8773 1
0.08 0.41 0.15 0.36 1.87699 1
0.08 0.41 0.16 0.35 1.05298 1
0.08 0.41 0.17 0.34 0.864388 1
0.08 0.41 0.18 0.33 0.942948 1
0.08 0.41 0.19 0.32 1.59461 1
0.08 0.41 0.2 0.31 0.74352 1
0.08 0.41 0.21 0.3 0.710031 1
0.08 0.41 0.22 0.29 1.48987 1
0.08 0.41 0.23 0.28 1.2289 1
0.08 0.41 0.24 0.27 1.17128 1
0.08 0.41 0.25 0.26 1.27172 1
0.08 0.41 0.26 0.25 1.3513 1
0.08 0.41 0.27 0.24 1.19823 1
0.08 0.41 0.28 0.23 1.22903 1
0.08 0.41 0.29 0.22 0.718331 1
0.08 0.41 0.3 0.21 1.33574 1
0.08 0.41 0.31 0.2 1.30738 1
0.08 0.41 0.32 0.19 0.912318 1
0.08 0.41 0.33 0.18 1.15544 1
0.08 0.41 0.34 0.17 1.26201 1
0.08 0.41 0.35 0.16 1.35151 1
0.08 0.41 0.36 0.15 1.21705 1
0.08 0.41 0.37 0.14 1.30253 1
0.08 0.41 0.38 0.13 1.37658 1
0.08 0.41 0.39 0.12 1.29796 1
0.08 0.41 0.4 0.11 1.31723 1
0.08 0.41 0.41 0.1 1.82529 1
0.08 0.41 0.42 0.09 1.37738 1
0.08 0.41 0.43 0.08 1.95075 1
0.08 0.41 0.44 0.07 1.47081 1
0.08 0.41 0.45 0.06 1.68254 1
0.08 0.42 0.05 0.45 2.41576 1
0.08 0.42 0.06 0.44 2.54335 1
0.08 0.42 0.07 0.43 0.808123 1
0.08 0.42 0.08 0.42 0.805052 1
0.08 0.42 0.09 0.41 1.13817 1
0.08 0.42 0.1 0.4 0.844927 1
0.08 0.42 0.11 0.39 1.11491 1
0.08 0.42 0.12 0.38 1.08723 1
0.08 0.42 0.13 0.37 1.86956 1
0.08 0.42 0.14 0.36 1.97163 1
0.08 0.42 0.15 0.35 1.69572 1
0.08 0.42 0.16 0.34 1.79813 1
0.08 0.42 0.17 0.33 0.856522 1
0.08 0.42 0.18 0.32 1.54737 1
0.08 0.42 0.19 0.31 0.949238 1
0.08 0.42 0.2 0.3 1.50051 1
0.08 0.42 0.21 0.29 1.24563 1
0.08 0.42 0.22 0.28 0.700994 1
0.08 0.42 0.23 0.27 1.53885 1
0.08 0.42 0.24 0.26 1.28576 1
0.08 0.42 0.25 0.25 0.930784 1
0.08 0.42 0.26 0.24 1.23989 1
0.08 0.42 0.27 0.23 1.19368 1
0.08 0.42 0.28 0.22 1.23512 1
0.08 0.42 0.29 0.21 1.19513 1
0.08 0.42 0.3 0.2 1.40805 1
0.08 0.42 0.31 0.19 1.35935 1
0.08 0.42 0.32 0.18 1.25771 1
0.08 0.42 0.33 0.17 1.2912 1
0.08 0.42 0.34 0.16 1.26979 1
0.08 0.42 0.35 0.15 1.09897 1
0.08 0.42 0.36 0.14 1.39886 1
0.08 0.42 0.37 0.13 1.22049 1
0.08 0.42 0.38 0.12 1.40762 1
0.08 0.42 0.39 0.11 1.33843 1
0.08 0.42 0.4 0.1 1.41044 1
0.08 0.42 0.41 0.09 1.13575 1
0.08 0.42 0.42 0.08 2.17288 1
0.08 0.42 0.43 0.07 1.54394 1
0.08 0.42 0.44 0.06 1.6217 1
0.08 0.43 0.05 0.44 0.857513 1
0.08 0.43 0.06 0.43 0.941616 1
0.08 0.43 0.07 0.42 0.980267 1
0.08 0.43 0.08 0.41 0.844148 1
0.08 0.43 0.09 0.4 0.964444 1
0.08 0.43 0.1 0.39 2.05218 1
0.08 0.43 0.11 0.38 0.910961 1
0.08 0.43 0.12 0.37 0.854349 1
0.08 0.43 0.13 0.36 1.90893 1
0.08 0.43 0.14 0.35 0.817504 1
0.08 0.43 0.15 0.34 0.700855 1
0.08 0.43 0.16 0.33 0.840272 1
0.08 0.43 0.17 0.32 0.806898 1
0.08 0.43 0.18 0.31 0.796007 1
0.08 0.43 0.19 0.3 1.53139 1
0.08 0.43 0.2 0.29 0.829345 1
0.08 0.43 0.21 0.28 0.800998 1
0.08 0.43 0.22 0.27 1.34426 1
0.08 0.43 0.23 0.26 1.18859 1
0.08 0.43 0.24 0.25 1.28576 1
0.08 0.43 0.25 0.24 1.2012 1
0.08 0.43 0.26 0.23 1.4627 1
0.08 0.43 0.27 0.22 1.42534 1
0.08 0.43 0.28 0.21 1.27251 1
0.08 0.43 0.29 0.2 1.13049 1
0.08 0.43 0.3 0.19 1.4245 1
0.08 0.43 0.31 0.18 1.3285 1
0.08 0.43 0.32 0.17 0.917209 1
0.08 0.43 0.33 0.16 1.19763 1
0.08 0.43 0.34 0.15 1.5411 1
0.08 0.43 0.35 0.14 1.46994 1
0.08 0.43 0.36 0.13 1.29444 1
0.08 0.43 0.37 0.12 1.3823 1
0.08 0.43 0.38 0.11 1.96559 1
0.08 0.43 0.39 0.1 1.20917 1
0.08 0.43 0.4 0.09 1.18394 1
0.08 0.43 0.41 0.08 1.60291 1
0.08 0.43 0.42 0.07 1.58859 1
0.08 0.43 0.43 0.06 1.37785 1
0.08 0.44 0.05 0.43 0.948258 1
0.08 0.44 0.06 0.42 0.973326 1
0.08 0.44 0.07 0.41 0.834596 1
0.08 0.44 0.08 0.4 2.19762 1
0.08 0.44 0.09 0.39 0.86861 1
0.08 0.44 0.1 0.38 1.11338 1
0.08 0.44 0.11 0.37 2.04681 1
0.08 0.44 0.12 0.36 1.97647 1
0.08 0.44 0.13 0.35 0.90124 1
0.08 0.44 0.14 0.34 0.987063 1
0.08 0.44 0.15 0.33 1.62529 1
0.08 0.44 0.16 0.32 1.70164 1
0.08 0.44 0.17 0.31 1.57421 1
0.08 0.44 0.18 0.3 1.63601 1
0.08 0.44 0.19 0.29 0.835424 1
0.08 0.44 0.2 0.28 1.09421 1
0.08 0.44 0.21 0.27 1.29061 1
0.08 0.44 0.22 0.26 1.25208 1
0.08 0.44 0.23 0.25 1.41058 1
0.08 0.44 0.24 0.24 1.19592 1
0.08 0.44 0.25 0.23 1.16632 1
0.08 0.44 0.26 0.22 1.09952 1
0.08 0.44 0.27 0.21 1.21728 1
0.08 0.44 0.28 0.2 1.23481 1
0.08 0.44 0.29 0.19 1.30974 1
0.08 0.44 0.3 0.18 0.898889 1
0.08 0.44 0.31 0.17 1.3118 1
0.08 0.44 0.32 0.16 1.21448 1
0.08 0.44 0.33 0.15 1.1607 1
0.08 0.44 0.34 0.14 1.35409 1
0.08 0.44 0.35 0.13 1.23398 1
0.08 0.44 0.36 0.12 1.81203 1
0.08 0.44 0.37 0.11 1.34496 1
0.08 0.44 0.38 0.1 1.34063 1
0.08 0.44 0.39 0.09 1.25431 1
0.08 0.44 0.4 0.08 2.18968 1
0.08 0.44 0.41 0.07 1.51214 1
0.08 0.44 0.42 0.06 1.54879 1
0.08 0.45 0.05 0.42 1.23633 1
0.08 0.45 0.06 0.41 0.83293 1
0.08 0.45 0.07 0.4 2.03332 1
0.08 0.45 0.08 0.39 2.16827 1
0.08 0.45 0.09 0.38 0.731255 1
0.08 0.45 0.1 0.37 2.21693 1
0.08 0.45 0.11 0.36 1.16304 1
0.08 0.45 0.12 0.35 0.767941 1
0.08 0.45 0.13 0.34 1.68692 1
0.08 0.45 0.14 0.33 0.92367 1
0.08 0.45 0.15 0.32 1.69524 1
0.08 0.45 0.16 0.31 1.2315 1
0.08 0.45 0.17 0.3 1.49229 1
0.08 0.45 0.18 0.29 1.45878 1
0.08 0.45 0.19 0.28 1.56273 1
0.08 0.45 0.2 0.27 1.09665 1
0.08 0.45 0.21 0.26 1.42968 1
0.08 0.45 0.22 0.25 1.34356 1
0.08 0.45 0.23 0.24 1.1029 1
0.08 0.45 0.24 0.23 1.28704 1
0.08 0.45 0.25 0.22 0.848923 1
0.08 0.45 0.26 0.21 1.49034 1
0.08 0.45 0.27 0.2 1.21422 1
0.08 0.45 0.28 0.19 1.21696 1
0.08 0.45 0.29 0.18 1.26551 1
0.08 0.45 0.3 0.17 1.2599 1
0.08 0.45 0.31 0.16 1.42662 1
0.08 0.45 0.32 0.15 1.14158 1
0.08 0.45 0.33 0.14 1.27306 1
0.08 0.45 0.34 0.13 1.34764 1
0.08 0.45 0.35 0.12 1.20976 1
0.08 0.45 0.36 0.11 1.32549 1
0.08 0.45 0.37 0.1 2.2371 1
0.08 0.45 0.38 0.09 1.4271 1
0.08 0.45 0.39 0.08 2.22119 1
0.08 0.45 0.4 0.07 1.29959 1
0.08 0.45 0.41 0.06 1.42662 1
0.08 0.46 0.05 0.41 0.913965 1
0.08 0.46 0.06 0.4 2.19661 1
0.08 0.46 0.07 0.39 1.01016 1
0.08 0.46 0.08 0.38 0.987237 1
0.08 0.46 0.09 0.37 2.13515 1
0.08 0.46 0.1 0.36 0.66416 1
0.08 0.46 0.11 0.35 0.770238 1
0.08 0.46 0.12 0.34 1.4045 1
0.08 0.46 0.13 0.33 0.859004 1
0.08 0.46 0.14 0.32 0.580773 1
0.08 0.46 0.15 0.31 0.928769 1
0.08 0.46 0.16 0.3 0.863935 1
0.08 0.46 0.17 0.29 1.35444 1
0.08 0.46 0.18 0.28 0.638458 1
0.08 0.46 0.19 0.27 1.04252 1
0.08 0.46 0.2 0.26 1.02268 1
0.08 0.46 0.21 0.25 1.34746 1
0.08 0.46 0.22 0.24 1.12516 1
0.08 0.46 0.23 0.23 1.19778 1
0.08 0.46 0.24 0.22 1.33884 1
0.08 0.46 0.25 0.21 1.2892 1
0.08 0.46 0.26 0.2 1.21947 1
0.08 0.46 0.27 0.19 1.1663 1
0.08 0.46 0.28 0.18 1.279 1
0.08 0.46 0.29 0.17 1.2331 1
0.08 0.46 0.3 0.16 1.27021 1
0.08 0.46 0.31 0.15 1.33941 1
0.08 0.46 0.32 0.14 1.30881 1
0.08 0.46 0.33 0.13 1.33565 1
0.08 0.46 0.34 0.12 1.33409 1
0.08 0.46 0.35 0.11 1.32218 1
0.08 0.46 0.36 0.1 1.88394 1
0.08 0.46 0.37 0.09 1.51021 1
0.08 0.46 0.38 0.08 1.35893 1
0.08 0.46 0.39 0.07 1.72893 1
0.08 0.46 0.4 0.06 1.89205 1
0.08 0.47 0.05 0.4 1.00322 1
0.08 0.47 0.06 0.39 0.86305 1
0.08 0.47 0.07 0.38 2.14562 1
0.08 0.47 0.08 0.37 2.17834 1
0.08 0.47 0.09 0.36 0.935605 1
0.08 0.47 0.1 0.35 1.0354 1
0.08 0.47 0.11 0.34 1.01422 1
0.08 0.47 0.12 0.33 1.04345 1
0.08 0.47 0.13 0.32 1.22993 1
0.08 0.47 0.14 0.31 0.621961 1
0.08 0.47 0.15 0.3 1.0537 1
0.08 0.47 0.16 0.29 1.40709 1
0.08 0.47 0.17 0.28 1.48146 1
0.08 0.47 0.18 0.27 0.820454 1
0.08 0.47 0.19 0.26 1.19036 1
0.08 0.47 0.2 0.25 1.275 1
0.08 0.47 0.21 0.24 1.31483 1
0.08 0.47 0.22 0.23 0.81249 1
0.08 0.47 0.23 0.22 1.19812 1
0.08 0.47 0.24 0.21 1.25395 1
0.08 0.47 0.25 0.2 1.26431 1
0.08 0.47 0.26 0.19 1.26981 1
0.08 0.47 0.27 0.18 1.23593 1
0.08 0.47 0.28 0.17 1.25251 1
0.08 0.47 0.29 0.16 1.59738 1
0.08 0.47 0.3 0.15 1.38138 1
0.08 0.47 0.31 0.14 1.05168 1
0.08 0.47 0.32 0.13 1.31135 1
0.08 0.47 0.33 0.12 0.885678 1
0.08 0.47 0.34 0.11 1.32125 1
0.08 0.47 0.35 0.1 1.41167 1
0.08 0.47 0.36 0.09 1.31156 1
0.08 0.47 0.37 0.08 2.0592 1
0.08 0.47 0.38 0.07 1.67303 1
0.08 0.47 0.39 0.06 1.65037 1
0.08 0.48 0.05 0.39 1.0708 1
0.08 0.48 0.06 0.38 1.14045 1
0.08 0.48 0.07 0.37 2.01539 1
0.08 0.48 0.08 0.36 1.01152 1
0.08 0.48 0.09 0.35 0.620059 1
0.08 0.48 0.1 0.34 0.876446 1
0.08 0.48 0.11 0.33 0.714078 1
0.08 0.48 0.12 0.32 1.71239 1
0.08 0.48 0.13 0.31 1.06016 1
0.08 0.48 0.14 0.3 1.3103 1
0.08 0.48 0.15 0.29 1.44029 1
0.08 0.48 0.16 0.28 0.716489 1
0.08 0.48 0.17 0.27 1.5969 1
0.08 0.48 0.18 0.26 0.858186 1
0.08 0.48 0.19 0.25 1.07322 1
0.08 0.48 0.2 0.24 1.62017 1
0.08 0.48 0.21 0.23 1.178 1
0.08 0.48 0.22 0.22 1.28676 1
0.08 0.48 0.23 0.21 1.35708 1
0.08 0.48 0.24 0.2 1.67505 1
0.08 0.48 0.25 0.19 1.18839 1
0.08 0.48 0.26 0.18 1.28761 1
0.08 0.48 0.27 0.17 1.92525 1
0.08 0.48 0.28 0.16 1.42186 1
0.08 0.48 0.29 0.15 1.19856 1
0.08 0.48 0.3 0.14 1.37092 1
0.08 0.48 0.31 0.13 1.33303 1
0.08 0.48 0.32 0.12 1.32126 1
0.08 0.48 0.33 0.11 2.10328 1
0.08 0.48 0.34 0.1 1.28903 1
0.08 0.48 0.35 0.09 1.36759 1
0.08 0.48 0.36 0.08 2.3085 1
0.08 0.48 0.37 0.07 1.53841 1
0.08 0.48 0.38 0.06 1.60661 1
0.08 0.49 0.05 0.38 1.12725 1
0.08 0.49 0.06 0.37 0.889337 1
0.08 0.49 0.07 0.36 1.01229 1
0.08 0.49 0.08 0.35 0.794755 1
0.08 0.49 0.09 0.34 0.811044 1
0.08 0.49 0.1 0.33 1.90739 1
0.08 0.49 0.11 0.32 0.885911 1
0.08 0.49 0.12 0.31 0.814808 1
0.08 0.49 0.13 0.3 0.886241 1
0.08 0.49 0.14 0.29 1.3313 1
0.08 0.49 0.15 0.28 0.840167 1
0.08 0.49 0.16 0.27 1.18834 1
0.08 0.49 0.17 0.26 1.48047 1
0.08 0.49 0.18 0.25 1.23365 1
0.08 0.49 0.19 0.24 1.2098 1
0.08 0.49 0.2 0.23 0.876896 1
0.08 0.49 0.21 0.22 1.23523 1
0.08 0.49 0.22 0.21 1.21956 1
0.08 0.49 0.23 0.2 1.51324 1
0.08 0.49 0.24 0.19 1.55503 1
0.08 0.49 0.25 0.18 1.20364 1
0.08 0.49 0.26 0.17 1.07748 1
0.08 0.49 0.27 0.16 1.45906 1
0.08 0.49 0.28 0.15 1.24738 1
0.08 0.49 0.29 0.14 1.18639 1
0.08 0.49 0.3 0.13 1.28747 1
0.08 0.49 0.31 0.12 1.29174 1
0.08 0.49 0.32 0.11 2.43986 1
0.08 0.49 0.33 0.1 1.32054 1
0.08 0.49 0.34 0.09 1.26979 1
0.08 0.49 0.35 0.08 1.47232 1
0.08 0.49 0.36 0.07 1.35627 1
0.08 0.49 0.37 0.06 2.17393 1
0.08 0.5 0.05 0.37 1.06705 1
0.08 0.5 0.06 0.36 0.740299 1
0.08 0.5 0.07 0.35 1.401 1
0.08 0.5 0.08 0.34 1.00646 1
0.08 0.5 0.09 0.33 1.28332 1
0.08 0.5 0.1 0.32 0.885716 1
0.08 0.5 0.11 0.31 1.65165 1
0.08 0.5 0.12 0.3 1.1304 1
0.08 0.5 0.13 0.29 1.45333 1
0.08 0.5 0.14 0.28 0.967637 1
0.08 0.5 0.15 0.27 0.851479 1
0.08 0.5 0.16 0.26 1.72427 1
0.08 0.5 0.17 0.25 1.29256 1
0.08 0.5 0.18 0.24 1.21432 1
0.08 0.5 0.19 0.23 1.49205 1
0.08 0.5 0.2 0.22 1.78334 1
0.08 0.5 0.21 0.21 1.38454 1
0.08 0.5 0.22 0.2 1.1642 1
0.08 0.5 0.23 0.19 1.40629 1
0.08 0.5 0.24 0.18 1.4908 1
0.08 0.5 0.25 0.17 1.28222 1
0.08 0.5 0.26 0.16 1.23771 1
0.08 0.5 0.27 0.15 1.19311 1
0.08 0.5 0.28 0.14 1.23022 1
0.08 0.5 0.29 0.13 1.21143 1
0.08 0.5 0.3 0.12 1.21309 1
0.08 0.5 0.31 0.11 1.27799 1
0.08 0.5 0.32 0.1 1.35821 1
0.08 0.5 0.33 0.09 1.31766 1
0.08 0.5 0.34 0.08 2.12809 1
0.08 0.5 0.35 0.07 1.50031 1
0.08 0.5 0.36 0.06 2.3278 1
0.08 0.51 0.05 0.36 1.05394 1
0.08 0.51 0.06 0.35 1.26323 1
0.08 0.51 0.07 0.34 2.17099 1
0.08 0.51 0.08 0.33 0.746656 1
0.08 0.51 0.09 0.32 1.13715 1
0.08 0.51 0.1 0.31 1.74921 1
0.08 0.51 0.11 0.3 1.99343 1
0.08 0.51 0.12 0.29 1.13251 1
0.08 0.51 0.13 0.28 1.09103 1
0.08 0.51 0.14 0.27 1.26807 1
0.08 0.51 0.15 0.26 1.11384 1
0.08 0.51 0.16 0.25 1.60094 1
0.08 0.51 0.17 0.24 1.31327 1
0.08 0.51 0.18 0.23 1.15991 1
0.08 0.51 0.19 0.22 1.28963 1
0.08 0.51 0.2 0.21 1.30991 1
0.08 0.51 0.21 0.2 0.932993 1
0.08 0.51 0.22 0.19 1.15942 1
0.08 0.51 0.23 0.18 1.45188 1
0.08 0.51 0.24 0.17 0.944118 1
0.08 0.51 0.25 0.16 1.11595 1
0.08 0.51 0.26 0.15 1.17558 1
0.08 0.51 0.27 0.14 1.2962 1
0.08 0.51 0.28 0.13 1.21525 1
0.08 0.51 0.29 0.12 2.32627 1
0.08 0.51 0.3 0.11 1.43121 1
0.08 0.51 0.31 0.1 1.33014 1
0.08 0.51 0.32 0.09 1.38363 1
0.08 0.51 0.33 0.08 1.44633 1
0.08 0.51 0.34 0.07 1.23554 1
0.08 0.51 0.35 0.06 1.46253 1
0.08 0.52 0.05 0.35 1.08616 1
0.08 0.52 0.06 0.34 1.06166 1
0.08 0.52 0.07 0.33 1.74768 1
0.08 0.52 0.08 0.32 1.27079 1
0.08 0.52 0.09 0.31 1.38718 1
0.08 0.52 0.1 0.3 1.17034 1
0.08 0.52 0.11 0.29 1.69174 1
0.08 0.52 0.12 0.28 0.916901 1
0.08 0.52 0.13 0.27 0.920295 1
0.08 0.52 0.14 0.26 0.844585 1
0.08 0.52 0.15 0.25 1.47044 1
0.08 0.52 0.16 0.24 1.24084 1
0.08 0.52 0.17 0.23 1.74301 1
0.08 0.52 0.18 0.22 1.56858 1
0.08 0.52 0.19 0.21 1.3421 1
0.08 0.52 0.2 0.2 1.21064 1
0.08 0.52 0.21 0.19 1.10039 1
0.08 0.52 0.22 0.18 1.25892 1
0.08 0.52 0.23 0.17 0.995996 1
0.08 0.52 0.24 0.16 1.17504 1
0.08 0.52 0.25 0.15 1.19399 1
0.08 0.52 0.26 0.14 1.30817 1
0.08 0.52 0.27 0.13 1.18157 1
0.08 0.52 0.28 0.12 1.18067 1
0.08 0.52 0.29 0.11 1.48416 1
0.08 0.52 0.3 0.1 1.22861 1
0.08 0.52 0.31 0.09 1.26932 1
0.08 0.52 0.32 0.08 1.41663 1
0.08 0.52 0.33 0.07 1.50213 1
0.08 0.52 0.34 0.06 1.25715 1
0.08 0.53 0.05 0.34 0.964338 1
0.08 0.53 0.06 0.33 0.815241 1
0.08 0.53 0.07 0.32 0.919733 1
0.08 0.53 0.08 0.31 1.27456 1
0.08 0.53 0.09 0.3 1.35557 1
0.08 0.53 0.1 0.29 1.0965 1
0.08 0.53 0.11 0.28 1.39131 1
0.08 0.53 0.12 0.27 1.7079 1
0.08 0.53 0.13 0.26 1.6569 1
0.08 0.53 0.14 0.25 1.86765 1
0.08 0.53 0.15 0.24 1.61236 1
0.08 0.53 0.16 0.23 1.54762 1
0.08 0.53 0.17 0.22 1.77884 1
0.08 0.53 0.18 0.21 1.00397 1
0.08 0.53 0.19 0.2 1.18618 1
0.08 0.53 0.2 0.19 1.11658 1
0.08 0.53 0.21 0.18 1.31396 1
0.08 0.53 0.22 0.17 1.20981 1
0.08 0.53 0.23 0.16 1.80853 1
0.08 0.53 0.24 0.15 1.19209 1
0.08 0.53 0.25 0.14 1.2482 1
0.08 0.53 0.26 0.13 1.33183 1
0.08 0.53 0.27 0.12 1.1287 1
0.08 0.53 0.28 0.11 1.30703 1
0.08 0.53 0.29 0.1 1.30521 1
0.08 0.53 0.3 0.09 1.28386 1
0.08 0.53 0.31 0.08 1.28664 1
0.08 0.53 0.32 0.07 1.43914 1
0.08 0.53 0.33 0.06 1.29568 1
0.08 0.54 0.05 0.33 0.946266 1
0.08 0.54 0.06 0.32 1.92329 1
0.08 0.54 0.07 0.31 0.916423 1
0.08 0.54 0.08 0.3 1.17571 1
0.08 0.54 0.09 0.29 1.37792 1
0.08 0.54 0.1 0.28 1.82855 1
0.08 0.54 0.11 0.27 1.75658 1
0.08 0.54 0.12 0.26 1.77099 1
0.08 0.54 0.13 0.25 1.28936 1
0.08 0.54 0.14 0.24 1.45093 1
0.08 0.54 0.15 0.23 1.77273 1
0.08 0.54 0.16 0.22 1.82284 1
0.08 0.54 0.17 0.21 1.21848 1
0.08 0.54 0.18 0.2 1.57052 1
0.08 0.54 0.19 0.19 1.88318 1
0.08 0.54 0.2 0.18 1.10972 1
0.08 0.54 0.21 0.17 1.96801 1
0.08 0.54 0.22 0.16 1.22597 1
0.08 0.54 0.23 0.15 1.0847 1
0.08 0.54 0.24 0.14 1.18728 1
0.08 0.54 0.25 0.13 1.25699 1
0.08 0.54 0.26 0.12 1.41411 1
0.08 0.54 0.27 0.11 1.24662 1
0.08 0.54 0.28 0.1 1.33436 1
0.08 0.54 0.29 0.09 1.21162 1
0.08 0.54 0.3 0.08 1.38318 1
0.08 0.54 0.31 0.07 2.44077 1
0.08 0.54 0.32 0.06 1.60261 1
0.08 0.55 0.05 0.32 1.4228 1
0.08 0.55 0.06 0.31 0.814453 1
0.08 0.55 0.07 0.3 1.81351 1
0.08 0.55 0.08 0.29 1.92031 1
0.08 0.55 0.09 0.28 1.70081 1
0.08 0.55 0.1 0.27 1.62894 1
0.08 0.55 0.11 0.26 1.7448 1
0.08 0.55 0.12 0.25 0.943895 1
0.08 0.55 0.13 0.24 1.78866 1
0.08 0.55 0.14 0.23 1.15295 1
0.08 0.55 0.15 0.22 1.34213 1
0.08 0.55 0.16 0.21 1.05298 1
0.08 0.55 0.17 0.2 1.3048 1
0.08 0.55 0.18 0.19 1.12117 1
0.08 0.55 0.19 0.18 1.63917 1
0.08 0.55 0.2 0.17 1.25493 1
0.08 0.55 0.21 0.16 1.59035 1
0.08 0.55 0.22 0.15 1.6628 1
0.08 0.55 0.23 0.14 1.12431 1
0.08 0.55 0.24 0.13 1.2734 1
0.08 0.55 0.25 0.12 1.35409 1
0.08 0.55 0.26 0.11 1.32763 1
0.08 0.55 0.27 0.1 1.2352 1
0.08 0.55 0.28 0.09 1.29084 1
0.08 0.55 0.29 0.08 1.36923 1
0.08 0.55 0.3 0.07 1.55318 1
0.08 0.55 0.31 0.06 1.44421 1
0.08 0.56 0.05 0.31 1.0642 1
0.08 0.56 0.06 0.3 1.24867 1
0.08 0.56 0.07 0.29 0.888941 1
0.08 0.56 0.08 0.28 1.1427 1
0.08 0.56 0.09 0.27 1.0527 1
0.08 0.56 0.1 0.26 1.77298 1
0.08 0.56 0.11 0.25 1.68741 1
0.08 0.56 0.12 0.24 1.27872 1
0.08 0.56 0.13 0.23 1.12794 1
0.08 0.56 0.14 0.22 1.22872 1
0.08 0.56 0.15 0.21 0.913337 1
0.08 0.56 0.16 0.2 1.21319 1
0.08 0.56 0.17 0.19 1.28439 1
0.08 0.56 0.18 0.18 1.44221 1
0.08 0.56 0.19 0.17 1.17179 1
0.08 0.56 0.2 0.16 1.47327 1
0.08 0.56 0.21 0.15 1.80891 1
0.08 0.56 0.22 0.14 1.41214 1
0.08 0.56 0.23 0.13 2.27274 1
0.08 0.56 0.24 0.12 1.90469 1
0.08 0.56 0.25 0.11 1.28843 1
0.08 0.56 0.26 0.1 2.20271 1
0.08 0.56 0.27 0.09 1.18272 1
0.08 0.56 0.28 0.08 1.41395 1
0.08 0.56 0.29 0.07 1.50747 1
0.08 0.56 0.3 0.06 1.26555 1
0.08 0.57 0.05 0.3 1.48229 1
0.08 0.57 0.06 0.29 1.49941 1
0.08 0.57 0.07 0.28 0.837601 1
0.08 0.57 0.08 0.27 1.4407 1
0.08 0.57 0.09 0.26 1.48839 1
0.08 0.57 0.1 0.25 1.55852 1
0.08 0.57 0.11 0.24 1.04996 1
0.08 0.57 0.12 0.23 1.96206 1
0.08 0.57 0.13 0.22 0.939814 1
0.08 0.57 0.14 0.21 1.45395 1
0.08 0.57 0.15 0.2 1.28175 1
0.08 0.57 0.16 0.19 0.89563 1
0.08 0.57 0.17 0.18 1.3124 1
0.08 0.57 0.18 0.17 1.29935 1
0.08 0.57 0.19 0.16 2.48242 1
0.08 0.57 0.2 0.15 1.17799 1
0.08 0.57 0.21 0.14 1.24103 1
0.08 0.57 0.22 0.13 1.2522 1
0.08 0.57 0.23 0.12 2.10136 1
0.08 0.57 0.24 0.11 1.25913 1
0.08 0.57 0.25 0.1 1.60512 1
0.08 0.57 0.26 0.09 1.30211 1
0.08 0.57 0.27 0.08 1.43117 1
0.08 0.57 0.28 0.07 1.14476 1
0.08 0.57 0.29 0.06 1.31502 1
0.08 0.58 0.05 0.29 1.37344 1
0.08 0.58 0.06 0.28 0.989488 1
0.08 0.58 0.07 0.27 1.26919 1
0.08 0.58 0.08 0.26 1.23267 1
0.08 0.58 0.09 0.25 1.44552 1
0.08 0.58 0.1 0.24 1.76092 1
0.08 0.58 0.11 0.23 1.25386 1
0.08 0.58 0.12 0.22 2.2677 1
0.08 0.58 0.13 0.21 2.1958 1
0.08 0.58 0.14 0.2 2.22208 1
0.08 0.58 0.15 0.19 1.27821 1
0.08 0.58 0.16 0.18 1.11418 1
0.08 0.58 0.17 0.17 1.09899 1
0.08 0.58 0.18 0.16 1.28629 1
0.08 0.58 0.19 0.15 1.76299 1
0.08 0.58 0.2 0.14 2.62454 1
0.08 0.58 0.21 0.13 1.29173 1
0.08 0.58 0.22 0.12 1.13675 1
0.08 0.58 0.23 0.11 1.30476 1
0.08 0.58 0.24 0.1 1.2166 1
0.08 0.58 0.25 0.09 1.2942 1
0.08 0.58 0.26 0.08 2.0089 1
0.08 0.58 0.27 0.07 1.33817 1
0.08 0.58 0.28 0.06 1.30414 1
0.08 0.59 0.05 0.28 0.990578 1
0.08 0.59 0.06 0.27 0.898766 1
0.08 0.59 0.07 0.26 0.880652 1
0.08 0.59 0.08 0.25 1.67438 1
0.08 0.59 0.09 0.24 1.86497 1
0.08 0.59 0.1 0.23 1.14101 1
0.08 0.59 0.11 0.22 2.06562 1
0.08 0.59 0.12 0.21 0.742633 1
0.08 0.59 0.13 0.2 1.96725 1
0.08 0.59 0.14 0.19 1.43072 1
0.08 0.59 0.15 0.18 1.05369 1
0.08 0.59 0.16 0.17 1.59272 1
0.08 0.59 0.17 0.16 1.95505 1
0.08 0.59 0.18 0.15 1.26711 1
0.08 0.59 0.19 0.14 1.90102 1
0.08 0.59 0.2 0.13 1.1764 1
0.08 0.59 0.21 0.12 1.25569 1
0.08 0.59 0.22 0.11 2.27659 1
0.08 0.59 0.23 0.1 1.12275 1
0.08 0.59 0.24 0.09 1.69088 1
0.08 0.59 0.25 0.08 1.39178 1
0.08 0.59 0.26 0.07 2.21086 1
0.08 0.59 0.27 0.06 1.34691 1
0.08 0.6 0.05 0.27 1.02914 1
0.08 0.6 0.06 0.26 1.87685 1
0.08 0.6 0.07 0.25 1.87739 1
0.08 0.6 0.08 0.24 1.10968 1
0.08 0.6 0.09 0.23 1.88108 1
0.08 0.6 0.1 0.22 0.997398 1
0.08 0.6 0.11 0.21 2.08186 1
0.08 0.6 0.12 0.2 1.15041 1
0.08 0.6 0.13 0.19 1.60962 1
0.08 0.6 0.14 0.18 1.25505 1
0.08 0.6 0.15 0.17 1.75123 1
0.08 0.6 0.16 0.16 1.07468 1
0.08 0.6 0.17 0.15 1.23116 1
0.08 0.6 0.18 0.14 1.90418 1
0.08 0.6 0.19 0.13 2.94563 1
0.08 0.6 0.2 0.12 1.1824 1
0.08 0.6 0.21 0.11 1.28583 1
0.08 0.6 0.22 0.1 1.35922 1
0.08 0.6 0.23 0.09 3.29319 1
0.08 0.6 0.24 0.08 1.08488 1
0.08 0.6 0.25 0.07 2.46642 1
0.08 0.6 0.26 0.06 3.5049 1
0.08 0.61 0.05 0.26 1.12477 1
0.08 0.61 0.06 0.25 1.03789 1
0.08 0.61 0.07 0.24 1.00205 1
0.08 0.61 0.08 0.23 0.991483 1
0.08 0.61 0.09 0.22 1.56955 1
0.08 0.61 0.1 0.21 1.03338 1
0.08 0.61 0.11 0.2 1.60798 1
0.08 0.61 0.12 0.19 1.47288 1
0.08 0.61 0.13 0.18 2.34982 1
0.08 0.61 0.14 0.17 2.47125 1
0.08 0.61 0.15 0.16 2.61565 1
0.08 0.61 0.16 0.15 2.54585 1
0.08 0.61 0.17 0.14 2.92171 1
0.08 0.61 0.18 0.13 1.15247 1
0.08 0.61 0.19 0.12 1.14872 1
0.08 0.61 0.2 0.11 2.59738 1
0.08 0.61 0.21 0.1 2.36792 1
0.08 0.61 0.22 0.09 1.15138 1
0.08 0.61 0.23 0.08 1.41996 1
0.08 0.61 0.24 0.07 1.20449 1
0.08 0.61 0.25 0.06 1.38457 1
0.08 0.62 0.05 0.25 1.57985 1
0.08 0.62 0.06 0.24 1.01425 1
0.08 0.62 0.07 0.23 1.14846 1
0.08 0.62 0.08 0.22 1.06718 1
0.08 0.62 0.09 0.21 1.63116 1
0.08 0.62 0.1 0.2 1.72654 1
0.08 0.62 0.11 0.19 2.52629 1
0.08 0.62 0.12 0.18 1.45958 1
0.08 0.62 0.13 0.17 1.48444 1
0.08 0.62 0.14 0.16 2.43276 1
0.08 0.62 0.15 0.15 2.87286 1
0.08 0.62 0.16 0.14 1.51482 1
0.08 0.62 0.17 0.13 1.23458 1
0.08 0.62 0.18 0.12 1.3086 1
0.08 0.62 0.19 0.11 1.25642 1
0.08 0.62 0.2 0.1 2.66331 1
0.08 0.62 0.21 0.09 1.36805 1
0.08 0.62 0.22 0.08 1.20832 1
0.08 0.62 0.23 0.07 1.45399 1
0.08 0.62 0.24 0.06 1.40331 1
0.08 0.63 0.05 0.24 1.01715 1
0.08 0.63 0.06 0.23 1.9038 1
0.08 0.63 0.07 0.22 1.20897 1
0.08 0.63 0.08 0.21 2.37446 1
0.08 0.63 0.09 0.2 2.4699 1
0.08 0.63 0.1 0.19 2.41796 1
0.08 0.63 0.11 0.18 2.65902 1
0.08 0.63 0.12 0.17 2.72717 1
0.08 0.63 0.13 0.16 1.30691 1
0.08 0.63 0.14 0.15 1.94461 1
0.08 0.63 0.15 0.14 3.04389 1
0.08 0.63 0.16 0.13 1.41507 1
0.08 0.63 0.17 0.12 1.31564 1
0.08 0.63 0.18 0.11 1.16761 1
0.08 0.63 0.19 0.1 1.33466 1
0.08 0.63 0.2 0.09 2.23905 1
0.08 0.63 0.21 0.08 2.48598 1
0.08 0.63 0.22 0.07 1.34402 1
0.08 0.63 0.23 0.06 1.32944 1
0.08 0.64 0.05 0.23 1.24123 1
0.08 0.64 0.06 0.22 1.12693 1
0.08 0.64 0.07 0.21 1.01285 1
0.08 0.64 0.08 0.2 2.54533 1
0.08 0.64 0.09 0.19 1.7493 1
0.08 0.64 0.1 0.18 1.47799 1
0.08 0.64 0.11 0.17 2.80309 1
0.08 0.64 0.12 0.16 1.16523 1
0.08 0.64 0.13 0.15 1.62687 1
0.08 0.64 0.14 0.14 1.19484 1
0.08 0.64 0.15 0.13 1.93937 1
0.08 0.64 0.16 0.12 3.69872 1
0.08 0.64 0.17 0.11 1.44041 1
0.08 0.64 0.18 0.1 2.03161 1
0.08 0.64 0.19 0.09 1.53109 1
0.08 0.64 0.2 0.08 1.95933 1
0.08 0.64 0.21 0.07 1.22801 1
0.08 0.64 0.22 0.06 1.56412 1
0.08 0.65 0.05 0.22 2.13106 1
0.08 0.65 0.06 0.21 1.52817 1
0.08 0.65 0.07 0.2 1.69048 1
0.08 0.65 0.08 0.19 2.78842 1
0.08 0.65 0.09 0.18 2.74477 1
0.08 0.65 0.1 0.17 2.72535 1
0.08 0.65 0.11 0.16 2.80058 1
0.08 0.65 0.12 0.15 2.72627 1
0.08 0.65 0.13 0.14 2.62454 1
0.08 0.65 0.14 0.13 1.27766 1
0.08 0.65 0.15 0.12 1.25043 1
0.08 0.65 0.16 0.11 1.30366 1
0.08 0.65 0.17 0.1 2.54963 1
0.08 0.65 0.18 0.09 1.32723 1
0.08 0.65 0.19 0.08 2.74439 1
0.08 0.65 0.2 0.07 1.06631 1
0.08 0.65 0.21 0.06 1.33009 1
0.08 0.66 0.05 0.21 1.1942 1
0.08 0.66 0.06 0.2 1.21818 1
0.08 0.66 0.07 0.19 1.09463 1
0.08 0.66 0.08 0.18 2.74164 1
0.08 0.66 0.09 0.17 1.15476 1
0.08 0.66 0.1 0.16 3.07461 1
0.08 0.66 0.11 0.15 3.41647 1
0.08 0.66 0.12 0.14 1.18223 1
0.08 0.66 0.13 0.13 1.2304 1
0.08 0.66 0.14 0.12 1.74274 1
0.08 0.66 0.15 0.11 3.73205 1
0.08 0.66 0.16 0.1 1.3266 1
0.08 0.66 0.17 0.09 1.41357 1
0.08 0.66 0.18 0.08 1.41821 1
0.08 0.66 0.19 0.07 1.39166 1
0.08 0.66 0.2 0.06 1.29814 1
0.08 0.67 0.05 0.2 1.61782 1
0.08 0.67 0.06 0.19 1.40275 1
0.08 0.67 0.07 0.18 1.65831 1
0.08 0.67 0.08 0.17 2.16161 1
0.08 0.67 0.09 0.16 2.97029 1
0.08 0.67 0.1 0.15 3.608 1
0.08 0.67 0.11 0.14 2.94544 1
0.08 0.67 0.12 0.13 3.09958 1
0.08 0.67 0.13 0.12 1.25457 1
0.08 0.67 0.14 0.11 1.19173 1
0.08 0.67 0.15 0.1 1.25898 1
0.08 0.67 0.16 0.09 1.35036 1
0.08 0.67 0.17 0.08 1.23153 1
0.08 0.67 0.18 0.07 1.17655 1
0.08 0.67 0.19 0.06 2.16723 1
0.08 0.68 0.05 0.19 1.50322 1
0.08 0.68 0.06 0.18 3.03793 1
0.08 0.68 0.07 0.17 2.73489 1
0.08 0.68 0.08 0.16 3.25411 1
0.08 0.68 0.09 0.15 2.81868 1
0.08 0.68 0.1 0.14 1.85511 1
0.08 0.68 0.11 0.13 1.50016 1
0.08 0.68 0.12 0.12 2.08959 1
0.08 0.68 0.13 0.11 2.5762 1
0.08 0.68 0.14 0.1 1.14823 1
0.08 0.68 0.15 0.09 2.73521 1
0.08 0.68 0.16 0.08 1.32615 1
0.08 0.68 0.17 0.07 2.72133 1
0.08 0.68 0.18 0.06 1.25173 1
0.08 0.69 0.05 0.18 1.69905 1
0.08 0.69 0.06 0.17 1.57759 1
0.08 0.69 0.07 0.16 3.35826 1
0.08 0.69 0.08 0.15 3.389 1
0.08 0.69 0.09 0.14 1.36859 1
0.08 0.69 0.1 0.13 3.70976 1
0.08 0.69 0.11 0.12 1.93325 1
0.08 0.69 0.12 0.11 1.79469 1
0.08 0.69 0.13 0.1 1.44729 1
0.08 0.69 0.14 0.09 1.17304 1
0.08 0.69 0.15 0.08 1.32574 1
0.08 0.69 0.16 0.07 2.94021 1
0.08 0.69 0.17 0.06 1.3018 1
0.08 0.7 0.05 0.17 1.12923 1
0.08 0.7 0.06 0.16 1.46147 1
0.08 0.7 0.07 0.15 1.26154 1
0.08 0.7 0.08 0.14 3.87178 1
0.08 0.7 0.09 0.13 1.19492 1
0.08 0.7 0.1 0.12 3.71777 1
0.08 0.7 0.11 0.11 4.10851 1
0.08 0.7 0.12 0.1 2.84069 1
0.08 0.7 0.13 0.09 1.34856 1
0.08 0.7 0.14 0.08 2.30082 1
0.08 0.7 0.15 0.07 3.08802 1
0.08 0.7 0.16 0.06 1.35459 1
0.08 0.71 0.05 0.16 2.48537 1
0.08 0.71 0.06 0.15 3.54945 1
0.08 0.71 0.07 0.14 3.83522 1
0.08 0.71 0.08 0.13 4.00978 1
0.08 0.71 0.09 0.12 3.7746 1
0.08 0.71 0.1 0.11 3.31099 1
0.08 0.71 0.11 0.1 1.38391 1
0.08 0.71 0.12 0.09 3.28014 1
0.08 0.71 0.13 0.08 1.30649 1
0.08 0.71 0.14 0.07 1.2672 1
0.08 0.71 0.15 0.06 1.27273 1
0.08 0.72 0.05 0.15 2.57528 1
0.08 0.72 0.06 0.14 1.35178 1
0.08 0.72 0.07 0.13 1.46973 1
0.08 0.72 0.08 0.12 4.12471 1
0.08 0.72 0.09 0.11 2.10439 1
0.08 0.72 0.1 0.1 2.02516 1
0.08 0.72 0.11 0.09 2.45536 1
0.08 0.72 0.12 0.08 2.80332 1
0.08 0.72 0.13 0.07 1.42203 1
0.08 0.72 0.14 0.06 1.30972 1
0.08 0.73 0.05 0.14 1.5275 1
0.08 0.73 0.06 0.13 3.94358 1
0.08 0.73 0.07 0.12 2.41827 1
0.08 0.73 0.08 0.11 2.81401 1
0.08 0.73 0.09 0.1 4.94836 1
0.08 0.73 0.1 0.09 1.57932 1
0.08 0.73 0.11 0.08 5.32009 1
0.08 0.73 0.12 0.07 1.22322 1
0.08 0.73 0.13 0.06 2.19581 1
0.08 0.74 0.05 0.13 1.50138 1
0.08 0.74 0.06 0.12 3.43706 1
0.08 0.74 0.07 0.11 4.95664 1
0.08 0.74 0.08 0.1 4.99566 1
0.08 0.74 0.09 0.09 4.92941 1
0.08 0.74 0.1 0.08 2.78824 1
0.08 0.74 0.11 0.07 1.3307 1
0.08 0.74 0.12 0.06 1.80973 1
0.08 0.75 0.05 0.12 2.09867 1
0.08 0.75 0.06 0.11 4.92583 1
0.08 0.75 0.07 0.1 1.94891 1
0.08 0.75 0.08 0.09 5.22046 1
0.08 0.75 0.09 0.08 2.93413 1
0.08 0.75 0.1 0.07 1.17293 1
0.08 0.75 0.11 0.06 5.57491 1
0.08 0.76 0.05 0.11 2.35533 1
0.08 0.76 0.06 0.1 3.64006 1
0.08 0.76 0.07 0.09 5.25584 1
0.08 0.76 0.08 0.08 2.24629 1
0.08 0.76 0.09 0.07 1.28365 1
0.08 0.76 0.1 0.06 2.47687 1
0.08 0.77 0.05 0.1 1.45825 1
0.08 0.77 0.06 0.09 5.35492 1
0.08 0.77 0.07 0.08 5.42904 1
0.08 0.77 0.08 0.07 1.89913 1
0.08 0.77 0.09 0.06 2.83006 1
0.08 0.78 0.05 0.09 5.19156 1
0.08 0.78 0.06 0.08 2.84886 1
0.08 0.78 0.07 0.07 2.98583 1
0.08 0.78 0.08 0.06 4.47199 1
0.08 0.79 0.05 0.08 5.55577 1
0.08 0.79 0.06 0.07 2.63557 1
0.08 0.79 0.07 0.06 7.30154 1
0.08 0.8 0.05 0.07 6.39602 1
0.08 0.8 0.06 0.06 5.95482 1
0.08 0.81 0.05 0.06 4.29592 1
0.09 0.05 0.05 0.81 2.55881 1
0.09 0.05 0.06 0.8 2.49349 1
0.09 0.05 0.07 0.79 2.19153 1
0.09 0.05 0.08 0.78 3.46735 1
0.09 0.05 0.09 0.77 1.93847 1
0.09 0.05 0.1 0.76 3.58407 1
0.09 0.05 0.11 0.75 2.07958 1
0.09 0.05 0.12 0.74 2.13783 1
0.09 0.05 0.13 0.73 1.8564 1
0.09 0.05 0.14 0.72 1.79156 1
0.09 0.05 0.15 0.71 2.03312 1
0.09 0.05 0.16 0.7 2.48372 1
0.09 0.05 0.17 0.69 0.615255 1
0.09 0.05 0.18 0.68 0.412757 1
0.09 0.05 0.19 0.67 0.737953 1
0.09 0.05 0.2 0.66 0.432802 1
0.09 0.05 0.21 0.65 1.23129 1
0.09 0.05 0.22 0.64 0.593782 1
0.09 0.05 0.23 0.63 1.09753 1
0.09 0.05 0.24 0.62 0.631857 1
0.09 0.05 0.25 0.61 0.986352 1
0.09 0.05 0.26 0.6 0.792916 1
0.09 0.05 0.27 0.59 0.466131 1
0.09 0.05 0.28 0.58 0.472832 1
0.09 0.05 0.29 0.57 0.479235 1
0.09 0.05 0.3 0.56 0.461038 1
0.09 0.05 0.31 0.55 0.56731 1
0.09 0.05 0.32 0.54 0.466343 1
0.09 0.05 0.33 0.53 0.541613 1
0.09 0.05 0.34 0.52 0.534974 1
0.09 0.05 0.35 0.51 0.565721 1
0.09 0.05 0.36 0.5 0.498463 1
0.09 0.05 0.37 0.49 0.496014 1
0.09 0.05 0.38 0.48 0.787683 1
0.09 0.05 0.39 0.47 0.637818 1
0.09 0.05 0.4 0.46 0.746332 1
0.09 0.05 0.41 0.45 0.792382 1
0.09 0.05 0.42 0.44 0.825374 1
0.09 0.05 0.43 0.43 0.724775 1
0.09 0.05 0.44 0.42 0.636844 1
0.09 0.05 0.45 0.41 0.893321 1
0.09 0.05 0.46 0.4 0.769943 1
0.09 0.05 0.47 0.39 0.817161 1
0.09 0.05 0.48 0.38 0.765957 1
0.09 0.05 0.49 0.37 0.867661 1
0.09 0.05 0.5 0.36 0.717634 1
0.09 0.05 0.51 0.35 0.779973 1
0.09 0.05 0.52 0.34 0.693854 1
0.09 0.05 0.53 0.33 0.859926 1
0.09 0.05 0.54 0.32 0.847073 1
0.09 0.05 0.55 0.31 0.879789 1
0.09 0.05 0.56 0.3 0.983452 1
0.09 0.05 0.57 0.29 1.14498 1
0.09 0.05 0.58 0.28 0.951538 1
0.09 0.05 0.59 0.27 0.805624 1
0.09 0.05 0.6 0.26 1.16189 1
0.09 0.05 0.61 0.25 1.16238 1
0.09 0.05 0.62 0.24 1.32981 1
0.09 0.05 0.63 0.23 1.17699 1
0.09 0.05 0.64 0.22 1.45627 1
0.09 0.05 0.65 0.21 1.48565 1
0.09 0.05 0.66 0.2 0.850221 1
0.09 0.05 0.67 0.19 1.48576 1
0.09 0.05 0.68 0.18 1.43097 1
0.09 0.05 0.69 0.17 1.57222 1
0.09 0.05 0.7 0.16 1.7145 1
0.09 0.05 0.71 0.15 1.74444 1
0.09 0.05 0.72 0.14 1.94801 1
0.09 0.05 0.73 0.13 1.89824 1
0.09 0.05 0.74 0.12 1.80374 1
0.09 0.05 0.75 0.11 1.24594 1
0.09 0.05 0.76 0.1 2.29519 1
0.09 0.05 0.77 0.09 2.49983 1
0.09 0.05 0.78 0.08 2.33464 1
0.09 0.05 0.79 0.07 2.48978 1
0.09 0.05 0.8 0.06 2.92349 1
0.09 0.06 0.05 0.8 4.04111 1
0.09 0.06 0.06 0.79 3.47476 1
0.09 0.06 0.07 0.78 3.63002 1
0.09 0.06 0.08 0.77 2.18149 1
0.09 0.06 0.09 0.76 2.19529 1
0.09 0.06 0.1 0.75 2.25038 1
0.09 0.06 0.11 0.74 1.87784 1
0.09 0.06 0.12 0.73 1.78377 1
0.09 0.06 0.13 0.72 1.70267 1
0.09 0.06 0.14 0.71 1.77654 1
0.09 0.06 0.15 0.7 2.04304 1
0.09 0.06 0.16 0.69 2.25087 1
0.09 0.06 0.17 0.68 0.728243 1
0.09 0.06 0.18 0.67 0.44644 1
0.09 0.06 0.19 0.66 1.65031 1
0.09 0.06 0.2 0.65 0.48681 1
0.09 0.06 0.21 0.64 0.436836 1
0.09 0.06 0.22 0.63 0.527395 1
0.09 0.06 0.23 0.62 0.720634 1
0.09 0.06 0.24 0.61 0.433237 1
0.09 0.06 0.25 0.6 0.481609 1
0.09 0.06 0.26 0.59 0.408681 1
0.09 0.06 0.27 0.58 0.566323 1
0.09 0.06 0.28 0.57 1.50805 1
0.09 0.06 0.29 0.56 0.535141 1
0.09 0.06 0.3 0.55 0.535414 1
0.09 0.06 0.31 0.54 0.794118 1
0.09 0.06 0.32 0.53 0.506699 1
0.09 0.06 0.33 0.52 0.543407 1
0.09 0.06 0.34 0.51 0.744977 1
0.09 0.06 0.35 0.5 0.760337 1
0.09 0.06 0.36 0.49 0.647008 1
0.09 0.06 0.37 0.48 0.55415 1
0.09 0.06 0.38 0.47 0.605709 1
0.09 0.06 0.39 0.46 0.644815 1
0.09 0.06 0.4 0.45 0.629731 1
0.09 0.06 0.41 0.44 0.751688 1
0.09 0.06 0.42 0.43 0.865839 1
0.09 0.06 0.43 0.42 0.584341 1
0.09 0.06 0.44 0.41 0.738187 1
0.09 0.06 0.45 0.4 0.809996 1
0.09 0.06 0.46 0.39 0.676501 1
0.09 0.06 0.47 0.38 0.781514 1
0.09 0.06 0.48 0.37 0.81372 1
0.09 0.06 0.49 0.36 0.855861 1
0.09 0.06 0.5 0.35 0.850413 1
0.09 0.06 0.51 0.34 0.834799 1
0.09 0.06 0.52 0.33 0.875841 1
0.09 0.06 0.53 0.32 0.830813 1
0.09 0.06 0.54 0.31 0.934186 1
0.09 0.06 0.55 0.3 1.06953 1
0.09 0.06 0.56 0.29 0.927611 1
0.09 0.06 0.57 0.28 1.06149 1
0.09 0.06 0.58 0.27 1.07506 1
0.09 0.06 0.59 0.26 1.14175 1
0.09 0.06 0.6 0.25 1.22253 1
0.09 0.06 0.61 0.24 1.17745 1
0.09 0.06 0.62 0.23 1.04549 1
0.09 0.06 0.63 0.22 0.958073 1
0.09 0.06 0.64 0.21 1.32568 1
0.09 0.06 0.65 0.2 1.22343 1
0.09 0.06 0.66 0.19 1.34819 1
0.09 0.06 0.67 0.18 1.5581 1
0.09 0.06 0.68 0.17 1.62615 1
0.09 0.06 0.69 0.16 1.87348 1
0.09 0.06 0.7 0.15 1.75635 1
0.09 0.06 0.71 0.14 1.37029 1
0.09 0.06 0.72 0.13 1.68567 1
0.09 0.06 0.73 0.12 2.15453 1
0.09 0.06 0.74 0.11 1.93 1
0.09 0.06 0.75 0.1 2.33418 1
0.09 0.06 0.76 0.09 2.08454 1
0.09 0.06 0.77 0.08 2.6747 1
0.09 0.06 0.78 0.07 2.91315 1
0.09 0.06 0.79 0.06 3.11323 1
0.09 0.07 0.05 0.79 4.06389 1
0.09 0.07 0.06 0.78 2.12471 1
0.09 0.07 0.07 0.77 3.34912 1
0.09 0.07 0.08 0.76 2.08083 1
0.09 0.07 0.09 0.75 3.48417 1
0.09 0.07 0.1 0.74 2.15118 1
0.09 0.07 0.11 0.73 2.73561 1
0.09 0.07 0.12 0.72 1.81671 1
0.09 0.07 0.13 0.71 0.688564 1
0.09 0.07 0.14 0.7 2.52338 1
0.09 0.07 0.15 0.69 1.8209 1
0.09 0.07 0.16 0.68 1.68065 1
0.09 0.07 0.17 0.67 2.21121 1
0.09 0.07 0.18 0.66 0.666917 1
0.09 0.07 0.19 0.65 1.58245 1
0.09 0.07 0.2 0.64 1.50001 1
0.09 0.07 0.21 0.63 1.36864 1
0.09 0.07 0.22 0.62 0.637808 1
0.09 0.07 0.23 0.61 0.376379 1
0.09 0.07 0.24 0.6 0.663695 1
0.09 0.07 0.25 0.59 0.760222 1
0.09 0.07 0.26 0.58 0.807966 1
0.09 0.07 0.27 0.57 0.726263 1
0.09 0.07 0.28 0.56 1.44863 1
0.09 0.07 0.29 0.55 0.47044 1
0.09 0.07 0.3 0.54 0.479558 1
0.09 0.07 0.31 0.53 0.507078 1
0.09 0.07 0.32 0.52 0.511204 1
0.09 0.07 0.33 0.51 0.472962 1
0.09 0.07 0.34 0.5 0.578209 1
0.09 0.07 0.35 0.49 0.512813 1
0.09 0.07 0.36 0.48 0.588284 1
0.09 0.07 0.37 0.47 0.801897 1
0.09 0.07 0.38 0.46 0.671872 1
0.09 0.07 0.39 0.45 0.798733 1
0.09 0.07 0.4 0.44 0.612606 1
0.09 0.07 0.41 0.43 0.548902 1
0.09 0.07 0.42 0.42 0.609868 1
0.09 0.07 0.43 0.41 0.731204 1
0.09 0.07 0.44 0.4 0.651143 1
0.09 0.07 0.45 0.39 0.775944 1
0.09 0.07 0.46 0.38 0.700025 1
0.09 0.07 0.47 0.37 0.753504 1
0.09 0.07 0.48 0.36 0.640899 1
0.09 0.07 0.49 0.35 0.731041 1
0.09 0.07 0.5 0.34 0.840496 1
0.09 0.07 0.51 0.33 0.788482 1
0.09 0.07 0.52 0.32 0.710301 1
0.09 0.07 0.53 0.31 0.874345 1
0.09 0.07 0.54 0.3 1.0422 1
0.09 0.07 0.55 0.29 1.06343 1
0.09 0.07 0.56 0.28 1.06961 1
0.09 0.07 0.57 0.27 0.964754 1
0.09 0.07 0.58 0.26 1.02314 1
0.09 0.07 0.59 0.25 1.09783 1
0.09 0.07 0.6 0.24 1.03197 1
0.09 0.07 0.61 0.23 1.28232 1
0.09 0.07 0.62 0.22 1.31884 1
0.09 0.07 0.63 0.21 1.30267 1
0.09 0.07 0.64 0.2 0.941477 1
0.09 0.07 0.65 0.19 1.5698 1
0.09 0.07 0.66 0.18 1.19601 1
0.09 0.07 0.67 0.17 1.45636 1
0.09 0.07 0.68 0.16 1.56743 1
0.09 0.07 0.69 0.15 1.71776 1
0.09 0.07 0.7 0.14 1.67719 1
0.09 0.07 0.71 0.13 2.06551 1
0.09 0.07 0.72 0.12 2.21518 1
0.09 0.07 0.73 0.11 1.88435 1
0.09 0.07 0.74 0.1 2.23211 1
0.09 0.07 0.75 0.09 2.56495 1
0.09 0.07 0.76 0.08 2.44255 1
0.09 0.07 0.77 0.07 2.52885 1
0.09 0.07 0.78 0.06 2.2294 1
0.09 0.08 0.05 0.78 2.39631 1
0.09 0.08 0.06 0.77 3.64815 1
0.09 0.08 0.07 0.76 1.80285 1
0.09 0.08 0.08 0.75 2.09442 1
0.09 0.08 0.09 0.74 3.35344 1
0.09 0.08 0.1 0.73 3.25749 1
0.09 0.08 0.11 0.72 2.68713 1
0.09 0.08 0.12 0.71 2.77632 1
0.09 0.08 0.13 0.7 2.70032 1
0.09 0.08 0.14 0.69 3.03295 1
0.09 0.08 0.15 0.68 1.76008 1
0.09 0.08 0.16 0.67 1.85008 1
0.09 0.08 0.17 0.66 0.682827 1
0.09 0.08 0.18 0.65 1.51891 1
0.09 0.08 0.19 0.64 2.57529 1
0.09 0.08 0.2 0.63 0.457108 1
0.09 0.08 0.21 0.62 1.63217 1
0.09 0.08 0.22 0.61 2.20684 1
0.09 0.08 0.23 0.6 0.659206 1
0.09 0.08 0.24 0.59 0.610868 1
0.09 0.08 0.25 0.58 1.14639 1
0.09 0.08 0.26 0.57 1.27622 1
0.09 0.08 0.27 0.56 0.483264 1
0.09 0.08 0.28 0.55 0.790876 1
0.09 0.08 0.29 0.54 0.417783 1
0.09 0.08 0.3 0.53 0.457332 1
0.09 0.08 0.31 0.52 0.693469 1
0.09 0.08 0.32 0.51 1.3005 1
0.09 0.08 0.33 0.5 0.557765 1
0.09 0.08 0.34 0.49 0.521141 1
0.09 0.08 0.35 0.48 0.42055 1
0.09 0.08 0.36 0.47 0.614824 1
0.09 0.08 0.37 0.46 0.535452 1
0.09 0.08 0.38 0.45 0.60796 1
0.09 0.08 0.39 0.44 0.711777 1
0.09 0.08 0.4 0.43 0.544696 1
0.09 0.08 0.41 0.42 0.531874 1
0.09 0.08 0.42 0.41 0.679603 1
0.09 0.08 0.43 0.4 0.785035 1
0.09 0.08 0.44 0.39 0.695424 1
0.09 0.08 0.45 0.38 0.756722 1
0.09 0.08 0.46 0.37 0.74088 1
0.09 0.08 0.47 0.36 0.754229 1
0.09 0.08 0.48 0.35 0.757289 1
0.09 0.08 0.49 0.34 0.744006 1
0.09 0.08 0.5 0.33 0.76352 1
0.09 0.08 0.51 0.32 0.720978 1
0.09 0.08 0.52 0.31 0.839367 1
0.09 0.08 0.53 0.3 0.922352 1
0.09 0.08 0.54 0.29 1.05055 1
0.09 0.08 0.55 0.28 0.963 1
0.09 0.08 0.56 0.27 0.988305 1
0.09 0.08 0.57 0.26 1.1679 1
0.09 0.08 0.58 0.25 1.0075 1
0.09 0.08 0.59 0.24 1.13025 1
0.09 0.08 0.6 0.23 0.840062 1
0.09 0.08 0.61 0.22 1.01567 1
0.09 0.08 0.62 0.21 1.01498 1
0.09 0.08 0.63 0.2 1.50261 1
0.09 0.08 0.64 0.19 1.56797 1
0.09 0.08 0.65 0.18 1.49579 1
0.09 0.08 0.66 0.17 1.42476 1
0.09 0.08 0.67 0.16 1.41008 1
0.09 0.08 0.68 0.15 1.62719 1
0.09 0.08 0.69 0.14 1.68019 1
0.09 0.08 0.7 0.13 1.90828 1
0.09 0.08 0.71 0.12 1.89857 1
0.09 0.08 0.72 0.11 1.94447 1
0.09 0.08 0.73 0.1 1.87376 1
0.09 0.08 0.74 0.09 2.13756 1
0.09 0.08 0.75 0.08 2.07428 1
0.09 0.08 0.76 0.07 2.31814 1
0.09 0.08 0.77 0.06 2.92752 1
0.09 0.09 0.05 0.77 3.7573 1
0.09 0.09 0.06 0.76 3.5261 1
0.09 0.09 0.07 0.75 3.51647 1
0.09 0.09 0.08 0.74 1.86799 1
0.09 0.09 0.09 0.73 1.98628 1
0.09 0.09 0.1 0.72 3.43623 1
0.09 0.09 0.11 0.71 1.73973 1
0.09 0.09 0.12 0.7 1.91943 1
0.09 0.09 0.13 0.69 1.97164 1
0.09 0.09 0.14 0.68 1.9397 1
0.09 0.09 0.15 0.67 2.46793 1
0.09 0.09 0.16 0.66 1.47316 1
0.09 0.09 0.17 0.65 1.40649 1
0.09 0.09 0.18 0.64 1.56704 1
0.09 0.09 0.19 0.63 1.65886 1
0.09 0.09 0.2 0.62 0.683012 1
0.09 0.09 0.21 0.61 2.27934 1
0.09 0.09 0.22 0.6 0.73977 1
0.09 0.09 0.23 0.59 1.29676 1
0.09 0.09 0.24 0.58 2.29031 1
0.09 0.09 0.25 0.57 0.534668 1
0.09 0.09 0.26 0.56 1.21568 1
0.09 0.09 0.27 0.55 0.745495 1
0.09 0.09 0.28 0.54 1.51117 1
0.09 0.09 0.29 0.53 0.718114 1
0.09 0.09 0.3 0.52 0.691816 1
0.09 0.09 0.31 0.51 0.497537 1
0.09 0.09 0.32 0.5 0.905458 1
0.09 0.09 0.33 0.49 0.475949 1
0.09 0.09 0.34 0.48 0.672491 1
0.09 0.09 0.35 0.47 0.523826 1
0.09 0.09 0.36 0.46 0.604074 1
0.09 0.09 0.37 0.45 1.38103 1
0.09 0.09 0.38 0.44 0.578366 1
0.09 0.09 0.39 0.43 0.536077 1
0.09 0.09 0.4 0.42 0.597223 1
0.09 0.09 0.41 0.41 0.632365 1
0.09 0.09 0.42 0.4 0.690279 1
0.09 0.09 0.43 0.39 0.562491 1
0.09 0.09 0.44 0.38 0.75319 1
0.09 0.09 0.45 0.37 0.649774 1
0.09 0.09 0.46 0.36 0.75889 1
0.09 0.09 0.47 0.35 0.771328 1
0.09 0.09 0.48 0.34 0.769365 1
0.09 0.09 0.49 0.33 0.796149 1
0.09 0.09 0.5 0.32 0.758777 1
0.09 0.09 0.51 0.31 0.96005 1
0.09 0.09 0.52 0.3 0.661749 1
0.09 0.09 0.53 0.29 0.973266 1
0.09 0.09 0.54 0.28 0.928183 1
0.09 0.09 0.55 0.27 1.04307 1
0.09 0.09 0.56 0.26 1.09334 1
0.09 0.09 0.57 0.25 0.923247 1
0.09 0.09 0.58 0.24 1.09901 1
0.09 0.09 0.59 0.23 1.02937 1
0.09 0.09 0.6 0.22 1.17836 1
0.09 0.09 0.61 0.21 1.25635 1
0.09 0.09 0.62 0.2 1.40912 1
0.09 0.09 0.63 0.19 1.46225 1
0.09 0.09 0.64 0.18 1.44553 1
0.09 0.09 0.65 0.17 1.55199 1
0.09 0.09 0.66 0.16 1.53946 1
0.09 0.09 0.67 0.15 1.60371 1
0.09 0.09 0.68 0.14 1.47696 1
0.09 0.09 0.69 0.13 1.69325 1
0.09 0.09 0.7 0.12 1.72481 1
0.09 0.09 0.71 0.11 1.75872 1
0.09 0.09 0.72 0.1 1.79222 1
0.09 0.09 0.73 0.09 2.07043 1
0.09 0.09 0.74 0.08 2.54168 1
0.09 0.09 0.75 0.07 2.49788 1
0.09 0.09 0.76 0.06 1.77968 1
0.09 0.1 0.05 0.76 1.32698 1
0.09 0.1 0.06 0.75 1.72405 1
0.09 0.1 0.07 0.74 3.7368 1
0.09 0.1 0.08 0.73 2.01569 1
0.09 0.1 0.09 0.72 3.25999 1
0.09 0.1 0.1 0.71 1.52733 1
0.09 0.1 0.11 0.7 1.80698 1
0.09 0.1 0.12 0.69 0.66399 1
0.09 0.1 0.13 0.68 2.80787 1
0.09 0.1 0.14 0.67 1.5861 1
0.09 0.1 0.15 0.66 1.70703 1
0.09 0.1 0.16 0.65 2.54196 1
0.09 0.1 0.17 0.64 2.15661 1
0.09 0.1 0.18 0.63 1.68143 1
0.09 0.1 0.19 0.62 0.341509 1
0.09 0.1 0.2 0.61 1.43645 1
0.09 0.1 0.21 0.6 2.24564 1
0.09 0.1 0.22 0.59 0.780095 1
0.09 0.1 0.23 0.58 0.655947 1
0.09 0.1 0.24 0.57 1.31993 1
0.09 0.1 0.25 0.56 1.77286 1
0.09 0.1 0.26 0.55 1.32157 1
0.09 0.1 0.27 0.54 0.714903 1
0.09 0.1 0.28 0.53 1.71933 1
0.09 0.1 0.29 0.52 0.430278 1
0.09 0.1 0.3 0.51 0.464009 1
0.09 0.1 0.31 0.5 0.953553 1
0.09 0.1 0.32 0.49 0.555324 1
0.09 0.1 0.33 0.48 0.587888 1
0.09 0.1 0.34 0.47 0.515119 1
0.09 0.1 0.35 0.46 0.611349 1
0.09 0.1 0.36 0.45 0.550747 1
0.09 0.1 0.37 0.44 0.605263 1
0.09 0.1 0.38 0.43 0.72659 1
0.09 0.1 0.39 0.42 0.635785 1
0.09 0.1 0.4 0.41 0.57882 1
0.09 0.1 0.41 0.4 0.718398 1
0.09 0.1 0.42 0.39 0.599766 1
0.09 0.1 0.43 0.38 0.628496 1
0.09 0.1 0.44 0.37 0.698624 1
0.09 0.1 0.45 0.36 0.660258 1
0.09 0.1 0.46 0.35 0.747363 1
0.09 0.1 0.47 0.34 0.805823 1
0.09 0.1 0.48 0.33 0.688327 1
0.09 0.1 0.49 0.32 0.658688 1
0.09 0.1 0.5 0.31 0.860497 1
0.09 0.1 0.51 0.3 0.962332 1
0.09 0.1 0.52 0.29 0.831037 1
0.09 0.1 0.53 0.28 1.00203 1
0.09 0.1 0.54 0.27 1.08738 1
0.09 0.1 0.55 0.26 1.06784 1
0.09 0.1 0.56 0.25 0.892685 1
0.09 0.1 0.57 0.24 1.09356 1
0.09 0.1 0.58 0.23 1.10395 1
0.09 0.1 0.59 0.22 1.27539 1
0.09 0.1 0.6 0.21 1.14259 1
0.09 0.1 0.61 0.2 1.32178 1
0.09 0.1 0.62 0.19 1.34501 1
0.09 0.1 0.63 0.18 1.28522 1
0.09 0.1 0.64 0.17 1.35569 1
0.09 0.1 0.65 0.16 1.30702 1
0.09 0.1 0.66 0.15 1.69136 1
0.09 0.1 0.67 0.14 1.44126 1
0.09 0.1 0.68 0.13 1.96191 1
0.09 0.1 0.69 0.12 1.78422 1
0.09 0.1 0.7 0.11 1.67176 1
0.09 0.1 0.71 0.1 1.92298 1
0.09 0.1 0.72 0.09 1.70357 1
0.09 0.1 0.73 0.08 1.64934 1
0.09 0.1 0.74 0.07 2.56894 1
0.09 0.1 0.75 0.06 2.23909 1
0.09 0.11 0.05 0.75 3.72166 1
0.09 0.11 0.06 0.74 3.65453 1
0.09 0.11 0.07 0.73 3.75966 1
0.09 0.11 0.08 0.72 3.75084 1
0.09 0.11 0.09 0.71 3.21189 1
0.09 0.11 0.1 0.7 3.03668 1
0.09 0.11 0.11 0.69 3.12715 1
0.09 0.11 0.12 0.68 1.14447 1
0.09 0.11 0.13 0.67 1.8962 1
0.09 0.11 0.14 0.66 1.16567 1
0.09 0.11 0.15 0.65 2.67624 1
0.09 0.11 0.16 0.64 2.67867 1
0.09 0.11 0.17 0.63 1.68866 1
0.09 0.11 0.18 0.62 2.50083 1
0.09 0.11 0.19 0.61 0.702256 1
0.09 0.11 0.2 0.6 0.467168 1
0.09 0.11 0.21 0.59 0.583198 1
0.09 0.11 0.22 0.58 1.84382 1
0.09 0.11 0.23 0.57 1.89461 1
0.09 0.11 0.24 0.56 1.8665 1
0.09 0.11 0.25 0.55 1.38052 1
0.09 0.11 0.26 0.54 0.725039 1
0.09 0.11 0.27 0.53 1.97561 1
0.09 0.11 0.28 0.52 1.70643 1
0.09 0.11 0.29 0.51 1.14366 1
0.09 0.11 0.3 0.5 0.705017 1
0.09 0.11 0.31 0.49 0.5793 1
0.09 0.11 0.32 0.48 0.551229 1
0.09 0.11 0.33 0.47 0.490592 1
0.09 0.11 0.34 0.46 0.596098 1
0.09 0.11 0.35 0.45 1.13099 1
0.09 0.11 0.36 0.44 0.577094 1
0.09 0.11 0.37 0.43 0.664663 1
0.09 0.11 0.38 0.42 0.530849 1
0.09 0.11 0.39 0.41 0.646848 1
0.09 0.11 0.4 0.4 0.615988 1
0.09 0.11 0.41 0.39 0.597136 1
0.09 0.11 0.42 0.38 0.706452 1
0.09 0.11 0.43 0.37 0.645713 1
0.09 0.11 0.44 0.36 0.742293 1
0.09 0.11 0.45 0.35 0.687005 1
0.09 0.11 0.46 0.34 0.708246 1
0.09 0.11 0.47 0.33 0.758216 1
0.09 0.11 0.48 0.32 0.675839 1
0.09 0.11 0.49 0.31 0.603814 1
0.09 0.11 0.5 0.3 0.795896 1
0.09 0.11 0.51 0.29 0.73997 1
0.09 0.11 0.52 0.28 0.825431 1
0.09 0.11 0.53 0.27 0.941015 1
0.09 0.11 0.54 0.26 1.01161 1
0.09 0.11 0.55 0.25 1.03224 1
0.09 0.11 0.56 0.24 0.993477 1
0.09 0.11 0.57 0.23 1.01568 1
0.09 0.11 0.58 0.22 1.14564 1
0.09 0.11 0.59 0.21 1.24831 1
0.09 0.11 0.6 0.2 1.30404 1
0.09 0.11 0.61 0.19 1.14747 1
0.09 0.11 0.62 0.18 1.18482 1
0.09 0.11 0.63 0.17 1.10999 1
0.09 0.11 0.64 0.16 1.32579 1
0.09 0.11 0.65 0.15 1.52985 1
0.09 0.11 0.66 0.14 1.56613 1
0.09 0.11 0.67 0.13 1.1948 1
0.09 0.11 0.68 0.12 1.40203 1
0.09 0.11 0.69 0.11 1.63279 1
0.09 0.11 0.7 0.1 1.8435 1
0.09 0.11 0.71 0.09 1.9346 1
0.09 0.11 0.72 0.08 2.2768 1
0.09 0.11 0.73 0.07 2.06807 1
0.09 0.11 0.74 0.06 1.93898 1
0.09 0.12 0.05 0.74 3.59166 1
0.09 0.12 0.06 0.73 3.51926 1
0.09 0.12 0.07 0.72 3.58331 1
0.09 0.12 0.08 0.71 1.82179 1
0.09 0.12 0.09 0.7 3.29279 1
0.09 0.12 0.1 0.69 3.1232 1
0.09 0.12 0.11 0.68 1.838 1
0.09 0.12 0.12 0.67 2.79278 1
0.09 0.12 0.13 0.66 1.66629 1
0.09 0.12 0.14 0.65 2.69039 1
0.09 0.12 0.15 0.64 2.56957 1
0.09 0.12 0.16 0.63 0.566896 1
0.09 0.12 0.17 0.62 1.42501 1
0.09 0.12 0.18 0.61 2.37388 1
0.09 0.12 0.19 0.6 0.66631 1
0.09 0.12 0.2 0.59 2.13084 1
0.09 0.12 0.21 0.58 1.34197 1
0.09 0.12 0.22 0.57 0.642953 1
0.09 0.12 0.23 0.56 1.70095 1
0.09 0.12 0.24 0.55 0.705687 1
0.09 0.12 0.25 0.54 1.35789 1
0.09 0.12 0.26 0.53 0.643532 1
0.09 0.12 0.27 0.52 0.588058 1
0.09 0.12 0.28 0.51 1.26082 1
0.09 0.12 0.29 0.5 0.999096 1
0.09 0.12 0.3 0.49 0.541674 1
0.09 0.12 0.31 0.48 0.679643 1
0.09 0.12 0.32 0.47 0.664634 1
0.09 0.12 0.33 0.46 0.765305 1
0.09 0.12 0.34 0.45 0.567288 1
0.09 0.12 0.35 0.44 0.813842 1
0.09 0.12 0.36 0.43 0.491982 1
0.09 0.12 0.37 0.42 0.614573 1
0.09 0.12 0.38 0.41 0.592666 1
0.09 0.12 0.39 0.4 0.670229 1
0.09 0.12 0.4 0.39 0.483774 1
0.09 0.12 0.41 0.38 0.678435 1
0.09 0.12 0.42 0.37 0.686457 1
0.09 0.12 0.43 0.36 0.727745 1
0.09 0.12 0.44 0.35 0.752031 1
0.09 0.12 0.45 0.34 0.627911 1
0.09 0.12 0.46 0.33 0.727103 1
0.09 0.12 0.47 0.32 0.670343 1
0.09 0.12 0.48 0.31 0.761639 1
0.09 0.12 0.49 0.3 0.57876 1
0.09 0.12 0.5 0.29 0.851675 1
0.09 0.12 0.51 0.28 0.905285 1
0.09 0.12 0.52 0.27 0.846463 1
0.09 0.12 0.53 0.26 0.899865 1
0.09 0.12 0.54 0.25 0.743407 1
0.09 0.12 0.55 0.24 0.975104 1
0.09 0.12 0.56 0.23 0.975594 1
0.09 0.12 0.57 0.22 1.11932 1
0.09 0.12 0.58 0.21 0.967337 1
0.09 0.12 0.59 0.2 1.3916 1
0.09 0.12 0.6 0.19 1.18371 1
0.09 0.12 0.61 0.18 1.18564 1
0.09 0.12 0.62 0.17 1.36292 1
0.09 0.12 0.63 0.16 1.36965 1
0.09 0.12 0.64 0.15 1.21836 1
0.09 0.12 0.65 0.14 1.28662 1
0.09 0.12 0.66 0.13 1.47209 1
0.09 0.12 0.67 0.12 1.4758 1
0.09 0.12 0.68 0.11 1.47823 1
0.09 0.12 0.69 0.1 2.09098 1
0.09 0.12 0.7 0.09 1.96862 1
0.09 0.12 0.71 0.08 2.0315 1
0.09 0.12 0.72 0.07 1.99163 1
0.09 0.12 0.73 0.06 2.08371 1
0.09 0.13 0.05 0.73 3.70543 1
0.09 0.13 0.06 0.72 1.31223 1
0.09 0.13 0.07 0.71 3.65804 1
0.09 0.13 0.08 0.7 1.92293 1
0.09 0.13 0.09 0.69 2.93357 1
0.09 0.13 0.1 0.68 2.9844 1
0.09 0.13 0.11 0.67 2.72065 1
0.09 0.13 0.12 0.66 2.76837 1
0.09 0.13 0.13 0.65 1.53777 1
0.09 0.13 0.14 0.64 1.73268 1
0.09 0.13 0.15 0.63 2.88742 1
0.09 0.13 0.16 0.62 0.617657 1
0.09 0.13 0.17 0.61 2.73108 1
0.09 0.13 0.18 0.6 2.24514 1
0.09 0.13 0.19 0.59 1.98277 1
0.09 0.13 0.2 0.58 2.30755 1
0.09 0.13 0.21 0.57 0.554227 1
0.09 0.13 0.22 0.56 0.611313 1
0.09 0.13 0.23 0.55 1.30439 1
0.09 0.13 0.24 0.54 1.08708 1
0.09 0.13 0.25 0.53 2.04993 1
0.09 0.13 0.26 0.52 1.89486 1
0.09 0.13 0.27 0.51 1.25013 1
0.09 0.13 0.28 0.5 0.70845 1
0.09 0.13 0.29 0.49 0.516892 1
0.09 0.13 0.3 0.48 1.59493 1
0.09 0.13 0.31 0.47 0.70416 1
0.09 0.13 0.32 0.46 0.665816 1
0.09 0.13 0.33 0.45 0.675521 1
0.09 0.13 0.34 0.44 0.473093 1
0.09 0.13 0.35 0.43 0.527417 1
0.09 0.13 0.36 0.42 0.483672 1
0.09 0.13 0.37 0.41 0.705212 1
0.09 0.13 0.38 0.4 0.520186 1
0.09 0.13 0.39 0.39 0.572302 1
0.09 0.13 0.4 0.38 0.536415 1
0.09 0.13 0.41 0.37 0.700117 1
0.09 0.13 0.42 0.36 0.56276 1
0.09 0.13 0.43 0.35 0.702849 1
0.09 0.13 0.44 0.34 0.616887 1
0.09 0.13 0.45 0.33 0.718615 1
0.09 0.13 0.46 0.32 0.665668 1
0.09 0.13 0.47 0.31 0.723112 1
0.09 0.13 0.48 0.3 0.67493 1
0.09 0.13 0.49 0.29 0.623447 1
0.09 0.13 0.5 0.28 0.864641 1
0.09 0.13 0.51 0.27 1.08882 1
0.09 0.13 0.52 0.26 0.742282 1
0.09 0.13 0.53 0.25 0.899598 1
0.09 0.13 0.54 0.24 0.683469 1
0.09 0.13 0.55 0.23 1.0588 1
0.09 0.13 0.56 0.22 0.979207 1
0.09 0.13 0.57 0.21 0.992603 1
0.09 0.13 0.58 0.2 0.899111 1
0.09 0.13 0.59 0.19 1.12751 1
0.09 0.13 0.6 0.18 1.27101 1
0.09 0.13 0.61 0.17 1.17551 1
0.09 0.13 0.62 0.16 1.37986 1
0.09 0.13 0.63 0.15 1.30311 1
0.09 0.13 0.64 0.14 1.30069 1
0.09 0.13 0.65 0.13 1.29608 1
0.09 0.13 0.66 0.12 1.6699 1
0.09 0.13 0.67 0.11 1.77925 1
0.09 0.13 0.68 0.1 1.86381 1
0.09 0.13 0.69 0.09 1.99341 1
0.09 0.13 0.7 0.08 2.06742 1
0.09 0.13 0.71 0.07 2.00068 1
0.09 0.13 0.72 0.06 2.55639 1
0.09 0.14 0.05 0.72 3.65727 1
0.09 0.14 0.06 0.71 3.30971 1
0.09 0.14 0.07 0.7 3.31139 1
0.09 0.14 0.08 0.69 1.56467 1
0.09 0.14 0.09 0.68 1.65063 1
0.09 0.14 0.1 0.67 3.25879 1
0.09 0.14 0.11 0.66 2.92842 1
0.09 0.14 0.12 0.65 2.82625 1
0.09 0.14 0.13 0.64 1.53493 1
0.09 0.14 0.14 0.63 1.61876 1
0.09 0.14 0.15 0.62 0.677812 1
0.09 0.14 0.16 0.61 2.65336 1
0.09 0.14 0.17 0.6 1.67229 1
0.09 0.14 0.18 0.59 2.54133 1
0.09 0.14 0.19 0.58 2.19003 1
0.09 0.14 0.2 0.57 2.10835 1
0.09 0.14 0.21 0.56 0.741405 1
0.09 0.14 0.22 0.55 1.1201 1
0.09 0.14 0.23 0.54 1.89292 1
0.09 0.14 0.24 0.53 1.36593 1
0.09 0.14 0.25 0.52 1.75848 1
0.09 0.14 0.26 0.51 0.68901 1
0.09 0.14 0.27 0.5 0.863719 1
0.09 0.14 0.28 0.49 0.631088 1
0.09 0.14 0.29 0.48 1.74575 1
0.09 0.14 0.3 0.47 1.10294 1
0.09 0.14 0.31 0.46 0.695948 1
0.09 0.14 0.32 0.45 0.701353 1
0.09 0.14 0.33 0.44 0.521979 1
0.09 0.14 0.34 0.43 1.46021 1
0.09 0.14 0.35 0.42 0.744022 1
0.09 0.14 0.36 0.41 0.582781 1
0.09 0.14 0.37 0.4 0.590207 1
0.09 0.14 0.38 0.39 0.699966 1
0.09 0.14 0.39 0.38 0.72023 1
0.09 0.14 0.4 0.37 0.687124 1
0.09 0.14 0.41 0.36 0.630842 1
0.09 0.14 0.42 0.35 0.662149 1
0.09 0.14 0.43 0.34 0.658276 1
0.09 0.14 0.44 0.33 0.812828 1
0.09 0.14 0.45 0.32 0.728684 1
0.09 0.14 0.46 0.31 0.64514 1
0.09 0.14 0.47 0.3 0.807585 1
0.09 0.14 0.48 0.29 0.878895 1
0.09 0.14 0.49 0.28 0.744082 1
0.09 0.14 0.5 0.27 0.920919 1
0.09 0.14 0.51 0.26 0.858119 1
0.09 0.14 0.52 0.25 0.757494 1
0.09 0.14 0.53 0.24 0.843249 1
0.09 0.14 0.54 0.23 0.976539 1
0.09 0.14 0.55 0.22 0.982796 1
0.09 0.14 0.56 0.21 0.999595 1
0.09 0.14 0.57 0.2 1.16809 1
0.09 0.14 0.58 0.19 0.952353 1
0.09 0.14 0.59 0.18 1.09568 1
0.09 0.14 0.6 0.17 1.38168 1
0.09 0.14 0.61 0.16 1.28298 1
0.09 0.14 0.62 0.15 1.20724 1
0.09 0.14 0.63 0.14 1.54266 1
0.09 0.14 0.64 0.13 1.50825 1
0.09 0.14 0.65 0.12 1.45652 1
0.09 0.14 0.66 0.11 1.61737 1
0.09 0.14 0.67 0.1 1.76173 1
0.09 0.14 0.68 0.09 1.71534 1
0.09 0.14 0.69 0.08 1.89566 1
0.09 0.14 0.7 0.07 2.37814 1
0.09 0.14 0.71 0.06 2.04163 1
0.09 0.15 0.05 0.71 1.32766 1
0.09 0.15 0.06 0.7 3.34773 1
0.09 0.15 0.07 0.69 1.43451 1
0.09 0.15 0.08 0.68 3.20627 1
0.09 0.15 0.09 0.67 3.22545 1
0.09 0.15 0.1 0.66 2.79998 1
0.09 0.15 0.11 0.65 1.82759 1
0.09 0.15 0.12 0.64 2.39135 1
0.09 0.15 0.13 0.63 2.7664 1
0.09 0.15 0.14 0.62 2.7118 1
0.09 0.15 0.15 0.61 1.34387 1
0.09 0.15 0.16 0.6 2.48764 1
0.09 0.15 0.17 0.59 2.59927 1
0.09 0.15 0.18 0.58 1.92819 1
0.09 0.15 0.19 0.57 2.34751 1
0.09 0.15 0.2 0.56 2.15114 1
0.09 0.15 0.21 0.55 1.48633 1
0.09 0.15 0.22 0.54 1.80153 1
0.09 0.15 0.23 0.53 0.637542 1
0.09 0.15 0.24 0.52 0.656419 1
0.09 0.15 0.25 0.51 1.31418 1
0.09 0.15 0.26 0.5 1.34231 1
0.09 0.15 0.27 0.49 1.37385 1
0.09 0.15 0.28 0.48 0.670423 1
0.09 0.15 0.29 0.47 1.15462 1
0.09 0.15 0.3 0.46 0.676584 1
0.09 0.15 0.31 0.45 1.13398 1
0.09 0.15 0.32 0.44 0.783827 1
0.09 0.15 0.33 0.43 0.758962 1
0.09 0.15 0.34 0.42 0.686257 1
0.09 0.15 0.35 0.41 1.36602 1
0.09 0.15 0.36 0.4 0.754695 1
0.09 0.15 0.37 0.39 0.691966 1
0.09 0.15 0.38 0.38 0.654385 1
0.09 0.15 0.39 0.37 0.5955 1
0.09 0.15 0.4 0.36 0.636169 1
0.09 0.15 0.41 0.35 0.615084 1
0.09 0.15 0.42 0.34 0.690413 1
0.09 0.15 0.43 0.33 0.683629 1
0.09 0.15 0.44 0.32 0.723397 1
0.09 0.15 0.45 0.31 0.847044 1
0.09 0.15 0.46 0.3 0.785409 1
0.09 0.15 0.47 0.29 0.622316 1
0.09 0.15 0.48 0.28 0.712329 1
0.09 0.15 0.49 0.27 0.749189 1
0.09 0.15 0.5 0.26 0.865967 1
0.09 0.15 0.51 0.25 0.924347 1
0.09 0.15 0.52 0.24 0.839856 1
0.09 0.15 0.53 0.23 0.875277 1
0.09 0.15 0.54 0.22 0.779742 1
0.09 0.15 0.55 0.21 0.895684 1
0.09 0.15 0.56 0.2 1.1528 1
0.09 0.15 0.57 0.19 0.656582 1
0.09 0.15 0.58 0.18 1.17363 1
0.09 0.15 0.59 0.17 1.43522 1
0.09 0.15 0.6 0.16 1.44493 1
0.09 0.15 0.61 0.15 0.989622 1
0.09 0.15 0.62 0.14 1.49123 1
0.09 0.15 0.63 0.13 1.62562 1
0.09 0.15 0.64 0.12 1.61765 1
0.09 0.15 0.65 0.11 1.65681 1
0.09 0.15 0.66 0.1 1.90922 1
0.09 0.15 0.67 0.09 1.92215 1
0.09 0.15 0.68 0.08 1.68374 1
0.09 0.15 0.69 0.07 2.06239 1
0.09 0.15 0.7 0.06 2.15667 1
0.09 0.16 0.05 0.7 1.66605 1
0.09 0.16 0.06 0.69 0.630319 1
0.09 0.16 0.07 0.68 3.3525 1
0.09 0.16 0.08 0.67 3.0008 1
0.09 0.16 0.09 0.66 3.20524 1
0.09 0.16 0.1 0.65 2.75795 1
0.09 0.16 0.11 0.64 2.87687 1
0.09 0.16 0.12 0.63 2.99572 1
0.09 0.16 0.13 0.62 2.57589 1
0.09 0.16 0.14 0.61 0.506705 1
0.09 0.16 0.15 0.6 1.20367 1
0.09 0.16 0.16 0.59 2.16942 1
0.09 0.16 0.17 0.58 0.652773 1
0.09 0.16 0.18 0.57 1.07717 1
0.09 0.16 0.19 0.56 2.37448 1
0.09 0.16 0.2 0.55 0.754011 1
0.09 0.16 0.21 0.54 2.16206 1
0.09 0.16 0.22 0.53 2.02398 1
0.09 0.16 0.23 0.52 1.3755 1
0.09 0.16 0.24 0.51 0.799737 1
0.09 0.16 0.25 0.5 1.32144 1
0.09 0.16 0.26 0.49 1.27875 1
0.09 0.16 0.27 0.48 1.95121 1
0.09 0.16 0.28 0.47 0.725602 1
0.09 0.16 0.29 0.46 1.52478 1
0.09 0.16 0.3 0.45 1.62363 1
0.09 0.16 0.31 0.44 0.726223 1
0.09 0.16 0.32 0.43 0.451461 1
0.09 0.16 0.33 0.42 0.465741 1
0.09 0.16 0.34 0.41 0.621154 1
0.09 0.16 0.35 0.4 0.507415 1
0.09 0.16 0.36 0.39 1.15471 1
0.09 0.16 0.37 0.38 0.646315 1
0.09 0.16 0.38 0.37 0.688913 1
0.09 0.16 0.39 0.36 0.557056 1
0.09 0.16 0.4 0.35 0.689553 1
0.09 0.16 0.41 0.34 0.879171 1
0.09 0.16 0.42 0.33 0.764836 1
0.09 0.16 0.43 0.32 0.676055 1
0.09 0.16 0.44 0.31 0.735629 1
0.09 0.16 0.45 0.3 0.884037 1
0.09 0.16 0.46 0.29 0.745498 1
0.09 0.16 0.47 0.28 0.746009 1
0.09 0.16 0.48 0.27 0.62653 1
0.09 0.16 0.49 0.26 0.78305 1
0.09 0.16 0.5 0.25 0.827269 1
0.09 0.16 0.51 0.24 0.90804 1
0.09 0.16 0.52 0.23 0.941245 1
0.09 0.16 0.53 0.22 0.912896 1
0.09 0.16 0.54 0.21 0.887096 1
0.09 0.16 0.55 0.2 0.991151 1
0.09 0.16 0.56 0.19 1.00337 1
0.09 0.16 0.57 0.18 1.34483 1
0.09 0.16 0.58 0.17 1.16514 1
0.09 0.16 0.59 0.16 1.44039 1
0.09 0.16 0.6 0.15 1.3559 1
0.09 0.16 0.61 0.14 1.31146 1
0.09 0.16 0.62 0.13 1.30509 1
0.09 0.16 0.63 0.12 0.862436 1
0.09 0.16 0.64 0.11 1.53721 1
0.09 0.16 0.65 0.1 1.3701 1
0.09 0.16 0.66 0.09 1.98118 1
0.09 0.16 0.67 0.08 2.18108 1
0.09 0.16 0.68 0.07 2.06447 1
0.09 0.16 0.69 0.06 2.21991 1
0.09 0.17 0.05 0.69 3.4104 1
0.09 0.17 0.06 0.68 3.18711 1
0.09 0.17 0.07 0.67 3.32647 1
0.09 0.17 0.08 0.66 1.50566 1
0.09 0.17 0.09 0.65 2.69312 1
0.09 0.17 0.1 0.64 2.92019 1
0.09 0.17 0.11 0.63 2.94422 1
0.09 0.17 0.12 0.62 2.75062 1
0.09 0.17 0.13 0.61 2.7593 1
0.09 0.17 0.14 0.6 1.62006 1
0.09 0.17 0.15 0.59 2.34487 1
0.09 0.17 0.16 0.58 1.29001 1
0.09 0.17 0.17 0.57 2.41009 1
0.09 0.17 0.18 0.56 1.61898 1
0.09 0.17 0.19 0.55 2.19032 1
0.09 0.17 0.2 0.54 1.41608 1
0.09 0.17 0.21 0.53 1.86109 1
0.09 0.17 0.22 0.52 1.43862 1
0.09 0.17 0.23 0.51 1.91652 1
0.09 0.17 0.24 0.5 1.92324 1
0.09 0.17 0.25 0.49 2.10559 1
0.09 0.17 0.26 0.48 2.04879 1
0.09 0.17 0.27 0.47 0.706853 1
0.09 0.17 0.28 0.46 0.674658 1
0.09 0.17 0.29 0.45 1.22844 1
[truncated: 64,070,534 more chars]
